# Supplementary material for: Full-scale network analysis reveals properties of the FV protein structure organization
Source: Sci Rep. 2023 Jun 12;13:9546. doi: 10.1038/s41598-023-36528-z (PMC10260930; doi:10.1038/s41598-023-36528-z)
Supplement: Supplementary file 2 — Supplementary Information 2. [file 41598_2023_36528_MOESM2_ESM.xlsx]

## Sheet: Definitions
	Supplementary data – Full-Scale Network Analysis Reveals Properties of the FV Protein Structure Organization
	A. J. Ferreira-Martins, R. Castaldoni, B. M. Alencar, M. V. Ferreira, T. Nogueira, R. A. Rios, T. J. S. Lopes
	Below we present detailed information about the tables present in each sheet.
	Supplementary Table 1 sheet - Complete FV network
	This is the full RIN for FV, constructed with RINerator from the 3D structure of FV (7KVE).
	Each amino acid is a node, and two residues are considered connected (there's an edge between them) if they are specially close.
	As specified in the manuscript (and in the code), the final analysis was performed in an undirected, unweighted graph. Also, all interactions types and subtypes were considered without distinction. However, the code is flexible, allowing for different considerations, if desired.
	Each row in the table corresponds to two residues which are connected by an edge (there are 4416 edges), according to the aforementioned criteria. The columns are:
	Pos1	The residue number (position) in the protein structure, for one of the two connected residues. The numbering starts at 1, with amino acid (legacy) Alanine (ALA);
	Pos2	The position number of the second interacting residue in the protein structure. The same numbering convention as described in Pos1 applies;
	Res1	Three letter code for the first residue;
	Res2	Three letter code for the second residue;
	Inter_type	Type of interaction between the two amino acids. Categorical levels and respective meaning are below.
		cnt – Contact;
		ovl – Overlap;
		hbond – Hydrogen bond;
		combi – Combination of more than one type.
	Inter_subtype	Subtype of the interaction between the two residues. Categorical levels and respective meaning are below.
		mc_sc – main-chain and side-chain;
		mc_mc – main-chain and main-chain;
		sc_sc – side-chain and side-chain;
		all_all – both subtypes in the same interaction.
	N_ints	Number of atomic interactions between the two amino acids, considering the main-chain and side-chain atoms;
	Scores	A score assigned by RINerator. Smaller values indicate closer proximity between the interacting atoms.
	Supplementary Table 2 sheet - Centrality measures
	This is the table with the RIN nodes' centrality measures, calculated with iGraph, using the RIN constructed with RINerator. The RIN has 1374 nodes; each row corresponds to one single node, and each node in the RIN is an amino acid, as aforementioned. The columns are:
	node_pos	The residue number (position) in the protein structure. The numbering starts at 1, with amino acid (legacy) Alanine (ALA);
	residue	Three-letter code for the amino acid name;
	degree	Node degree;
	betweenness	Normalized node betweenness;
	closeness	Normalized closeness value;
	burt	Node's Burt’s constraint;
	authority	Node's Page Rank centrality;
	page_rank	Node's authority score;
	k_core	Node's KCore value.
	Supplementary Table 3 sheet - Structural & conservation
	This table contains structural properties of the residues in FV, calculated with Chimera. Each row represents one single residue, and the columns are:
	pos_number	The residue number (position) in the protein structure. The numbering starts at 1, with amino acid (legacy) Alanine (ALA);
	kdhydro	Residue's kdHydrophobicity;
	areaSAS	Residue's solvent accessible surface area;
	areaSES	Residue's solvent-excluded surface area;
	phi	Residue's dihedral angle phi;
	psi	Residue's dihedral angle psi;
	relSESA	Residue's relative SESA, calculated by dividing the solvent-excluded area of the residue by the surface area of the same type of residue in a reference state (we considered the reference values of the 20 standard amino acids in Gly-X-Gly tripeptides);
	conserv_score	Residues' conservation score, obtained from the ConsurfDB webserver, using the FV protein structure in the search queries. Smaller values indicate higher conservation.
	Supplementary Table 4 sheet - Supervised ML dataset
	This is the dataset used for the construction of the machine learning model described in the manuscript. We used as features: the residues’ structural properties (given by Chimera); the centrality measures (given by iGraph) and the conservation score (given by the ConsurfDB webserver), totaling 14 features.
	The target is binary: 1 if a mutation in a given residue position in FV was observed; 0 otherwise. As can be seen, the dataset consists of N=1317 training observations, which is less than the 1374 residues in the protein because some residues were deleted from the analysis:
	Nodes with zero betweenness: we analyzed the whole RIN to identify and remove nodes with zero betweenness. That's important because we worked with log-betweenness as feature, so nodes with zero betweenness must be dropped. Also, such nodes are not physically important.
	There are 48 nodes with zero betweenness: `[1, 14, 21, 24, 25, 50, 79, 101, 107, 128, 172, 178, 202, 302, 307, 338, 339, 382, 427, 434, 439, 450, 467, 511, 548, 570, 577, 641, 665, 676, 686, 697, 704, 712, 1536, 1538, 1599, 1601, 1893, 1916, 1926, 1955, 1957, 1975, 1994, 2064, 2116, 2143]`.
	Disconnected residues: also, there are some residues which are disconnected from the protein (due to errors in the experimental Cryo-EM structure determination). There are 12 such residues, and they are: `[704, 705, 706, 707, 708, 709, 710, 711, 712, 713, 1536, 1538]`. These residues are also deleted from the analysis.
	Finally, the last residue (2196), has no value for the dihedral angle `psi`, which makes sense. To avoid issues with this missing value, this node is also deleted from the analysis (the first residue (1), has no value for `phi`, but it was already deleted for having 0 betweenness).
	Now, notice that the 4 residues `[704, 712, 1536, 1538]` are both disconnected and with zero betweennes. Thus, the total number of residues deleted from the analysis is: 48 + (12 - 4) + 1 = 57. And, indeed, 1374 - 57 = 1317, precisely the number of rows in the supervised dataset.
	As aformentioned, the columns of this table are a concatenation of the columns in the previous datasets, plus the aforementioned target in column “mutation_observed”.
	Supplementary Table 5 sheet – Classifiers’ outputted prediction
	This table contains the predictions of each one of the 5 classifiers trained, as described in the paper, as well as an ensemble-like summed prediction, for each one of the residues.
	Position	The residue number (position) in the protein structure. The numbering starts at 1, with amino acid (legacy) Alanine (ALA);
	Amino Acid	Three-letter code for the amino acid name;
	relSESA	Residue's relative SESA, calculated by dividing the solvent-excluded area of the residue by the surface area of the same type of residue in a reference state (we considered the reference values of the 20 standard amino acids in Gly-X-Gly tripeptides);
	conserv_score	the residues' conservation score, obtained from the ConsurfDB webserver, using the FV protein structure in the search queries. Smaller values indicate higher conservation;
	XGB_pred	Predictions for the XGBoost classifier;
	SVM_pred	Predictions for the SVM classifier;
	KNN_pred	Predictions for the K-Nearest Neighbors classifier;
	RF_pred	Predictions for the Random Forest classifier;
	DT_pred	Predictions for the Decision Tree classifier;
	predSum	Sum of the 5 classifiers’ predictions

## Sheet: Supplementary Table 1
Pos1	Pos2	Res1	Res2	Inter_type	Inter_subtype	N_ints	Scores
101	100	LEU	TYR	cnt	mc_mc	1	0.2811
100	102	TYR	ASP	cnt	mc_mc	3	1.182
1854	100	TRP	TYR	cnt	sc_sc	1	0.0046
100	1855	TYR	LEU	cnt	sc_sc	11	4.7403
100	93	TYR	LYS	cnt	sc_sc	7	0.8906
96	100	GLU	TYR	hbond	sc_sc	1	0.0155
98	100	ALA	TYR	cnt	sc_sc	13	2.5625
99	100	SER	TYR	cnt	mc_sc	3	0.089
103	102	HIS	ASP	cnt	mc_mc	2	1.4161
102	104	ASP	THR	cnt	mc_mc	1	0.1586
102	1853	ASP	TRP	cnt	sc_sc	4	1.6204
93	102	LYS	ASP	cnt	sc_sc	12	1.1942
104	103	THR	HIS	cnt	mc_sc	3	0.0161
1853	103	TRP	HIS	cnt	sc_sc	1	0.0304
105	104	PHE	THR	cnt	mc_mc	2	0.027
104	108	THR	GLU	cnt	sc_sc	2	0.0388
109	104	LYS	THR	cnt	sc_sc	4	1.7547
93	104	LYS	THR	cnt	sc_sc	2	0.0934
106	105	PRO	PHE	cnt	mc_mc	1	0.189
105	107	PHE	ALA	cnt	mc_mc	3	1.1541
108	105	GLU	PHE	cnt	mc_mc	2	0.6708
105	109	PHE	LYS	cnt	mc_sc	3	0.9814
105	2165	PHE	ASN	cnt	mc_sc	3	1.5677
105	2167	PHE	PRO	cnt	sc_sc	15	6.5741
107	106	ALA	PRO	cnt	mc_mc	1	0.7745
106	108	PRO	GLU	cnt	mc_mc	3	0.8147
109	106	LYS	PRO	hbond	mc_mc	1	0.0877
110	106	MET	PRO	cnt	mc_sc	2	0.0612
107	109	ALA	LYS	cnt	mc_mc	2	0.3947
108	109	GLU	LYS	cnt	mc_sc	2	0.0295
108	110	GLU	MET	cnt	mc_mc	2	0.0817
108	111	GLU	ASP	cnt	mc_sc	1	0.0823
108	93	GLU	LYS	cnt	mc_sc	2	1.3068
94	108	LEU	GLU	cnt	sc_sc	2	1.5599
109	110	LYS	MET	cnt	sc_sc	1	0.0012
111	109	ASP	LYS	cnt	mc_mc	1	0.0074
109	112	LYS	ASP	cnt	mc_mc	2	0.0881
10	11	ALA	GLN	cnt	mc_sc	1	0.0015
10	36	ALA	ILE	cnt	sc_sc	5	0.1676
10	37	ALA	VAL	cnt	mc_mc	1	-0.9586
10	38	ALA	TYR	cnt	sc_sc	6	0.6746
10	75	ALA	LYS	cnt	mc_mc	1	0.6515
77	10	LYS	ALA	hbond	mc_mc	1	0.3172
78	10	ALA	ALA	cnt	mc_mc	2	1.4906
10	82	ALA	LEU	cnt	sc_sc	10	0.8182
110	111	MET	ASP	cnt	mc_sc	1	0.0019
110	112	MET	ASP	cnt	mc_mc	3	1.2509
113	110	ALA	MET	cnt	mc_mc	1	1.06
111	112	ASP	ASP	cnt	mc_sc	3	0.7243
111	113	ASP	ALA	cnt	mc_mc	3	0.6873
111	120	ASP	TYR	cnt	mc_sc	3	0.021
111	122	ASP	TYR	cnt	sc_sc	2	0.0819
83	111	SER	ASP	cnt	mc_sc	2	0.0851
94	111	LEU	ASP	cnt	mc_sc	7	2.0683
95	111	SER	ASP	cnt	mc_sc	1	0.0014
96	111	GLU	ASP	cnt	mc_sc	2	1.1411
97	111	GLY	ASP	cnt	mc_mc	2	0.6774
113	112	ALA	ASP	cnt	mc_sc	3	1.9789
83	112	SER	ASP	cnt	mc_sc	1	0.2509
97	112	GLY	ASP	cnt	mc_sc	1	0.1627
112	98	ASP	ALA	cnt	mc_sc	2	1.0522
99	112	SER	ASP	cnt	sc_sc	3	0.1148
81	113	PRO	ALA	cnt	sc_sc	4	2.2823
113	82	ALA	LEU	cnt	mc_mc	1	0.135
114	115	VAL	ALA	cnt	mc_mc	3	1.4062
114	118	VAL	ARG	cnt	sc_sc	3	0.0716
114	120	VAL	TYR	cnt	sc_sc	8	0.0749
114	74	VAL	PHE	cnt	sc_sc	2	0.0026
76	114	ASN	VAL	hbond	mc_sc	2	0.2259
81	114	PRO	VAL	cnt	mc_mc	2	-0.5191
114	82	VAL	LEU	cnt	mc_sc	1	0.0229
115	116	ALA	PRO	cnt	mc_sc	2	0.4574
117	115	GLY	ALA	cnt	mc_mc	1	0.0186
118	115	ARG	ALA	cnt	mc_mc	2	0.2938
81	115	PRO	ALA	cnt	mc_sc	1	0.1397
116	117	PRO	GLY	cnt	mc_mc	1	0.0044
116	118	PRO	ARG	cnt	mc_mc	1	0.0199
76	116	ASN	PRO	cnt	mc_sc	3	0.6966
116	78	PRO	ALA	cnt	mc_sc	5	1.5414
79	116	ASP	PRO	cnt	mc_sc	6	1.5659
80	116	LYS	PRO	cnt	mc_sc	2	0.9526
81	116	PRO	PRO	cnt	sc_sc	3	0.0132
118	117	ARG	GLY	cnt	mc_mc	1	0.0261
117	76	GLY	ASN	cnt	mc_mc	2	0.0785
118	119	ARG	GLU	cnt	mc_sc	1	0.0155
75	118	LYS	ARG	cnt	mc_mc	1	0.0116
76	118	ASN	ARG	cnt	mc_mc	1	1.4852
119	120	GLU	TYR	cnt	mc_sc	4	1.3873
119	74	GLU	PHE	cnt	mc_mc	1	0.7902
75	119	LYS	GLU	cnt	mc_mc	1	0.4108
11	12	GLN	GLY	cnt	mc_sc	1	0.0016
11	13	GLN	ILE	cnt	sc_sc	5	0.7652
11	36	GLN	ILE	cnt	mc_sc	4	0.1449
11	37	GLN	VAL	cnt	mc_mc	2	2.6555
11	39	GLN	ARG	combi	all_all	6	-1.7592
11	41	GLN	TYR	cnt	sc_sc	4	2.5067
11	77	GLN	LYS	cnt	sc_sc	2	0.0581
120	121	TYR	THR	hbond	mc_sc	2	1.0615
120	122	TYR	TYR	cnt	sc_sc	3	1.907
73	120	HIS	TYR	cnt	mc_mc	1	0.0136
74	120	PHE	TYR	cnt	sc_sc	2	0.0363
120	94	TYR	LEU	cnt	mc_sc	1	0.024
121	122	THR	TYR	cnt	mc_sc	3	0.2972
121	123	THR	GLU	cnt	sc_sc	6	1.6406
121	71	THR	LYS	cnt	sc_sc	7	2.9013
121	72	THR	VAL	cnt	mc_mc	1	0.9046
73	121	HIS	THR	cnt	mc_mc	1	0.0435
122	123	TYR	GLU	cnt	mc_sc	5	1.0812
122	124	TYR	TRP	cnt	sc_sc	4	0.8239
71	122	LYS	TYR	cnt	mc_mc	1	0.7474
72	122	VAL	TYR	cnt	sc_sc	2	-0.1239
74	122	PHE	TYR	cnt	sc_sc	6	0.358
83	122	SER	TYR	cnt	mc_sc	2	0.2452
84	122	ILE	TYR	hbond	mc_sc	1	0.0752
123	124	GLU	TRP	cnt	mc_sc	4	1.2824
123	70	GLU	ILE	cnt	mc_mc	1	-0.2757
71	123	LYS	GLU	cnt	mc_mc	1	0.01
123	95	GLU	SER	hbond	mc_sc	1	0.2546
124	125	TRP	SER	cnt	mc_sc	2	0.0088
69	124	ILE	TRP	cnt	mc_mc	2	0.8671
70	124	ILE	TRP	cnt	sc_sc	9	0.6224
72	124	VAL	TRP	cnt	sc_sc	3	0.1896
84	124	ILE	TRP	cnt	sc_sc	5	0.6656
86	124	PRO	TRP	cnt	sc_sc	11	3.6715
90	124	ARG	TRP	cnt	sc_sc	7	3.7681
91	124	TYR	TRP	cnt	mc_sc	2	0.1395
124	95	TRP	SER	cnt	mc_sc	1	-0.0296
125	126	SER	ILE	cnt	mc_sc	1	0.0016
127	125	SER	SER	cnt	mc_mc	1	0.1469
125	2196	SER	TYR	cnt	sc_sc	4	1.9142
69	125	ILE	SER	cnt	mc_sc	3	0.3677
90	125	ARG	SER	cnt	mc_sc	8	-0.4286
126	127	ILE	SER	cnt	mc_sc	5	0.1128
126	130	ILE	SER	cnt	sc_sc	2	0.0165
126	164	ILE	ILE	cnt	sc_sc	24	4.0767
64	126	ALA	ILE	cnt	sc_sc	15	4.1738
66	126	VAL	ILE	cnt	sc_sc	5	0.1293
126	67	ILE	GLY	cnt	mc_sc	1	0.0043
126	68	ILE	ASP	hbond	mc_mc	1	0.141
70	126	ILE	ILE	cnt	sc_sc	8	2.4629
90	126	ARG	ILE	cnt	mc_sc	2	0.0575
128	127	GLU	SER	cnt	mc_mc	1	0.0504
127	129	SER	ASP	cnt	sc_sc	2	0.1579
127	130	SER	SER	hbond	sc_sc	1	0.3034
66	127	VAL	SER	cnt	mc_sc	2	1.8831
89	127	ILE	SER	cnt	sc_sc	4	0.8683
66	128	VAL	GLU	cnt	mc_sc	3	0.0389
130	129	SER	ASP	cnt	mc_sc	1	0.0035
129	1820	ASP	THR	cnt	mc_sc	1	0.0027
1847	129	LYS	ASP	cnt	sc_sc	2	0.0405
89	129	ILE	ASP	cnt	sc_sc	2	0.2422
12	13	GLY	ILE	cnt	mc_sc	2	0.0865
12	35	GLY	LYS	cnt	mc_mc	1	0.0186
12	36	GLY	ILE	cnt	mc_sc	3	0.5544
130	131	SER	GLY	cnt	mc_mc	2	0.1649
130	1820	SER	THR	cnt	sc_sc	5	0.0753
89	130	ILE	SER	cnt	sc_sc	8	0.0654
131	132	GLY	PRO	cnt	mc_sc	3	0.5376
131	133	GLY	THR	cnt	mc_sc	4	4.2024
131	1830	GLY	GLN	cnt	mc_sc	4	0.9936
66	131	VAL	GLY	cnt	sc_sc	4	1.698
133	132	THR	PRO	cnt	mc_mc	1	0.1276
132	134	PRO	HIS	cnt	mc_mc	4	-0.5844
132	136	PRO	ASP	cnt	sc_sc	12	3.7609
132	139	PRO	CYS	cnt	mc_sc	2	0.6257
132	140	PRO	LEU	cnt	sc_sc	1	0.0043
132	166	PRO	LYS	cnt	sc_sc	18	3.9834
1828	132	GLN	PRO	cnt	mc_sc	5	3.5314
133	134	THR	HIS	cnt	mc_sc	2	0.0109
133	166	THR	LYS	cnt	mc_sc	7	0.8161
1828	133	GLN	THR	cnt	sc_sc	1	0.0109
134	135	HIS	ASP	cnt	mc_sc	4	-2.6624
134	136	HIS	ASP	cnt	mc_mc	5	-0.2357
166	134	LYS	HIS	hbond	mc_sc	2	3.6153
134	1828	HIS	GLN	cnt	mc_sc	6	0.0449
136	135	ASP	ASP	cnt	mc_sc	1	0.0992
1826	135	ASN	ASP	cnt	sc_sc	2	0.0672
1828	135	GLN	ASP	cnt	sc_sc	2	1.3774
252	135	HIS	ASP	cnt	mc_sc	4	1.9922
136	137	ASP	PRO	cnt	mc_sc	1	0.6524
136	140	ASP	LEU	cnt	sc_sc	2	0.0302
136	1828	ASP	GLN	cnt	mc_sc	1	0.3907
1829	136	HIS	ASP	cnt	sc_sc	2	0.622
1830	136	GLN	ASP	cnt	mc_sc	1	0.0346
138	137	PRO	PRO	cnt	mc_mc	1	-0.6541
137	139	PRO	CYS	cnt	mc_mc	2	1.4557
137	140	PRO	LEU	cnt	sc_sc	5	0.5589
137	267	PRO	THR	cnt	sc_sc	14	6.4859
138	139	PRO	CYS	cnt	mc_sc	4	1.383
166	138	LYS	PRO	cnt	mc_sc	6	2.422
138	179	PRO	PHE	cnt	sc_sc	8	2.4082
140	139	LEU	CYS	cnt	mc_mc	1	0.0126
163	139	LEU	CYS	cnt	sc_sc	2	0.1203
139	164	CYS	ILE	cnt	mc_sc	2	0.8688
139	165	CYS	CYS	combi	all_all	28	-26.2023
139	166	CYS	LYS	cnt	mc_sc	3	1.4115
176	139	GLN	CYS	hbond	sc_sc	2	0.2448
267	139	THR	CYS	cnt	mc_sc	2	-1.0466
14	13	SER	ILE	cnt	mc_mc	1	0.3194
13	15	ILE	TRP	cnt	sc_sc	2	0.0059
35	13	LYS	ILE	cnt	mc_sc	1	0.5363
13	37	ILE	VAL	cnt	sc_sc	11	0.9799
13	39	ILE	ARG	cnt	sc_sc	2	0.277
140	141	LEU	THR	cnt	mc_sc	3	0.7928
163	140	LEU	LEU	cnt	mc_sc	1	0.0905
140	164	LEU	ILE	cnt	mc_mc	1	0.0166
140	1830	LEU	GLN	cnt	sc_sc	6	3.3628
140	267	LEU	THR	cnt	mc_sc	3	0.4308
141	142	THR	HIS	cnt	mc_sc	4	1.1541
141	163	THR	LEU	cnt	mc_mc	1	0.4929
141	228	THR	HIS	cnt	sc_sc	3	0.0142
230	141	LEU	THR	cnt	sc_sc	3	0.2287
141	265	THR	SER	cnt	mc_sc	3	2.2394
141	266	THR	THR	cnt	mc_sc	10	3.8762
141	267	THR	THR	cnt	sc_sc	2	0.1745
142	143	HIS	ILE	cnt	mc_sc	4	0.6811
161	142	PRO	HIS	cnt	mc_mc	2	0.4039
142	162	HIS	LEU	cnt	mc_sc	3	0.0441
142	164	HIS	ILE	cnt	sc_sc	2	0.0333
142	265	HIS	SER	cnt	mc_sc	3	1.4223
87	142	GLN	HIS	cnt	sc_sc	5	1.8019
143	160	ILE	GLY	cnt	mc_mc	1	0.0993
143	161	ILE	PRO	cnt	mc_mc	1	1.2079
143	230	ILE	LEU	cnt	sc_sc	14	5.8081
143	232	ILE	MET	cnt	sc_sc	2	1.7456
143	263	ILE	ALA	cnt	mc_sc	7	0.9598
143	265	ILE	SER	cnt	sc_sc	4	0.5199
87	143	GLN	ILE	cnt	sc_sc	5	0.1297
144	145	TYR	TYR	cnt	mc_sc	6	0.7036
159	144	ILE	TYR	cnt	mc_mc	1	0.1201
160	144	GLY	TYR	cnt	mc_mc	3	1.3724
144	161	TYR	PRO	cnt	mc_sc	6	3.4235
144	162	TYR	LEU	cnt	sc_sc	3	0.1623
38	144	TYR	TYR	cnt	sc_sc	4	1.9776
60	144	PRO	TYR	hbond	mc_sc	1	0.7413
62	144	LEU	TYR	cnt	sc_sc	8	2.3686
84	144	ILE	TYR	cnt	sc_sc	4	1.6173
144	85	TYR	HIS	cnt	mc_mc	1	0.9315
86	144	PRO	TYR	cnt	mc_sc	3	0.6917
146	145	SER	TYR	cnt	mc_mc	1	0.0217
145	150	TYR	LEU	cnt	sc_sc	9	2.9892
145	232	TYR	MET	cnt	sc_sc	4	1.5113
84	145	ILE	TYR	cnt	mc_mc	1	0.1955
85	145	HIS	TYR	cnt	mc_sc	1	0.0144
87	145	GLN	TYR	cnt	sc_sc	3	1.0568
147	146	HIS	SER	cnt	mc_sc	1	0.0198
146	148	SER	GLU	cnt	mc_mc	2	0.1577
150	146	LEU	SER	cnt	mc_sc	2	2.5516
146	153	SER	ASP	cnt	mc_sc	1	0.1352
146	38	SER	TYR	cnt	sc_sc	2	0.5354
82	146	LEU	SER	cnt	sc_sc	2	0.0128
146	83	SER	SER	cnt	mc_sc	2	0.0292
148	147	GLU	HIS	cnt	mc_mc	1	0.3957
147	149	HIS	ASN	cnt	mc_mc	1	0.1102
147	150	HIS	LEU	cnt	sc_sc	8	0.9368
147	1817	HIS	HIS	cnt	sc_sc	3	2.2885
147	83	HIS	SER	cnt	mc_sc	1	0.0118
85	147	HIS	HIS	cnt	sc_sc	15	2.6068
147	97	HIS	GLY	cnt	mc_sc	2	0.0689
98	147	ALA	HIS	cnt	mc_sc	4	1.1544
148	149	GLU	ASN	cnt	mc_sc	3	0.2591
148	153	GLU	ASP	cnt	sc_sc	3	0.6493
150	149	LEU	ASN	cnt	mc_mc	1	0.4176
149	151	ASN	ILE	cnt	mc_mc	4	-0.4363
152	149	GLU	ASN	cnt	mc_mc	1	0.0274
149	153	ASN	ASP	cnt	sc_sc	1	0.0127
150	151	LEU	ILE	cnt	mc_sc	2	0.1897
150	1864	LEU	GLN	cnt	sc_sc	4	2.9093
151	152	ILE	GLU	cnt	mc_sc	4	0.456
151	153	ILE	ASP	cnt	mc_mc	3	0.617
154	151	PHE	ILE	hbond	mc_mc	1	0.0525
155	151	ASN	ILE	hbond	mc_mc	1	0.0024
151	1861	ILE	GLY	cnt	mc_sc	2	0.0118
151	1862	ILE	GLU	cnt	mc_sc	2	0.0181
151	194	ILE	LYS	cnt	sc_sc	4	0.1251
151	234	ILE	SER	cnt	sc_sc	4	0.5879
152	153	GLU	ASP	cnt	mc_sc	1	0.0014
152	154	GLU	PHE	cnt	mc_mc	2	0.3506
156	152	SER	GLU	cnt	mc_sc	2	1.8882
152	194	GLU	LYS	cnt	mc_mc	1	0.8446
152	195	GLU	SER	cnt	mc_sc	1	0.1583
196	152	TRP	GLU	cnt	mc_sc	1	0.0238
1536	1538	PRO	ASN	cnt	mc_sc	1	0.2164
1537	1539	ASP	ILE	cnt	mc_mc	3	1.1156
1676	1537	SER	ASP	cnt	sc_sc	1	0.0047
1677	1537	SER	ASP	cnt	mc_sc	1	0.0573
1539	1540	ILE	ALA	cnt	mc_sc	1	0.5764
1631	1539	ARG	ILE	cnt	mc_sc	1	1.1314
1539	1677	ILE	SER	cnt	sc_sc	1	0.5963
1539	1678	ILE	TYR	cnt	mc_sc	2	-0.2508
1539	1679	ILE	THR	cnt	sc_sc	6	1.7794
153	158	ASP	LEU	cnt	sc_sc	9	1.9987
80	153	LYS	ASP	cnt	sc_sc	5	0.3156
82	153	LEU	ASP	cnt	sc_sc	4	1.8838
1540	1541	ALA	ALA	cnt	mc_mc	2	0.4377
1540	1631	ALA	ARG	cnt	mc_sc	2	1.4989
1540	1679	ALA	THR	cnt	mc_sc	14	5.5952
1541	1542	ALA	TRP	cnt	mc_sc	2	0.0032
1541	1629	ALA	GLN	cnt	sc_sc	17	5.2219
1541	1679	ALA	THR	cnt	mc_sc	3	1.246
1541	1681	ALA	VAL	cnt	sc_sc	8	2.4525
1543	1542	TYR	TRP	cnt	mc_mc	2	0.5882
1542	1544	TRP	LEU	cnt	mc_mc	2	0.0749
1542	1545	TRP	ARG	cnt	mc_sc	11	3.1215
1542	1665	TRP	TRP	cnt	sc_sc	4	1.0181
1544	1543	LEU	TYR	cnt	mc_mc	1	0.0028
1543	1545	TYR	ARG	cnt	mc_mc	2	-0.0178
1547	1543	ASN	TYR	cnt	sc_sc	2	0.9179
1543	1650	TYR	GLU	cnt	sc_sc	10	3.3538
1681	1543	VAL	TYR	cnt	mc_sc	3	2.1563
1545	1544	ARG	LEU	cnt	mc_sc	5	0.1612
1544	1547	LEU	ASN	cnt	sc_sc	10	1.3816
1544	1549	LEU	GLY	cnt	mc_sc	2	0.0177
1544	1551	LEU	ARG	cnt	sc_sc	21	8.0429
1544	1627	LEU	VAL	cnt	sc_sc	17	7.5559
1544	1629	LEU	GLN	cnt	sc_sc	3	1.9144
1681	1544	VAL	LEU	cnt	mc_sc	2	0.0351
1545	1546	ARG	SER	cnt	mc_mc	1	0.5269
1548	1545	ASN	ARG	cnt	mc_sc	3	2.3052
1547	1546	ASN	SER	cnt	mc_mc	2	0.7165
1546	1548	SER	ASN	cnt	mc_sc	5	0.7946
1548	1547	ASN	ASN	cnt	mc_mc	1	0.4458
1547	1549	ASN	GLY	cnt	mc_mc	2	0.6018
1547	1627	ASN	VAL	cnt	sc_sc	10	3.1286
1683	1547	HIS	ASN	cnt	sc_sc	4	0.6226
1549	1551	GLY	ARG	cnt	mc_mc	3	0.1457
1627	1549	VAL	GLY	cnt	mc_sc	5	-0.2205
154	155	PHE	ASN	cnt	sc_sc	1	0.004
154	156	PHE	SER	cnt	mc_mc	3	1.1785
154	157	PHE	GLY	cnt	mc_mc	1	0.0625
158	154	LEU	PHE	cnt	mc_mc	1	0.2457
154	159	PHE	ILE	cnt	sc_sc	4	0.5794
188	154	ALA	PHE	cnt	sc_sc	2	0.054
154	189	PHE	VAL	cnt	mc_sc	2	0.0564
190	154	PHE	PHE	cnt	mc_sc	2	0.0589
154	232	PHE	MET	cnt	mc_sc	3	2.079
154	233	PHE	SER	cnt	mc_sc	3	1.2926
154	234	PHE	SER	cnt	mc_sc	2	0.0261
1550	1551	ASN	ARG	cnt	mc_mc	3	1.235
1550	1626	ASN	ASP	cnt	sc_sc	2	0.3341
1551	1553	ARG	ASN	cnt	sc_sc	2	1.3241
1551	1627	ARG	VAL	cnt	mc_mc	1	-0.3591
1551	1629	ARG	GLN	cnt	sc_sc	1	0.0829
1552	1553	ARG	ASN	cnt	mc_sc	2	0.0138
1552	1554	ARG	TYR	cnt	sc_sc	4	0.53
1552	1626	ARG	ASP	cnt	sc_sc	4	0.8449
1552	1627	ARG	VAL	hbond	mc_mc	1	0.1324
1628	1552	ILE	ARG	cnt	mc_mc	1	0.6161
1629	1552	GLN	ARG	hbond	mc_mc	1	0.3753
1728	1552	LEU	ARG	cnt	sc_sc	3	0.2382
1552	1733	ARG	ASN	cnt	mc_sc	3	1.9284
1552	1734	ARG	MET	cnt	sc_sc	14	2.3869
1735	1552	PRO	ARG	cnt	sc_sc	8	2.5328
1553	1554	ASN	TYR	cnt	mc_sc	4	2.8625
1629	1553	GLN	ASN	cnt	sc_sc	6	-0.9311
1553	1631	ASN	ARG	cnt	sc_sc	5	-0.0389
1554	1555	TYR	TYR	cnt	mc_sc	3	1.4353
1554	1556	TYR	ILE	cnt	sc_sc	4	0.0068
1554	1620	TYR	ILE	cnt	sc_sc	9	1.1133
1554	1621	TYR	ARG	cnt	mc_sc	3	-1.6346
1554	1628	TYR	ILE	cnt	sc_sc	9	3.9437
1554	1629	TYR	GLN	hbond	mc_mc	1	0.4852
1554	1630	TYR	VAL	cnt	sc_sc	2	0.0129
1631	1554	ARG	TYR	hbond	mc_mc	1	0.4483
1555	1556	TYR	ILE	cnt	mc_sc	6	0.277
1594	1555	LYS	TYR	cnt	mc_mc	1	0.1522
1595	1555	TYR	TYR	cnt	mc_mc	1	0.125
1555	1596	TYR	LEU	cnt	mc_sc	3	0.0439
1555	1597	TYR	ASP	cnt	mc_sc	8	4.5846
1555	1598	TYR	SER	cnt	sc_sc	2	1.1894
1555	1600	TYR	PHE	cnt	sc_sc	2	0.0926
1555	1631	TYR	ARG	hbond	sc_sc	1	0.0002
1556	1557	ILE	ALA	cnt	mc_sc	6	1.2932
1556	1593	ILE	ARG	cnt	mc_sc	2	0.0636
1556	1594	ILE	LYS	cnt	sc_sc	2	0.2449
1600	1556	PHE	ILE	cnt	mc_sc	2	0.1297
1556	1618	ILE	PRO	cnt	sc_sc	12	2.7442
1556	1620	ILE	ILE	cnt	sc_sc	2	0.0156
1556	1630	ILE	VAL	cnt	sc_sc	10	3.3091
1556	1631	ILE	ARG	hbond	mc_mc	1	0.043
1556	1632	ILE	PHE	cnt	mc_sc	1	0.0142
1633	1556	LYS	ILE	hbond	mc_mc	1	0.3186
1557	1558	ALA	ALA	cnt	mc_sc	2	0.0148
1592	1557	PHE	ALA	cnt	mc_mc	1	1.452
1593	1557	ARG	ALA	hbond	mc_mc	1	0.1224
1557	1595	ALA	TYR	cnt	sc_sc	12	4.8988
1557	1600	ALA	PHE	cnt	sc_sc	6	2.6226
1557	1633	ALA	LYS	cnt	mc_mc	1	1.7735
1557	1635	ALA	LEU	cnt	sc_sc	5	1.9913
1559	1558	GLU	ALA	cnt	mc_sc	4	0.2395
1558	1591	ALA	VAL	cnt	mc_mc	1	0.0294
1558	1592	ALA	PHE	cnt	mc_mc	1	0.0063
1558	1632	ALA	PHE	cnt	sc_sc	8	2.4749
1558	1633	ALA	LYS	cnt	mc_mc	1	1.0938
1635	1558	LEU	ALA	hbond	mc_mc	1	0.2469
1558	1716	ALA	LEU	cnt	sc_sc	5	0.5763
1559	1560	GLU	GLU	cnt	mc_sc	1	0.0227
1590	1559	VAL	GLU	cnt	mc_mc	1	0.1625
1591	1559	VAL	GLU	hbond	mc_mc	1	0.0717
1559	1593	GLU	ARG	cnt	sc_sc	7	0.4484
1559	1595	GLU	TYR	cnt	sc_sc	4	0.2079
1559	1635	GLU	LEU	cnt	sc_sc	6	1.4091
156	155	SER	ASN	cnt	mc_mc	1	0.0274
155	157	ASN	GLY	cnt	mc_mc	2	0.8532
155	190	ASN	PHE	cnt	mc_sc	6	1.7751
155	191	ASN	ASP	cnt	sc_sc	2	0.3071
155	195	ASN	SER	cnt	sc_sc	3	0.3953
234	155	SER	ASN	cnt	sc_sc	2	1.7524
35	155	LYS	ASN	cnt	mc_sc	1	0.0082
1560	1561	GLU	ILE	cnt	mc_sc	3	0.2039
1560	1588	GLU	LYS	cnt	sc_sc	8	1.7292
1560	1589	GLU	LYS	cnt	mc_mc	2	1.146
1560	1590	GLU	VAL	cnt	mc_sc	2	0.1314
1636	1560	ALA	GLU	cnt	sc_sc	3	0.806
1560	1637	GLU	SER	cnt	sc_sc	1	0.0059
1560	1755	GLU	TYR	cnt	sc_sc	2	0.0348
1561	1562	ILE	SER	cnt	mc_sc	6	2.8871
1561	1563	ILE	TRP	cnt	sc_sc	2	0.0148
1588	1561	LYS	ILE	cnt	mc_mc	1	0.2851
1561	1589	ILE	LYS	cnt	sc_sc	4	0.2681
1561	1591	ILE	VAL	cnt	sc_sc	12	5.5937
1563	1562	TRP	SER	cnt	mc_sc	3	0.087
1562	1586	SER	THR	hbond	sc_sc	1	0.6648
1562	1587	SER	TYR	cnt	mc_mc	1	0.0659
1562	1588	SER	LYS	cnt	mc_mc	1	0.0038
1563	1564	TRP	ASP	cnt	mc_sc	2	1.0409
1565	1563	TYR	TRP	cnt	sc_sc	2	0.3097
1563	1586	TRP	THR	cnt	mc_sc	6	2.8846
1563	1587	TRP	TYR	cnt	mc_mc	3	1.0984
1563	1589	TRP	LYS	cnt	sc_sc	10	3.3085
1614	1563	GLY	TRP	cnt	sc_sc	1	0.0427
1563	1615	TRP	ILE	cnt	sc_sc	7	1.1247
1782	1563	GLY	TRP	cnt	mc_sc	3	0.7202
1563	1783	TRP	MET	cnt	sc_sc	17	3.9082
1565	1564	TYR	ASP	cnt	mc_mc	1	0.3261
1564	1566	ASP	SER	cnt	mc_mc	2	0.0419
1570	1564	GLN	ASP	cnt	sc_sc	1	0.0545
1564	1585	ASP	THR	cnt	mc_sc	4	0.3528
1586	1564	THR	ASP	cnt	mc_sc	2	0.0038
1566	1565	SER	TYR	cnt	mc_mc	2	0.0154
1565	1567	TYR	GLU	cnt	mc_mc	3	0.5275
1565	1587	TYR	TYR	cnt	sc_sc	2	0.372
1589	1565	LYS	TYR	cnt	sc_sc	1	0.4344
1565	1748	TYR	PHE	cnt	sc_sc	16	3.047
1565	1777	TYR	PHE	cnt	sc_sc	8	2.9356
1565	1782	TYR	GLY	cnt	mc_sc	2	1.8102
1783	1565	MET	TYR	cnt	mc_mc	1	0.0311
1784	1565	ILE	TYR	hbond	mc_mc	1	0.0698
1567	1566	GLU	SER	cnt	mc_mc	1	0.2016
1566	1568	SER	PHE	cnt	sc_sc	3	0.444
1569	1566	VAL	SER	cnt	mc_sc	3	-3.5544
1570	1566	GLN	SER	cnt	mc_sc	3	0.2162
1568	1567	PHE	GLU	cnt	mc_mc	1	0.7323
1567	1569	GLU	VAL	cnt	mc_mc	2	0.8847
1567	1570	GLU	GLN	cnt	mc_sc	10	0.1855
1572	1567	GLU	GLU	cnt	sc_sc	1	0.846
1567	1783	GLU	MET	cnt	sc_sc	4	1.0311
1567	1786	GLU	SER	cnt	sc_sc	8	1.5578
1788	1567	PRO	GLU	cnt	sc_sc	1	0.1654
1568	1569	PHE	VAL	cnt	mc_mc	1	0.0033
1568	1570	PHE	GLN	cnt	mc_mc	2	1.1701
1568	1572	PHE	GLU	cnt	mc_sc	3	-0.5306
1568	1573	PHE	THR	cnt	sc_sc	4	0.2394
1574	1568	ASP	PHE	cnt	mc_mc	1	0.2576
1568	1785	PHE	TYR	cnt	sc_sc	2	1.6423
1568	1786	PHE	SER	cnt	sc_sc	3	1.4494
1569	1570	VAL	GLN	cnt	mc_sc	3	0.0282
1569	1571	VAL	ARG	cnt	mc_mc	2	0.7126
1569	1574	VAL	ASP	cnt	sc_sc	2	0.1048
1569	1579	VAL	ASP	cnt	sc_sc	3	0.3618
156	195	SER	SER	hbond	sc_sc	1	1.7367
196	156	TRP	SER	hbond	mc_sc	1	0.1141
35	156	LYS	SER	cnt	mc_mc	2	0.0633
36	156	ILE	SER	hbond	mc_mc	1	0.8542
1571	1570	ARG	GLN	cnt	mc_sc	2	-0.8452
1572	1571	GLU	ARG	cnt	mc_sc	5	1.8413
1573	1571	THR	ARG	cnt	mc_sc	2	0.0155
1571	1574	ARG	ASP	cnt	mc_sc	4	0.0992
1572	1573	GLU	THR	cnt	sc_sc	2	0.0538
1572	1786	GLU	SER	cnt	sc_sc	7	1.8563
1574	1573	ASP	THR	cnt	mc_mc	1	0.0362
1573	1575	THR	ILE	cnt	mc_sc	4	0.2754
1574	1575	ASP	ILE	cnt	mc_mc	1	0.0185
1576	1574	GLU	ASP	cnt	mc_mc	1	0.0025
1575	1576	ILE	GLU	cnt	mc_mc	3	0.8126
1576	1577	GLU	ASP	cnt	mc_sc	2	0.3695
1576	1579	GLU	ASP	cnt	sc_sc	1	1.5608
1577	1578	ASP	SER	cnt	mc_mc	1	0.1765
1578	1580	SER	ASP	cnt	mc_mc	3	0.4416
1579	1580	ASP	ASP	cnt	mc_mc	2	0.3941
1581	1579	ILE	ASP	cnt	mc_mc	1	0.4538
157	158	GLY	LEU	cnt	mc_sc	1	0.0382
157	190	GLY	PHE	cnt	sc_sc	2	0.6214
35	157	LYS	GLY	cnt	mc_sc	3	0.6189
157	36	GLY	ILE	cnt	mc_mc	2	0.8981
37	157	VAL	GLY	cnt	sc_sc	2	0.027
1581	1580	ILE	ASP	cnt	mc_mc	1	0.8583
1582	1580	PRO	ASP	cnt	mc_mc	1	0.2341
1581	1582	ILE	PRO	cnt	mc_mc	1	0.0061
1581	1583	ILE	GLU	cnt	mc_mc	2	0.0967
1581	1584	ILE	ASP	cnt	mc_sc	4	1.6396
1581	1585	ILE	THR	cnt	mc_sc	5	2.8455
1582	1583	PRO	GLU	cnt	sc_sc	6	0.755
1771	1582	MET	PRO	cnt	mc_sc	2	1.2386
1583	1584	GLU	ASP	cnt	mc_sc	1	-0.4146
1583	1587	GLU	TYR	cnt	sc_sc	2	1.5844
1583	1774	GLU	SER	cnt	mc_sc	2	1.0236
1583	1777	GLU	PHE	cnt	sc_sc	10	2.7308
1584	1585	ASP	THR	cnt	mc_sc	3	-0.4685
1584	1587	ASP	TYR	hbond	mc_sc	1	0.004
1586	1585	THR	THR	cnt	sc_sc	2	0.0369
1587	1586	TYR	THR	hbond	mc_sc	1	0.1633
1587	1588	TYR	LYS	cnt	mc_sc	1	0.0034
1587	1589	TYR	LYS	cnt	sc_sc	1	0.0163
1587	1750	TYR	GLU	cnt	sc_sc	7	3.3103
1587	1777	TYR	PHE	cnt	sc_sc	9	3.9799
1588	1589	LYS	LYS	cnt	mc_sc	4	0.1145
1755	1588	TYR	LYS	cnt	mc_sc	4	1.1129
1589	1590	LYS	VAL	cnt	mc_sc	6	0.4818
1589	1591	LYS	VAL	cnt	sc_sc	6	0.1663
1589	1714	LYS	SER	cnt	mc_sc	3	1.8529
159	158	ILE	LEU	cnt	mc_sc	2	1.5571
36	158	ILE	LEU	cnt	sc_sc	4	0.9707
37	158	VAL	LEU	cnt	mc_sc	6	1.2144
38	158	TYR	LEU	cnt	sc_sc	4	3.7046
82	158	LEU	LEU	cnt	sc_sc	12	3.5261
1590	1591	VAL	VAL	cnt	mc_sc	3	1.7008
1590	1640	VAL	TYR	cnt	sc_sc	6	0.0757
1590	1714	VAL	SER	cnt	mc_sc	2	0.0043
1715	1590	GLY	VAL	cnt	mc_mc	1	0.156
1716	1590	LEU	VAL	cnt	mc_mc	1	0.0026
1590	1755	VAL	TYR	cnt	sc_sc	18	5.765
1591	1592	VAL	PHE	cnt	mc_mc	2	0.7557
1593	1591	ARG	VAL	cnt	mc_sc	2	0.3327
1591	1615	VAL	ILE	cnt	sc_sc	7	0.1219
1591	1716	VAL	LEU	cnt	mc_sc	4	0.0621
1592	1593	PHE	ARG	cnt	mc_sc	6	2.4933
1617	1592	GLY	PHE	cnt	sc_sc	4	0.4124
1592	1618	PHE	PRO	cnt	sc_sc	2	1.5372
1632	1592	PHE	PHE	cnt	sc_sc	1	0.02
1592	1702	PHE	TYR	cnt	sc_sc	4	2.3168
1703	1592	TYR	PHE	cnt	mc_sc	1	0.025
1592	1716	PHE	LEU	cnt	mc_sc	1	0.4293
1592	1717	PHE	ILE	cnt	mc_sc	1	0.0246
1593	1594	ARG	LYS	cnt	mc_sc	1	0.5965
1593	1595	ARG	TYR	cnt	sc_sc	3	0.3723
1593	1603	ARG	ARG	cnt	sc_sc	12	4.3122
1594	1595	LYS	TYR	cnt	mc_sc	6	2.5888
1594	1604	LYS	ASP	cnt	sc_sc	2	0.0069
1594	1618	LYS	PRO	cnt	sc_sc	20	6.5926
1595	1596	TYR	LEU	cnt	mc_sc	1	0.7493
1595	1600	TYR	PHE	cnt	sc_sc	6	0.5953
1595	1601	TYR	THR	hbond	mc_sc	1	0.0006
1595	1602	TYR	LYS	cnt	mc_sc	4	0.0729
1595	1603	TYR	ARG	cnt	mc_mc	1	0.7225
1597	1596	ASP	LEU	cnt	mc_mc	1	0.0102
1596	1602	LEU	LYS	cnt	sc_sc	4	0.0614
1596	1603	LEU	ARG	cnt	mc_sc	1	0.0066
1596	1604	LEU	ASP	cnt	sc_sc	5	1.8507
1597	1598	ASP	SER	cnt	mc_sc	2	0.3401
1597	1599	ASP	THR	cnt	mc_mc	2	0.3177
1600	1597	PHE	ASP	cnt	mc_sc	2	0.2322
1598	1599	SER	THR	cnt	mc_sc	1	0.0016
1598	1600	SER	PHE	cnt	mc_sc	6	3.0174
1599	1600	THR	PHE	cnt	mc_sc	1	0.0315
159	160	ILE	GLY	cnt	mc_sc	4	0.9133
159	186	ILE	LEU	cnt	sc_sc	32	9.1202
159	232	ILE	MET	cnt	sc_sc	10	1.4769
59	159	GLY	ILE	hbond	mc_mc	1	0.2206
15	16	TRP	SER	cnt	mc_sc	7	2.8581
15	17	TRP	TYR	cnt	sc_sc	1	0.0025
15	208	TRP	GLY	cnt	mc_sc	2	0.9955
15	209	TRP	TYR	cnt	sc_sc	4	0.6259
33	15	PHE	TRP	cnt	mc_sc	1	0.0283
15	35	TRP	LYS	cnt	sc_sc	9	2.5778
15	56	TRP	GLY	cnt	sc_sc	3	0.3959
15	57	TRP	LEU	cnt	sc_sc	19	0.2978
1601	1600	THR	PHE	cnt	mc_sc	10	-4.8023
1600	1602	PHE	LYS	cnt	mc_mc	2	1.0376
1600	1631	PHE	ARG	cnt	mc_sc	1	0.0044
1600	1633	PHE	LYS	cnt	sc_sc	17	3.5206
1603	1604	ARG	ASP	cnt	mc_sc	3	0.4803
1603	1605	ARG	PRO	cnt	mc_sc	3	1.2209
1604	1605	ASP	PRO	cnt	mc_sc	2	0.2646
1605	1606	PRO	ARG	cnt	mc_mc	2	0.5045
1605	1979	PRO	PHE	cnt	sc_sc	5	2.9061
1606	1607	ARG	GLY	cnt	mc_mc	1	0.0212
1606	1610	ARG	GLU	cnt	sc_sc	16	1.4098
1613	1606	LEU	ARG	cnt	sc_sc	8	2.6675
1606	1616	ARG	LEU	cnt	mc_sc	1	0.5244
1617	1606	GLY	ARG	cnt	mc_sc	1	0.0412
1608	1607	GLU	GLY	cnt	mc_mc	1	1.0419
1607	1609	GLY	TYR	cnt	mc_mc	2	0.3299
1607	1610	GLY	GLU	hbond	mc_sc	1	0.5198
1607	1984	GLY	THR	cnt	mc_sc	2	0.952
1609	1608	TYR	GLU	cnt	mc_mc	1	0.5818
1608	1610	GLU	GLU	cnt	mc_mc	3	0.7223
1611	1608	GLU	GLU	cnt	mc_sc	1	0.0218
1608	1969	GLU	TYR	cnt	sc_sc	5	0.4436
1977	1608	GLN	GLU	cnt	sc_sc	2	0.0973
1608	1980	GLU	LYS	cnt	sc_sc	2	0.5401
1984	1608	THR	GLU	cnt	mc_sc	6	2.1385
1608	2006	GLU	PRO	cnt	sc_sc	10	2.4366
1609	1610	TYR	GLU	cnt	mc_mc	1	0.0031
1609	1611	TYR	GLU	cnt	mc_mc	3	0.8048
1612	1609	HIS	TYR	cnt	mc_sc	2	2.5848
1984	1609	THR	TYR	cnt	mc_sc	3	-4.6349
1609	2005	TYR	ASP	cnt	sc_sc	4	-0.5959
1609	2006	TYR	PRO	cnt	sc_sc	13	1.9992
160	161	GLY	PRO	cnt	mc_mc	2	0.2124
1611	1610	GLU	GLU	cnt	mc_mc	1	0.7838
1610	1612	GLU	HIS	cnt	mc_mc	3	0.8716
1613	1610	LEU	GLU	hbond	mc_mc	1	0.1038
1611	1612	GLU	HIS	cnt	mc_mc	1	0.0022
1611	1613	GLU	LEU	cnt	mc_mc	2	0.2968
1611	1788	GLU	PRO	cnt	mc_sc	2	0.0212
1789	1611	GLY	GLU	cnt	sc_sc	1	0.0061
1612	1613	HIS	LEU	cnt	sc_sc	2	0.0092
1612	1614	HIS	GLY	cnt	mc_mc	3	0.8121
1612	1741	HIS	PHE	cnt	mc_sc	1	0.947
1612	1742	HIS	VAL	cnt	mc_sc	2	1.405
1781	1612	ASN	HIS	hbond	mc_sc	1	0.2597
1787	1612	LEU	HIS	cnt	mc_sc	2	1.3554
1612	1788	HIS	PRO	cnt	mc_mc	2	1.281
1612	1789	HIS	GLY	cnt	mc_sc	4	0.1221
1612	1790	HIS	LEU	cnt	sc_sc	8	0.5118
1614	1613	GLY	LEU	cnt	mc_mc	1	0.3322
1613	1615	LEU	ILE	cnt	mc_mc	3	0.0468
1613	1616	LEU	LEU	cnt	sc_sc	1	0.1363
1613	1617	LEU	GLY	cnt	mc_sc	2	1.4695
1613	1619	LEU	ILE	cnt	sc_sc	6	4.4
1781	1613	ASN	LEU	cnt	mc_sc	3	1.1532
1614	1781	GLY	ASN	cnt	mc_sc	1	0.0889
1614	1783	GLY	MET	cnt	mc_sc	2	0.0867
1615	1616	ILE	LEU	cnt	mc_sc	3	0.5003
1615	1715	ILE	GLY	cnt	sc_sc	2	0.007
1615	1748	ILE	PHE	cnt	sc_sc	2	0.4821
1616	1617	LEU	GLY	cnt	mc_mc	3	1.5116
1616	1717	LEU	ILE	cnt	mc_sc	2	0.0039
1616	1718	LEU	GLY	cnt	sc_sc	1	0.1696
1616	1719	LEU	PRO	cnt	sc_sc	5	2.3968
1616	1742	LEU	VAL	cnt	sc_sc	2	0.012
1616	1744	LEU	LEU	cnt	sc_sc	15	4.0155
1616	1781	LEU	ASN	cnt	sc_sc	16	-3.2924
1617	1618	GLY	PRO	cnt	mc_sc	2	0.3133
1617	1717	GLY	ILE	hbond	mc_mc	1	0.5986
1718	1617	GLY	GLY	cnt	mc_mc	2	0.0316
1619	1618	ILE	PRO	cnt	mc_mc	1	0.2377
1620	1618	ILE	PRO	cnt	mc_mc	1	0.1885
1618	1702	PRO	TYR	hbond	mc_sc	1	0.0015
1619	1620	ILE	ILE	cnt	mc_mc	1	0.0026
1619	1621	ILE	ARG	cnt	mc_mc	3	0.0353
1719	1619	PRO	ILE	cnt	mc_sc	1	1.3294
1619	1721	ILE	LEU	cnt	sc_sc	6	2.3547
161	184	PRO	VAL	cnt	sc_sc	4	1.7738
161	230	PRO	LEU	cnt	sc_sc	6	0.0886
58	161	LEU	PRO	cnt	sc_sc	14	3.1584
161	60	PRO	PRO	cnt	mc_sc	1	0.2686
61	161	THR	PRO	cnt	mc_sc	2	0.0097
62	161	LEU	PRO	hbond	mc_mc	1	0.0227
1620	1702	ILE	TYR	cnt	sc_sc	11	3.4929
1620	1719	ILE	PRO	cnt	mc_mc	1	0.8075
1720	1620	LEU	ILE	cnt	mc_sc	2	-1.1604
1721	1620	LEU	ILE	hbond	mc_mc	1	0.5538
1621	1622	ARG	ALA	cnt	mc_sc	4	2.0717
1621	1721	ARG	LEU	cnt	sc_sc	5	0.474
1621	1735	ARG	PRO	cnt	mc_sc	3	0.779
1621	1740	ARG	GLU	cnt	sc_sc	5	-1.705
1622	1623	ALA	GLU	cnt	mc_sc	2	0.6592
1622	1628	ALA	ILE	cnt	sc_sc	16	3.1678
1622	1721	ALA	LEU	cnt	mc_mc	2	1.9504
1722	1622	ILE	ALA	cnt	mc_mc	1	0.0183
1723	1622	CYS	ALA	hbond	mc_mc	1	0.1186
1623	1624	GLU	VAL	cnt	mc_mc	2	0.5301
1625	1623	ASP	GLU	cnt	mc_mc	1	0.0547
1626	1623	ASP	GLU	hbond	mc_mc	1	0.594
1623	1723	GLU	CYS	cnt	mc_mc	1	1.1134
1623	1724	GLU	GLN	cnt	mc_sc	1	0.448
1623	1725	GLU	LYS	cnt	mc_sc	5	0.2246
1726	1623	GLY	GLU	hbond	mc_sc	1	1.8463
1625	1624	ASP	VAL	cnt	mc_mc	1	0.0657
1624	1626	VAL	ASP	cnt	mc_mc	2	0.7425
1624	1686	VAL	GLU	cnt	mc_sc	2	0.0531
1689	1624	GLY	VAL	cnt	sc_sc	1	0.0053
1624	1690	VAL	PRO	cnt	sc_sc	9	1.7797
1624	1723	VAL	CYS	hbond	mc_mc	1	0.0996
1624	1724	VAL	GLN	cnt	mc_sc	5	2.659
1725	1624	LYS	VAL	cnt	mc_sc	3	-0.1116
1625	1626	ASP	ASP	cnt	mc_mc	2	0.1365
1625	1684	ASP	ALA	cnt	mc_mc	3	1.2475
1625	1725	ASP	LYS	cnt	sc_sc	13	2.6004
1626	1627	ASP	VAL	cnt	mc_sc	5	0.3914
1683	1626	HIS	ASP	cnt	mc_sc	1	0.0415
1684	1626	ALA	ASP	cnt	mc_sc	2	0.0099
1627	1628	VAL	ILE	cnt	mc_sc	5	1.6466
1627	1681	VAL	VAL	cnt	sc_sc	2	0.0771
1627	1682	VAL	TRP	cnt	mc_sc	3	0.9805
1627	1683	VAL	HIS	cnt	mc_sc	2	0.099
1628	1629	ILE	GLN	cnt	mc_sc	5	1.9316
1628	1630	ILE	VAL	cnt	sc_sc	10	1.5318
1628	1647	ILE	LEU	cnt	sc_sc	3	0.0304
1681	1628	VAL	ILE	cnt	mc_mc	1	1.2997
1628	1682	ILE	TRP	cnt	sc_sc	2	1.1368
1629	1630	GLN	VAL	cnt	mc_sc	3	0.1995
1629	1631	GLN	ARG	cnt	sc_sc	3	0.0838
1629	1680	GLN	TYR	cnt	mc_mc	1	1.4119
1629	1681	GLN	VAL	cnt	sc_sc	2	0.0045
162	163	LEU	LEU	cnt	mc_sc	6	0.2339
162	164	LEU	ILE	cnt	sc_sc	4	0.5282
62	162	LEU	LEU	cnt	mc_sc	6	0.4739
70	162	ILE	LEU	cnt	sc_sc	2	0.0094
86	162	PRO	LEU	cnt	sc_sc	14	5.3303
162	90	LEU	ARG	cnt	sc_sc	8	0.5581
1630	1631	VAL	ARG	cnt	mc_sc	3	0.0522
1630	1632	VAL	PHE	cnt	mc_mc	3	0.0139
1630	1642	VAL	LEU	cnt	sc_sc	10	3.601
1679	1630	THR	VAL	cnt	mc_mc	1	1.2038
1680	1630	TYR	VAL	cnt	mc_sc	1	0.025
1630	1682	VAL	TRP	cnt	sc_sc	4	0.9122
1632	1631	PHE	ARG	cnt	mc_mc	1	0.044
1631	1678	ARG	TYR	cnt	mc_mc	1	0.0078
1631	1679	ARG	THR	cnt	mc_sc	3	1.2678
1632	1633	PHE	LYS	cnt	mc_sc	3	1.1165
1632	1634	PHE	ASN	cnt	mc_sc	1	0.0069
1632	1640	PHE	TYR	cnt	sc_sc	3	0.1093
1632	1642	PHE	LEU	cnt	sc_sc	11	6.0942
1632	1672	PHE	VAL	cnt	sc_sc	11	3.846
1677	1632	SER	PHE	cnt	mc_mc	2	1.339
1632	1678	PHE	TYR	cnt	mc_sc	1	0.0109
1632	1680	PHE	TYR	cnt	sc_sc	5	1.7466
1633	1634	LYS	ASN	cnt	mc_sc	1	0.0043
1635	1633	LEU	LYS	cnt	mc_sc	1	0.114
1633	1676	LYS	SER	cnt	mc_mc	2	1.67
1633	1677	LYS	SER	cnt	mc_sc	2	0.0915
1634	1635	ASN	LEU	cnt	mc_sc	7	0.8676
1634	1636	ASN	ALA	cnt	mc_mc	1	0.0329
1634	1638	ASN	ARG	cnt	mc_sc	2	0.5404
1639	1634	PRO	ASN	cnt	mc_sc	9	1.6991
1640	1634	TYR	ASN	cnt	sc_sc	5	1.1653
1634	1672	ASN	VAL	hbond	mc_sc	2	0.0027
1634	1673	ASN	GLN	cnt	mc_sc	2	1.1288
1675	1634	ASN	ASN	hbond	mc_mc	1	0.6447
1634	1676	ASN	SER	hbond	mc_mc	1	0.4703
1637	1636	SER	ALA	cnt	mc_mc	1	0.0438
1636	1638	ALA	ARG	cnt	mc_mc	2	0.2097
1636	1640	ALA	TYR	cnt	sc_sc	7	2.7162
1674	1636	PRO	ALA	cnt	mc_sc	2	1.1266
1638	1637	ARG	SER	cnt	mc_sc	2	0.0124
1638	1639	ARG	PRO	cnt	mc_sc	5	0.6017
1640	1638	TYR	ARG	cnt	mc_sc	2	2.7185
1638	1674	ARG	PRO	cnt	mc_sc	3	0.044
1706	1638	VAL	ARG	cnt	sc_sc	11	1.2772
1638	1754	ARG	TRP	cnt	sc_sc	13	5.2284
1639	1640	PRO	TYR	cnt	mc_sc	4	3.4407
1639	1671	PRO	ALA	cnt	sc_sc	2	0.0288
1639	1672	PRO	VAL	cnt	mc_sc	2	0.4611
1639	1673	PRO	GLN	cnt	mc_sc	1	0.0826
1639	1674	PRO	PRO	cnt	sc_sc	3	0.677
1706	1639	VAL	PRO	cnt	mc_sc	2	2.6006
163	165	LEU	CYS	cnt	sc_sc	5	-0.4036
163	176	LEU	GLN	cnt	sc_sc	5	0.1175
163	182	LEU	GLN	cnt	sc_sc	5	2.4685
163	228	LEU	HIS	cnt	sc_sc	10	4.2915
163	62	LEU	LEU	cnt	mc_sc	2	0.1159
63	163	TYR	LEU	cnt	mc_mc	4	-2.1894
64	163	ALA	LEU	cnt	mc_mc	1	1.3166
1640	1641	TYR	SER	cnt	mc_sc	3	1.7747
1672	1640	VAL	TYR	hbond	mc_mc	1	0.1227
1640	1704	TYR	SER	cnt	mc_sc	2	0.0414
1640	1706	TYR	VAL	cnt	mc_sc	1	0.0026
1640	1711	TYR	ASP	cnt	sc_sc	1	0.0312
1640	1716	TYR	LEU	cnt	sc_sc	21	5.2088
1641	1642	SER	LEU	cnt	mc_sc	5	2.0674
1641	1655	SER	GLY	cnt	sc_sc	1	0.0046
1670	1641	ASN	SER	cnt	mc_sc	2	0.4104
1671	1641	ALA	SER	cnt	mc_sc	1	0.5247
1641	1680	SER	TYR	cnt	sc_sc	1	0.0067
1704	1641	SER	SER	cnt	mc_mc	1	-2.8045
1641	1705	SER	ALA	cnt	mc_sc	1	0.0013
1643	1642	HIS	LEU	cnt	mc_sc	2	0.0463
1642	1654	LEU	GLU	cnt	mc_mc	1	0.8193
1655	1642	GLY	LEU	cnt	mc_mc	1	0.0661
1642	1680	LEU	TYR	hbond	mc_sc	1	0.1695
1642	1682	LEU	TRP	cnt	sc_sc	9	3.5201
1642	1703	LEU	TYR	cnt	mc_mc	1	0.7063
1643	1644	HIS	ALA	cnt	mc_sc	3	1.3567
1643	1649	HIS	TYR	hbond	sc_sc	1	0.1032
1643	1654	HIS	GLU	cnt	sc_sc	3	0.1822
1643	1656	HIS	LYS	cnt	sc_sc	11	2.896
1702	1643	TYR	HIS	cnt	mc_sc	2	1.2828
1643	1703	HIS	TYR	cnt	mc_mc	3	0.9372
1643	1705	HIS	ALA	cnt	sc_sc	11	3.0323
599	1643	THR	HIS	cnt	sc_sc	3	2.5387
1644	1645	ALA	HIS	cnt	mc_sc	6	1.3537
1644	1647	ALA	LEU	cnt	sc_sc	11	1.5295
1644	1649	ALA	TYR	cnt	sc_sc	4	0.0592
1644	1682	ALA	TRP	cnt	sc_sc	10	1.9029
1644	1720	ALA	LEU	cnt	sc_sc	6	0.2061
1646	1645	GLY	HIS	cnt	mc_mc	1	0.8275
1645	1647	HIS	LEU	cnt	mc_mc	3	0.9821
1700	1645	TRP	HIS	cnt	mc_sc	2	0.1642
1645	1703	HIS	TYR	cnt	sc_sc	8	4.92
597	1645	HIS	HIS	cnt	sc_sc	1	0.2359
1688	1646	SER	GLY	cnt	mc_sc	3	1.3106
1646	1700	GLY	TRP	cnt	sc_sc	3	-0.0005
1646	602	GLY	SER	cnt	mc_sc	1	0.5212
611	1646	ASP	GLY	cnt	mc_sc	5	0.4638
1647	1648	LEU	SER	cnt	mc_sc	4	0.7517
1647	1649	LEU	TYR	cnt	sc_sc	4	0.1398
1647	1682	LEU	TRP	cnt	sc_sc	20	1.0574
1647	1683	LEU	HIS	cnt	mc_sc	1	0.0414
1647	1684	LEU	ALA	cnt	sc_sc	6	2.6929
1647	1688	LEU	SER	cnt	mc_sc	2	0.0233
1647	1720	LEU	LEU	cnt	sc_sc	5	1.3494
1648	1649	SER	TYR	cnt	mc_sc	6	2.8288
1648	1683	SER	HIS	hbond	mc_mc	2	0.9923
1685	1648	THR	SER	cnt	sc_sc	8	1.298
1650	1649	GLU	TYR	cnt	mc_mc	1	0.0051
1649	1653	TYR	SER	cnt	sc_sc	3	1.5818
1649	1654	TYR	GLU	cnt	mc_sc	2	1.2681
1649	1682	TYR	TRP	cnt	mc_sc	1	0.1147
629	1649	ASN	TYR	hbond	mc_sc	2	0.3798
164	165	ILE	CYS	cnt	mc_sc	4	1.4661
64	164	ALA	ILE	cnt	sc_sc	2	0.0062
90	164	ARG	ILE	cnt	sc_sc	7	1.6069
1650	1651	GLU	LYS	cnt	mc_sc	1	0.1696
1650	1652	GLU	SER	cnt	mc_sc	2	0.055
1653	1650	SER	GLU	cnt	mc_mc	3	0.258
1654	1650	GLU	GLU	cnt	mc_mc	1	0.0026
1652	1651	SER	LYS	cnt	mc_mc	1	0.0155
1651	1653	LYS	SER	cnt	mc_mc	3	1.0039
1654	1651	GLU	LYS	cnt	mc_mc	1	0.055
1658	1651	TYR	LYS	hbond	sc_sc	2	1.0561
1651	1659	LYS	GLU	cnt	mc_sc	3	2.1785
1651	1660	LYS	ASP	cnt	sc_sc	3	0.0289
1651	1666	LYS	PHE	cnt	sc_sc	4	1.3613
1669	1651	ASP	LYS	cnt	mc_sc	3	0.6344
1651	632	LYS	THR	cnt	mc_sc	1	0.035
1652	1653	SER	SER	cnt	mc_sc	2	0.1974
1652	1666	SER	PHE	cnt	mc_mc	1	1.2415
1652	1669	SER	ASP	cnt	mc_sc	5	2.2601
1678	1652	TYR	SER	cnt	mc_sc	2	0.1874
1654	1653	GLU	SER	cnt	mc_mc	1	0.0126
1653	1669	SER	ASP	cnt	mc_sc	2	0.0633
1653	1680	SER	TYR	cnt	mc_sc	4	0.5668
1681	1653	VAL	SER	hbond	mc_sc	1	0.0049
1653	1682	SER	TRP	cnt	sc_sc	1	0.0881
1655	1654	GLY	GLU	cnt	mc_mc	2	0.009
1654	1656	GLU	LYS	cnt	mc_sc	2	0.1302
1654	1658	GLU	TYR	cnt	sc_sc	5	1.1199
1654	1669	GLU	ASP	cnt	mc_sc	2	-1.6408
599	1654	THR	GLU	cnt	sc_sc	2	0.0513
633	1654	TRP	GLU	hbond	sc_sc	1	0.714
1656	1655	LYS	GLY	cnt	mc_mc	2	0.0952
1655	1669	GLY	ASP	cnt	mc_sc	2	0.0859
1655	1670	GLY	ASN	cnt	mc_sc	1	0.0463
1655	1705	GLY	ALA	cnt	mc_mc	1	0.0129
1656	1657	LYS	THR	cnt	mc_sc	1	0.0017
1656	1658	LYS	TYR	cnt	sc_sc	8	2.4598
1670	1656	ASN	LYS	cnt	mc_sc	3	2.3018
1656	1705	LYS	ALA	cnt	mc_mc	1	0.0067
1656	1708	LYS	PRO	cnt	sc_sc	5	0.0696
1657	1658	THR	TYR	cnt	mc_sc	5	1.1509
1670	1657	ASN	THR	cnt	mc_sc	2	0.9858
1706	1657	VAL	THR	cnt	sc_sc	2	0.0294
1658	1659	TYR	GLU	cnt	sc_sc	2	0.3921
599	1658	THR	TYR	cnt	sc_sc	2	0.0443
633	1658	TRP	TYR	cnt	sc_sc	2	0.0797
634	1658	MET	TYR	cnt	sc_sc	15	6.3708
650	1659	LYS	GLU	cnt	sc_sc	2	0.3316
166	165	LYS	CYS	cnt	mc_mc	1	0.1224
165	169	CYS	THR	cnt	sc_sc	1	0.0027
165	170	CYS	LEU	cnt	sc_sc	1	0.0026
176	165	GLN	CYS	cnt	sc_sc	4	0.6899
165	64	CYS	ALA	hbond	mc_mc	1	2.3201
65	165	GLU	CYS	cnt	mc_mc	1	0.7998
66	165	VAL	CYS	cnt	mc_sc	2	-0.8478
1660	1661	ASP	ASP	cnt	mc_sc	3	-0.1749
1660	1662	ASP	SER	cnt	mc_sc	4	1.0241
1667	1660	LYS	ASP	cnt	sc_sc	10	0.7513
632	1660	THR	ASP	cnt	mc_sc	3	0.25
1662	1661	SER	ASP	cnt	mc_sc	2	0.4894
1666	1661	PHE	ASP	cnt	sc_sc	2	0.783
1662	1663	SER	PRO	cnt	sc_sc	6	-1.4017
1666	1662	PHE	SER	hbond	mc_sc	1	0.0486
1663	1664	PRO	GLU	cnt	mc_sc	1	0.7806
1663	1665	PRO	TRP	cnt	mc_mc	4	-1.5062
1666	1663	PHE	PRO	cnt	mc_mc	1	0.021
1664	1667	GLU	LYS	cnt	mc_sc	4	1.0846
1666	1665	PHE	TRP	cnt	mc_mc	2	0.2038
1665	1667	TRP	LYS	cnt	mc_mc	3	1.1891
1668	1665	GLU	TRP	cnt	mc_sc	2	1.2921
1666	1668	PHE	GLU	cnt	mc_mc	2	0.8399
1666	1669	PHE	ASP	cnt	mc_sc	1	1.3066
1668	1667	GLU	LYS	cnt	mc_mc	1	0.8632
1667	1669	LYS	ASP	cnt	mc_mc	3	0.9579
1667	1670	LYS	ASN	cnt	mc_mc	3	1.5468
1668	1669	GLU	ASP	cnt	mc_mc	1	0.0016
1670	1668	ASN	GLU	cnt	mc_mc	2	0.0162
1668	1678	GLU	TYR	cnt	sc_sc	11	5.1012
1670	1669	ASN	ASP	hbond	sc_sc	1	0.2044
1669	1671	ASP	ALA	cnt	mc_mc	3	1.7025
1669	1678	ASP	TYR	cnt	sc_sc	5	0.3919
1669	1680	ASP	TYR	cnt	sc_sc	3	2.0919
166	167	LYS	LYS	cnt	mc_mc	2	0.7611
168	166	GLY	LYS	cnt	mc_mc	1	0.0565
169	166	THR	LYS	cnt	mc_mc	1	0.485
65	166	GLU	LYS	cnt	mc_sc	2	0.6171
1671	1670	ALA	ASN	cnt	mc_sc	3	1.4937
1672	1671	VAL	ALA	cnt	mc_sc	3	0.0045
1672	1673	VAL	GLN	cnt	mc_sc	5	0.314
1672	1678	VAL	TYR	cnt	sc_sc	7	0.3643
1673	1674	GLN	PRO	cnt	mc_sc	1	0.2445
1676	1673	SER	GLN	cnt	mc_mc	2	0.2598
1675	1674	ASN	PRO	cnt	mc_mc	1	1.0681
1674	1676	PRO	SER	cnt	mc_mc	3	1.1913
1677	1676	SER	SER	cnt	mc_sc	4	0.1873
1677	1678	SER	TYR	cnt	mc_sc	5	0.3484
1678	1679	TYR	THR	hbond	mc_sc	1	0.0642
1680	1679	TYR	THR	cnt	mc_mc	2	0.0905
167	168	LYS	GLY	cnt	mc_sc	2	0.5027
169	167	THR	LYS	cnt	mc_mc	1	0.0016
65	167	GLU	LYS	cnt	sc_sc	6	2.2157
66	167	VAL	LYS	cnt	sc_sc	1	0.7872
1680	1681	TYR	VAL	cnt	mc_sc	3	0.4208
1680	1682	TYR	TRP	cnt	sc_sc	4	0.9608
1681	1682	VAL	TRP	cnt	mc_sc	7	1.0777
1683	1684	HIS	ALA	cnt	mc_sc	2	0.1851
1683	1685	HIS	THR	cnt	mc_mc	3	0.0485
1684	1685	ALA	THR	cnt	mc_mc	2	0.1432
1684	1688	ALA	SER	cnt	mc_sc	2	0.0064
1684	1722	ALA	ILE	cnt	sc_sc	5	0.2565
1686	1685	GLU	THR	cnt	sc_sc	2	0.153
1685	1687	THR	ARG	cnt	sc_sc	6	-0.0126
1688	1685	SER	THR	cnt	mc_mc	3	0.3254
1686	1687	GLU	ARG	cnt	mc_sc	5	1.4649
1686	1688	GLU	SER	cnt	mc_mc	2	0.8635
1686	1689	GLU	GLY	cnt	mc_mc	1	0.0012
1686	1691	GLU	GLU	cnt	mc_sc	1	0.0124
1689	1687	GLY	ARG	cnt	mc_mc	1	0.0017
1687	600	ARG	GLY	hbond	mc_sc	2	0.0189
601	1687	HIS	ARG	cnt	mc_sc	4	2.2141
602	1687	SER	ARG	cnt	sc_sc	4	0.1742
609	1687	HIS	ARG	cnt	sc_sc	3	0.2074
1687	628	ARG	ASP	hbond	sc_sc	3	0.5117
1689	1688	GLY	SER	cnt	mc_mc	1	0.0168
1700	1688	TRP	SER	hbond	sc_sc	1	0.001
1722	1688	ILE	SER	cnt	mc_sc	4	2.8632
1690	1689	PRO	GLY	cnt	mc_mc	1	0.1179
1691	1689	GLU	GLY	cnt	mc_sc	1	0.0096
1689	1722	GLY	ILE	cnt	sc_sc	3	0.3495
169	168	THR	GLY	cnt	mc_mc	1	0.0109
177	168	LYS	GLY	cnt	mc_sc	2	0.0758
168	65	GLY	GLU	cnt	mc_sc	1	-0.2868
1690	1691	PRO	GLU	cnt	mc_mc	3	1.1844
1690	1696	PRO	ALA	cnt	mc_sc	2	1.3061
1690	1697	PRO	CYS	cnt	mc_sc	2	0.118
1690	1698	PRO	ARG	cnt	sc_sc	3	0.6754
1690	1722	PRO	ILE	cnt	mc_sc	1	0.0272
1690	1723	PRO	CYS	cnt	mc_sc	2	0.1883
1690	1724	PRO	GLN	cnt	mc_sc	2	0.9256
1691	1692	GLU	SER	cnt	mc_sc	3	-0.3624
1691	607	GLU	LYS	cnt	mc_sc	4	4.168
608	1691	ARG	GLU	cnt	sc_sc	4	1.7387
609	1691	HIS	GLU	cnt	sc_sc	8	4.3272
1693	1692	PRO	SER	cnt	mc_mc	1	0.264
1692	1694	SER	GLY	cnt	mc_mc	3	0.0243
1695	1692	SER	SER	cnt	mc_mc	1	0.4907
1692	1825	SER	GLY	combi	all_all	18	-0.8085
608	1692	ARG	SER	cnt	sc_sc	11	4.6797
1694	1693	GLY	PRO	cnt	mc_mc	1	0.4124
1693	1695	PRO	SER	cnt	mc_mc	3	1.2413
1824	1694	ASN	GLY	cnt	sc_sc	2	1.0485
1694	1827	GLY	LYS	cnt	sc_sc	1	0.0069
1696	1695	ALA	SER	cnt	mc_sc	2	0.0633
1695	1824	SER	ASN	cnt	sc_sc	4	0.9185
1843	1695	THR	SER	cnt	sc_sc	2	0.0194
1696	1697	ALA	CYS	cnt	mc_sc	2	0.437
1723	1696	CYS	ALA	cnt	mc_mc	1	0.3733
1724	1696	GLN	ALA	cnt	mc_mc	1	1.7083
1696	1799	ALA	ARG	cnt	sc_sc	7	2.1635
1697	1698	CYS	ARG	cnt	mc_sc	1	0.0136
1697	1722	CYS	ILE	cnt	mc_mc	2	1.0892
1697	1723	CYS	CYS	cnt	mc_mc	1	1.5484
1697	1799	CYS	ARG	cnt	sc_sc	10	2.331
1697	1801	CYS	HIS	cnt	sc_sc	1	0.0044
1843	1697	THR	CYS	cnt	mc_sc	3	0.1172
1698	1699	ARG	ALA	hbond	mc_sc	2	0.0299
1700	1698	TRP	ARG	hbond	sc_sc	1	0.1543
1721	1698	LEU	ARG	cnt	mc_mc	1	0.9917
1698	1722	ARG	ILE	cnt	mc_mc	2	1.1529
1698	1841	ARG	PHE	cnt	sc_sc	10	-0.4654
610	1698	GLU	ARG	cnt	mc_sc	2	0.0835
1699	1700	ALA	TRP	cnt	mc_sc	3	2.7137
1699	1720	ALA	LEU	cnt	mc_mc	1	0.0138
1699	1721	ALA	LEU	cnt	mc_mc	1	0.0034
1699	1801	ALA	HIS	cnt	sc_sc	9	2.5095
1699	1803	ALA	LEU	cnt	sc_sc	9	3.6822
1841	1699	PHE	ALA	cnt	mc_sc	3	0.7233
170	169	LEU	THR	hbond	mc_sc	1	0.0694
171	169	THR	THR	cnt	mc_mc	1	0.0018
177	169	LYS	THR	cnt	mc_sc	2	1.1292
17	16	TYR	SER	cnt	mc_mc	1	0.0505
18	16	ARG	SER	cnt	mc_sc	1	0.0243
16	31	SER	THR	cnt	mc_sc	2	0.2738
16	32	SER	SER	cnt	mc_mc	1	0.2406
1700	1701	TRP	ALA	cnt	mc_sc	3	0.4623
1719	1700	PRO	TRP	cnt	mc_mc	1	0.7503
1700	1720	TRP	LEU	cnt	sc_sc	2	0.3078
1700	1722	TRP	ILE	cnt	sc_sc	8	1.8346
1803	1700	LEU	TRP	cnt	mc_sc	3	0.0397
1700	1841	TRP	PHE	cnt	mc_sc	2	0.5112
1701	1702	ALA	TYR	cnt	mc_sc	2	0.0273
1701	1717	ALA	ILE	cnt	sc_sc	3	3.4307
1701	1718	ALA	GLY	cnt	mc_mc	2	1.224
1701	1719	ALA	PRO	cnt	mc_mc	1	1.6875
1701	1803	ALA	LEU	cnt	sc_sc	3	2.8916
1702	1703	TYR	TYR	cnt	mc_sc	5	0.5143
1717	1702	ILE	TYR	cnt	mc_mc	1	0.2966
1702	1718	TYR	GLY	cnt	sc_sc	2	0.9692
1702	1719	TYR	PRO	cnt	mc_sc	5	1.7491
1702	1720	TYR	LEU	cnt	sc_sc	2	0.1406
1704	1703	SER	TYR	cnt	mc_mc	1	0.1538
1705	1703	ALA	TYR	cnt	mc_mc	1	0.0204
1703	1708	TYR	PRO	cnt	sc_sc	2	0.0771
1703	1712	TYR	ILE	cnt	sc_sc	18	5.4791
1703	1716	TYR	LEU	cnt	mc_mc	2	0.3101
1703	1717	TYR	ILE	cnt	mc_sc	1	0.0873
1704	1706	SER	VAL	cnt	mc_mc	1	0.0798
1708	1704	PRO	SER	cnt	mc_mc	1	0.0123
1704	1711	SER	ASP	hbond	sc_sc	1	1.0362
1704	1716	SER	LEU	cnt	mc_mc	1	0.1722
1705	1708	ALA	PRO	cnt	mc_mc	1	0.0035
1706	1707	VAL	ASN	cnt	mc_mc	1	0.3411
1706	1708	VAL	PRO	cnt	mc_sc	1	0.0886
1706	1711	VAL	ASP	combi	all_all	5	-4.3556
1708	1707	PRO	ASN	cnt	mc_mc	1	0.0982
1707	1709	ASN	GLU	cnt	mc_mc	3	1.5065
1707	1710	ASN	LYS	cnt	sc_sc	5	0.5671
1707	1711	ASN	ASP	hbond	mc_sc	1	0.0039
1707	1754	ASN	TRP	cnt	sc_sc	2	0.0062
1709	1708	GLU	PRO	cnt	mc_mc	1	0.2795
1710	1708	LYS	PRO	cnt	mc_mc	1	0.0037
1712	1708	ILE	PRO	cnt	mc_mc	1	1.0532
638	1708	MET	PRO	cnt	sc_sc	6	-2.4341
1709	1710	GLU	LYS	cnt	mc_mc	1	0.0058
1709	1711	GLU	ASP	cnt	mc_mc	2	0.0471
1713	1709	HIS	GLU	hbond	mc_sc	1	0.3521
638	1709	MET	GLU	cnt	sc_sc	6	1.2805
644	1709	SER	GLU	cnt	sc_sc	1	0.0255
170	171	LEU	THR	cnt	mc_mc	2	0.0705
170	174	LEU	GLY	cnt	sc_sc	4	0.2036
170	175	LEU	THR	cnt	mc_sc	7	2.0648
63	170	TYR	LEU	cnt	sc_sc	7	0.8849
1711	1710	ASP	LYS	cnt	mc_mc	2	0.1
1710	1714	LYS	SER	hbond	mc_sc	1	2.2465
1710	1752	LYS	LYS	cnt	mc_mc	1	0.3607
1710	1753	LYS	SER	cnt	mc_sc	5	1.0845
1710	1754	LYS	TRP	cnt	sc_sc	22	6.4142
1711	1712	ASP	ILE	cnt	mc_sc	1	0.0203
1711	1713	ASP	HIS	cnt	mc_mc	1	0.3944
1711	1714	ASP	SER	cnt	mc_mc	4	0.9573
1715	1711	GLY	ASP	cnt	mc_mc	2	0.0258
1711	1716	ASP	LEU	cnt	sc_sc	2	0.0045
1754	1711	TRP	ASP	hbond	sc_sc	1	0.2759
1712	1713	ILE	HIS	cnt	mc_sc	3	0.0242
1712	1714	ILE	SER	cnt	mc_mc	3	0.8703
1715	1712	GLY	ILE	hbond	mc_mc	1	0.0416
1712	1717	ILE	ILE	cnt	sc_sc	2	0.0044
1712	1746	ILE	MET	cnt	sc_sc	6	2.8893
1712	1805	ILE	ILE	cnt	sc_sc	3	0.0691
1713	1715	HIS	GLY	cnt	mc_mc	2	0.0333
1713	1746	HIS	MET	cnt	mc_sc	3	1.8382
1748	1713	PHE	HIS	cnt	mc_sc	1	0.0041
1713	1749	HIS	ASP	cnt	mc_sc	2	0.5281
1713	1752	HIS	LYS	cnt	sc_sc	1	0.0492
1753	1713	SER	HIS	cnt	mc_sc	1	0.0012
1715	1714	GLY	SER	cnt	mc_mc	1	0.0157
1714	1753	SER	SER	cnt	mc_sc	3	0.0765
1754	1714	TRP	SER	cnt	mc_sc	1	0.1516
1716	1715	LEU	GLY	cnt	mc_mc	1	0.0623
1715	1717	GLY	ILE	cnt	mc_sc	4	0.17
1717	1718	ILE	GLY	cnt	mc_sc	8	0.5205
1717	1744	ILE	LEU	cnt	sc_sc	15	3.1404
1719	1718	PRO	GLY	cnt	mc_mc	1	0.0232
1719	1721	PRO	LEU	cnt	sc_sc	4	0.7679
1719	1742	PRO	VAL	cnt	sc_sc	8	5.2841
171	172	THR	GLU	cnt	mc_sc	1	0.6961
173	171	GLY	THR	cnt	mc_sc	1	0.0212
174	171	GLY	THR	hbond	mc_mc	1	0.14
171	175	THR	THR	cnt	sc_sc	1	0.0461
171	177	THR	LYS	cnt	sc_sc	11	3.3631
1720	1721	LEU	LEU	cnt	mc_sc	10	2.2469
1721	1722	LEU	ILE	cnt	mc_sc	7	1.7486
1721	1740	LEU	GLU	cnt	sc_sc	9	0.9644
1721	1801	LEU	HIS	cnt	sc_sc	5	2.6858
1722	1723	ILE	CYS	cnt	mc_sc	4	0.9552
1723	1724	CYS	GLN	cnt	mc_sc	1	0.0493
1723	1727	CYS	ILE	cnt	sc_sc	3	0.3077
1724	1725	GLN	LYS	cnt	mc_sc	5	0.3977
1726	1724	GLY	GLN	cnt	mc_mc	1	0.002
1727	1724	ILE	GLN	cnt	mc_sc	1	0.1409
1725	1727	LYS	ILE	cnt	mc_mc	2	0.1208
1726	1727	GLY	ILE	cnt	mc_sc	1	0.0013
1728	1726	LEU	GLY	hbond	mc_mc	1	0.0687
1727	1728	ILE	LEU	cnt	mc_sc	4	0.7989
1727	1735	ILE	PRO	cnt	sc_sc	2	0.759
1727	1736	ILE	MET	cnt	mc_sc	5	1.0169
1728	1733	LEU	ASN	cnt	mc_sc	8	1.4928
1728	1735	LEU	PRO	cnt	mc_mc	2	-0.4298
1728	1736	LEU	MET	cnt	mc_mc	1	0.0548
1729	1730	HIS	LYS	cnt	mc_sc	4	-0.6496
1729	1731	HIS	ASP	cnt	mc_mc	2	0.0731
1733	1729	ASN	HIS	cnt	mc_mc	4	1.0117
1729	1737	HIS	ASP	cnt	sc_sc	2	1.8634
1729	1985	HIS	ARG	cnt	sc_sc	6	1.1706
173	172	GLY	GLU	cnt	mc_mc	1	0.0543
172	174	GLU	GLY	cnt	mc_mc	3	1.0762
1730	1731	LYS	ASP	cnt	mc_sc	3	0.4268
1732	1730	SER	LYS	cnt	mc_mc	1	0.0013
1732	1731	SER	ASP	cnt	mc_sc	3	-0.6636
1731	1733	ASP	ASN	cnt	mc_mc	4	1.1153
1731	1985	ASP	ARG	cnt	mc_sc	4	1.7183
1733	1732	ASN	SER	cnt	mc_sc	3	0.2384
1732	1734	SER	MET	cnt	sc_sc	1	0.279
1732	1987	SER	VAL	cnt	sc_sc	4	1.6342
1734	1733	MET	ASN	cnt	mc_mc	1	0.1076
1734	1735	MET	PRO	cnt	mc_sc	2	-0.0389
1736	1734	MET	MET	cnt	mc_sc	2	-0.3375
1736	1735	MET	PRO	cnt	mc_sc	6	2.9131
1736	1737	MET	ASP	cnt	mc_mc	1	0.0017
1736	1738	MET	MET	cnt	mc_mc	2	0.3775
1738	1737	MET	ASP	cnt	mc_sc	2	0.6095
1738	1739	MET	ARG	cnt	mc_mc	2	0.7965
1738	1797	MET	TRP	cnt	sc_sc	4	2.0041
1738	1798	MET	VAL	cnt	mc_sc	2	0.0972
1799	1738	ARG	MET	hbond	sc_sc	2	0.2303
1740	1739	GLU	ARG	cnt	mc_sc	2	0.0553
1739	1791	ARG	LYS	cnt	mc_sc	5	2.0705
1739	1796	ARG	GLU	cnt	sc_sc	4	0.0903
1798	1739	VAL	ARG	cnt	mc_mc	1	0.0574
1799	1739	ARG	ARG	cnt	mc_sc	1	0.0028
174	173	GLY	GLY	cnt	mc_mc	1	0.0644
173	175	GLY	THR	cnt	mc_mc	2	0.1682
1740	1741	GLU	PHE	cnt	mc_sc	2	0.1057
1740	1799	GLU	ARG	cnt	mc_sc	2	0.1742
1801	1740	HIS	GLU	hbond	sc_sc	1	0.4845
1742	1741	VAL	PHE	cnt	mc_sc	3	0.0368
1741	1789	PHE	GLY	cnt	mc_sc	1	0.0535
1741	1790	PHE	LEU	cnt	mc_sc	2	2.0402
1741	1791	PHE	LYS	cnt	mc_sc	3	1.4163
1741	1792	PHE	MET	cnt	sc_sc	9	4.1139
1741	1799	PHE	ARG	cnt	mc_mc	1	0.7323
1800	1741	LEU	PHE	cnt	mc_sc	2	0.045
1801	1741	HIS	PHE	hbond	mc_mc	1	0.41
1742	1743	VAL	LEU	cnt	mc_sc	7	1.0525
1781	1742	ASN	VAL	cnt	mc_sc	2	2.1987
1742	1801	VAL	HIS	cnt	mc_mc	1	0.2897
1743	1745	LEU	PHE	cnt	sc_sc	2	0.1268
1743	1780	LEU	ILE	cnt	sc_sc	4	0.088
1781	1743	ASN	LEU	cnt	sc_sc	13	0.4787
1743	1787	LEU	LEU	cnt	sc_sc	5	2.2965
1743	1790	LEU	LEU	cnt	sc_sc	4	1.5324
1743	1800	LEU	LEU	cnt	sc_sc	4	0.042
1743	1801	LEU	HIS	hbond	mc_mc	1	0.1941
1802	1743	LEU	LEU	cnt	mc_mc	1	1.5238
1803	1743	LEU	LEU	hbond	mc_mc	1	0.2624
1743	1856	LEU	LEU	cnt	sc_sc	5	1.182
1745	1744	PHE	LEU	cnt	mc_mc	1	0.0205
1746	1744	MET	LEU	cnt	mc_mc	1	0.0013
1781	1744	ASN	LEU	cnt	mc_sc	4	0.4046
1744	1803	LEU	LEU	cnt	mc_mc	1	0.6604
1744	1804	LEU	ASN	cnt	mc_sc	5	0.6379
1744	1805	LEU	ILE	cnt	mc_sc	2	0.1421
1746	1745	MET	PHE	cnt	mc_sc	2	0.179
1745	1780	PHE	ILE	cnt	sc_sc	10	4.0023
1745	1802	PHE	LEU	cnt	sc_sc	3	1.8228
1745	1803	PHE	LEU	hbond	mc_mc	1	0.0191
1804	1745	ASN	PHE	cnt	mc_sc	2	0.5096
1745	1814	PHE	VAL	cnt	sc_sc	4	0.5836
1745	1836	PHE	LEU	cnt	sc_sc	8	1.0609
1856	1745	LEU	PHE	cnt	sc_sc	4	0.1791
1746	1747	MET	THR	cnt	mc_sc	4	2.0987
1746	1748	MET	PHE	cnt	mc_sc	2	0.1056
1779	1746	ALA	MET	cnt	mc_sc	2	0.1661
1806	1746	GLY	MET	cnt	mc_sc	1	0.477
1746	1807	MET	GLY	cnt	mc_sc	2	0.1226
1747	1748	THR	PHE	cnt	mc_sc	1	0.0015
1747	1776	THR	GLU	cnt	sc_sc	9	3.9669
1747	1777	THR	PHE	cnt	mc_sc	1	0.0028
1778	1747	HIS	THR	cnt	sc_sc	2	0.087
1747	1779	THR	ALA	cnt	mc_mc	1	0.2222
1776	1748	GLU	PHE	cnt	mc_mc	1	1.749
1748	1777	PHE	PHE	cnt	sc_sc	2	0.0341
1748	1779	PHE	ALA	cnt	sc_sc	8	1.8992
1750	1749	GLU	ASP	cnt	mc_sc	1	0.1127
1751	1749	LYS	ASP	hbond	mc_sc	1	0.027
1752	1749	LYS	ASP	cnt	mc_sc	2	0.06
1749	1775	ASP	HIS	cnt	mc_mc	1	0.0495
1749	1776	ASP	GLU	cnt	mc_mc	1	0.7108
174	175	GLY	THR	cnt	mc_sc	3	0.7112
182	174	GLN	GLY	cnt	mc_sc	1	-0.7056
63	174	TYR	GLY	cnt	mc_sc	2	0.0258
1750	1751	GLU	LYS	cnt	mc_sc	1	0.0174
1750	1752	GLU	LYS	cnt	mc_mc	3	1.329
1753	1750	SER	GLU	hbond	mc_mc	1	0.0768
1750	1756	GLU	TYR	cnt	sc_sc	13	0.3967
1750	1775	GLU	HIS	hbond	mc_mc	1	0.2331
1753	1751	SER	LYS	cnt	mc_mc	2	0.0034
1751	1756	LYS	TYR	cnt	sc_sc	5	0.3992
1751	1767	LYS	THR	cnt	sc_sc	11	3.0778
1775	1751	HIS	LYS	cnt	sc_sc	5	2.3338
1752	1753	LYS	SER	cnt	mc_mc	4	0.5012
1754	1753	TRP	SER	cnt	mc_sc	2	-0.73
1753	1755	SER	TYR	cnt	mc_mc	2	0.0238
1755	1754	TYR	TRP	cnt	mc_sc	1	0.0023
1754	1756	TRP	TYR	cnt	mc_mc	3	0.971
1755	1756	TYR	TYR	cnt	mc_mc	1	0.0033
1755	1757	TYR	GLU	cnt	mc_mc	3	0.1481
1757	1756	GLU	TYR	cnt	mc_mc	1	0.1552
1756	1758	TYR	LYS	cnt	mc_mc	2	1.2074
1756	1767	TYR	THR	hbond	sc_sc	1	0.3774
1758	1757	LYS	GLU	cnt	mc_mc	1	0.2659
1759	1757	LYS	GLU	cnt	mc_sc	1	0.0268
1760	1757	SER	GLU	cnt	mc_sc	3	1.6047
1757	1761	GLU	ARG	cnt	sc_sc	5	0.4751
1759	1758	LYS	LYS	cnt	sc_sc	2	0.0115
1760	1758	SER	LYS	hbond	mc_mc	1	0.3758
1759	1760	LYS	SER	cnt	mc_mc	3	1.3327
1761	1759	ARG	LYS	cnt	mc_sc	3	2.6903
1759	1764	LYS	TRP	cnt	mc_mc	1	0.0909
175	176	THR	GLN	cnt	mc_sc	1	0.0023
182	175	GLN	THR	cnt	sc_sc	4	0.3015
1761	1760	ARG	SER	cnt	mc_mc	1	0.2664
1760	1762	SER	SER	cnt	mc_mc	4	1.7769
1763	1760	SER	SER	cnt	mc_mc	2	0.1051
1764	1760	TRP	SER	cnt	mc_sc	2	2.0477
1762	1761	SER	ARG	cnt	mc_mc	1	0.0298
1761	1764	ARG	TRP	cnt	sc_sc	1	0.2149
1763	1762	SER	SER	cnt	mc_mc	1	0.003
1762	1768	SER	SER	cnt	sc_sc	2	1.3335
1763	1764	SER	TRP	cnt	mc_sc	2	0.1242
1765	1763	ARG	SER	cnt	mc_mc	1	0.0045
1763	1768	SER	SER	cnt	mc_sc	4	0.5356
1769	1763	SER	SER	cnt	sc_sc	4	1.3057
1763	1770	SER	GLU	cnt	sc_sc	3	1.554
1765	1764	ARG	TRP	cnt	mc_mc	2	0.3687
1765	1766	ARG	LEU	cnt	mc_sc	4	0.9564
1767	1766	THR	LEU	cnt	mc_mc	1	0.068
1768	1766	SER	LEU	combi	all_all	4	-3.197
1766	1769	LEU	SER	cnt	mc_sc	4	0.1573
1766	1772	LEU	LYS	cnt	sc_sc	3	0.3998
1768	1767	SER	THR	cnt	mc_sc	2	0.7944
1767	1769	THR	SER	cnt	mc_mc	1	0.0582
1775	1767	HIS	THR	cnt	sc_sc	1	0.0045
1769	1768	SER	SER	cnt	mc_mc	1	-0.522
1768	1770	SER	GLU	cnt	mc_mc	3	1.1655
1768	1771	SER	MET	cnt	mc_sc	2	0.0317
1772	1768	LYS	SER	cnt	mc_mc	3	0.2662
1768	1775	SER	HIS	cnt	sc_sc	6	-0.2915
1769	1770	SER	GLU	cnt	mc_sc	1	0.0096
1769	1771	SER	MET	cnt	mc_mc	2	0.4583
1772	1769	LYS	SER	cnt	sc_sc	5	1.9888
176	177	GLN	LYS	cnt	mc_sc	1	0.0911
176	179	GLN	PHE	cnt	sc_sc	11	2.4517
1770	1771	GLU	MET	cnt	mc_sc	3	0.3872
1771	1772	MET	LYS	cnt	mc_mc	2	0.8987
1773	1771	LYS	MET	cnt	mc_mc	1	0.0085
1774	1771	SER	MET	hbond	mc_mc	1	0.1004
1773	1772	LYS	LYS	cnt	mc_mc	1	1.0465
1772	1774	LYS	SER	cnt	mc_mc	3	1.3645
1774	1773	SER	LYS	cnt	mc_mc	1	0.0632
1773	1775	LYS	HIS	cnt	mc_mc	3	1.1857
1775	1774	HIS	SER	cnt	sc_sc	1	0.1004
1774	1776	SER	GLU	cnt	mc_mc	2	0.9303
1775	1777	HIS	PHE	cnt	mc_sc	1	0.0062
1776	1777	GLU	PHE	cnt	mc_sc	3	0.2784
1777	1779	PHE	ALA	cnt	mc_mc	3	2.3263
1777	1784	PHE	ILE	cnt	sc_sc	6	-0.2391
1778	1779	HIS	ALA	cnt	mc_mc	1	0.0244
1784	1778	ILE	HIS	cnt	mc_sc	3	0.3479
1863	1778	ASN	HIS	cnt	sc_sc	2	1.4165
1778	1866	HIS	ALA	cnt	sc_sc	3	2.1067
1778	1868	HIS	MET	cnt	mc_sc	9	2.8016
1780	1779	ILE	ALA	cnt	mc_sc	2	0.0229
1779	1782	ALA	GLY	cnt	mc_sc	11	3.9068
1779	1784	ALA	ILE	cnt	mc_sc	5	1.7889
1868	1779	MET	ALA	cnt	mc_sc	2	0.5072
177	178	LYS	THR	cnt	mc_sc	1	0.0238
177	179	LYS	PHE	cnt	mc_mc	2	0.1383
1781	1780	ASN	ILE	cnt	mc_mc	1	0.4619
1780	1782	ILE	GLY	cnt	mc_mc	2	0.5142
1780	1783	ILE	MET	hbond	mc_mc	1	0.1309
1780	1787	ILE	LEU	cnt	sc_sc	4	1.2944
1780	1868	ILE	MET	cnt	sc_sc	10	1.94
1780	1869	ILE	GLN	cnt	mc_sc	4	0.0573
1780	1870	ILE	THR	cnt	sc_sc	2	2.4669
1781	1783	ASN	MET	cnt	mc_mc	3	0.2576
1787	1781	LEU	ASN	cnt	mc_sc	5	0.8295
1782	1783	GLY	MET	cnt	mc_mc	2	0.0079
1783	1784	MET	ILE	cnt	mc_sc	3	0.5562
1783	1787	MET	LEU	cnt	sc_sc	7	0.076
1788	1783	PRO	MET	cnt	sc_sc	2	1.6753
1785	1784	TYR	ILE	cnt	mc_mc	1	0.0562
1786	1784	SER	ILE	hbond	mc_mc	1	0.0472
1784	1867	ILE	GLY	cnt	sc_sc	2	0.0143
1785	1786	TYR	SER	cnt	mc_sc	1	0.0312
1785	1865	TYR	ARG	cnt	mc_sc	1	0.0012
1785	1867	TYR	GLY	cnt	sc_sc	1	-1.418
1869	1785	GLN	TYR	cnt	sc_sc	11	0.63
1871	1785	PRO	TYR	cnt	mc_sc	3	0.7086
1786	1787	SER	LEU	combi	all_all	6	-1.1837
1786	1788	SER	PRO	cnt	mc_sc	2	0.369
1786	1870	SER	THR	cnt	mc_sc	4	2.4047
1788	1787	PRO	LEU	cnt	mc_sc	3	0.8964
1790	1787	LEU	LEU	cnt	mc_sc	1	0.0182
1787	1870	LEU	THR	cnt	sc_sc	5	0.9181
1790	1789	LEU	GLY	cnt	mc_mc	1	0.024
1789	1791	GLY	LYS	cnt	mc_mc	3	0.3393
179	178	PHE	THR	cnt	mc_mc	2	0.0069
1790	1791	LEU	LYS	cnt	mc_sc	3	1.3178
1790	1870	LEU	THR	cnt	sc_sc	9	1.6408
1872	1790	PHE	LEU	cnt	mc_sc	1	0.0912
1873	1790	LEU	LEU	hbond	mc_mc	1	0.0574
1791	1792	LYS	MET	cnt	mc_sc	4	0.4425
1791	1873	LYS	LEU	cnt	sc_sc	1	0.0148
1791	1875	LYS	MET	cnt	sc_sc	7	2.6994
2009	1791	VAL	LYS	cnt	sc_sc	11	3.9199
1792	1793	MET	TYR	cnt	mc_sc	2	0.0134
1792	1796	MET	GLU	cnt	sc_sc	3	0.4567
1792	1798	MET	VAL	cnt	sc_sc	12	4.301
1792	1872	MET	PHE	cnt	sc_sc	10	3.4407
1792	1873	MET	LEU	hbond	mc_mc	1	0.1083
1874	1792	ILE	MET	cnt	mc_mc	1	1.759
1875	1792	MET	MET	hbond	mc_mc	1	0.2325
1794	1793	GLU	TYR	cnt	mc_mc	1	0.0065
1793	1796	TYR	GLU	cnt	mc_sc	4	0.8362
1848	1793	ALA	TYR	cnt	mc_sc	3	3.2044
1874	1793	ILE	TYR	cnt	mc_sc	2	0.6553
1793	1875	TYR	MET	cnt	mc_sc	2	0.215
1793	1876	TYR	ASP	cnt	mc_sc	2	1.5574
1793	2007	TYR	PRO	cnt	sc_sc	7	1.5119
1794	1795	GLU	GLN	cnt	sc_sc	8	0.3981
1794	1796	GLU	GLU	cnt	mc_mc	1	0.1083
1794	1849	GLU	SER	cnt	mc_sc	2	1.5902
1794	1851	GLU	PRO	cnt	sc_sc	4	2.3661
1794	1875	GLU	MET	cnt	mc_mc	1	0.0361
1794	1877	GLU	ARG	cnt	sc_sc	2	1.0069
1847	1795	LYS	GLN	cnt	sc_sc	3	-0.1956
1795	1848	GLN	ALA	cnt	mc_sc	5	0.0812
1795	1849	GLN	SER	hbond	mc_sc	1	0.0009
1797	1796	TRP	GLU	cnt	mc_mc	1	0.057
1796	1798	GLU	VAL	cnt	mc_mc	1	0.0013
1847	1796	LYS	GLU	cnt	mc_mc	1	1.3935
1848	1796	ALA	GLU	cnt	mc_sc	2	0.0129
1797	1798	TRP	VAL	cnt	mc_sc	3	0.5619
1797	1822	TRP	LEU	cnt	sc_sc	10	3.5937
1797	1845	TRP	GLU	cnt	sc_sc	8	2.0457
1797	1847	TRP	LYS	cnt	mc_mc	1	0.0101
1845	1798	GLU	VAL	cnt	mc_mc	1	1.7418
1846	1798	MET	VAL	hbond	mc_mc	1	0.0947
1799	1800	ARG	LEU	cnt	mc_sc	7	1.1196
1799	1801	ARG	HIS	cnt	sc_sc	8	4.2885
1799	1844	ARG	LEU	cnt	mc_mc	1	1.4971
1799	1845	ARG	GLU	cnt	mc_mc	1	0.0432
179	180	PHE	ASP	cnt	mc_mc	1	0.002
179	181	PHE	LYS	cnt	mc_sc	1	0.0115
179	224	PHE	HIS	cnt	mc_mc	1	0.0143
179	225	PHE	ILE	cnt	mc_sc	2	0.2379
179	226	PHE	SER	cnt	sc_sc	8	-1.1798
179	269	PHE	ASN	cnt	sc_sc	5	1.1215
17	18	TYR	ARG	cnt	mc_sc	5	3.6864
190	17	PHE	TYR	cnt	sc_sc	5	1.6622
17	203	TYR	MET	cnt	sc_sc	10	3.7941
17	208	TYR	GLY	cnt	mc_mc	1	0.0062
209	17	TYR	TYR	cnt	mc_mc	1	1.3554
210	17	VAL	TYR	cnt	mc_sc	2	0.0108
17	33	TYR	PHE	cnt	sc_sc	9	3.4252
17	35	TYR	LYS	cnt	sc_sc	12	2.7782
1801	1800	HIS	LEU	cnt	mc_sc	1	0.007
1800	1802	LEU	LEU	cnt	sc_sc	9	1.8589
1800	1816	LEU	PHE	cnt	sc_sc	8	1.7234
1843	1800	THR	LEU	cnt	mc_mc	1	0.8067
1800	1844	LEU	LEU	cnt	sc_sc	2	0.118
1800	1846	LEU	MET	cnt	sc_sc	14	1.3626
1801	1802	HIS	LEU	cnt	mc_sc	2	0.246
1803	1801	LEU	HIS	cnt	mc_sc	1	0.0091
1801	1842	HIS	LYS	cnt	mc_mc	1	1.7303
1801	1843	HIS	THR	cnt	mc_mc	1	0.0038
1802	1803	LEU	LEU	cnt	mc_sc	7	4.0021
1802	1814	LEU	VAL	cnt	sc_sc	8	6.6112
1802	1836	LEU	LEU	cnt	mc_sc	5	0.9929
1802	1842	LEU	LYS	cnt	sc_sc	2	0.0196
1802	1844	LEU	LEU	cnt	sc_sc	6	3.2047
1804	1803	ASN	LEU	cnt	mc_sc	3	1.381
1803	1841	LEU	PHE	cnt	sc_sc	11	2.062
1804	1805	ASN	ILE	cnt	mc_sc	2	0.496
1804	1836	ASN	LEU	cnt	sc_sc	4	0.8093
1804	1838	ASN	PRO	cnt	mc_sc	2	0.0275
1839	1804	GLY	ASN	cnt	mc_mc	2	-0.0987
1806	1805	GLY	ILE	cnt	mc_mc	2	0.6708
1805	1839	ILE	GLY	cnt	mc_sc	6	1.0634
597	1805	HIS	ILE	cnt	sc_sc	4	2.7584
1806	1808	GLY	SER	cnt	mc_mc	3	0.6506
1808	1807	SER	GLY	cnt	mc_mc	1	0.9987
1807	1809	GLY	GLN	cnt	mc_mc	1	0.0386
1810	1807	ASP	GLY	cnt	mc_mc	1	0.5518
1808	1809	SER	GLN	cnt	mc_sc	2	0.0261
1808	1810	SER	ASP	cnt	mc_mc	4	1.3705
1808	1838	SER	PRO	cnt	mc_sc	10	2.8274
638	1808	MET	SER	cnt	mc_sc	1	0.0409
1808	639	SER	ASN	cnt	sc_sc	6	-2.2934
592	1809	GLU	GLN	cnt	sc_sc	5	0.2931
593	1809	ILE	GLN	cnt	sc_sc	1	0.007
639	1809	ASN	GLN	cnt	sc_sc	7	2.0528
181	180	LYS	ASP	cnt	mc_sc	7	2.4805
223	180	ASP	ASP	cnt	sc_sc	2	-2.1233
180	224	ASP	HIS	cnt	mc_sc	2	0.0468
1811	1810	ILE	ASP	cnt	mc_mc	1	0.5359
1812	1810	HIS	ASP	cnt	mc_sc	1	0.0101
1811	1812	ILE	HIS	cnt	mc_sc	3	1.3603
1811	1836	ILE	LEU	cnt	mc_sc	2	2.5701
1811	1838	ILE	PRO	cnt	sc_sc	5	1.0349
261	1811	VAL	ILE	cnt	sc_sc	10	0.9027
593	1811	ILE	ILE	cnt	sc_sc	5	2.6068
1812	1813	HIS	VAL	cnt	mc_sc	3	0.0718
1835	1812	PRO	HIS	cnt	mc_mc	2	1.0364
1812	1836	HIS	LEU	cnt	mc_mc	3	-0.221
1812	1858	HIS	THR	cnt	sc_sc	4	0.0772
1812	1868	HIS	MET	cnt	sc_sc	9	3.5347
1814	1813	VAL	VAL	cnt	mc_sc	2	0.006
1813	1834	VAL	TRP	cnt	mc_mc	2	1.6356
1813	1835	VAL	PRO	cnt	mc_mc	1	0.787
1858	1813	THR	VAL	cnt	mc_mc	2	0.2307
1813	1859	VAL	GLU	cnt	mc_sc	4	0.2359
1813	1860	VAL	VAL	cnt	sc_sc	7	3.5386
261	1813	VAL	VAL	cnt	sc_sc	14	2.9891
1813	264	VAL	THR	cnt	sc_sc	2	1.9999
1814	1815	VAL	HIS	cnt	mc_sc	3	0.3419
1814	1816	VAL	PHE	cnt	sc_sc	10	3.3471
1833	1814	VAL	VAL	cnt	mc_mc	2	0.1287
1834	1814	TRP	VAL	cnt	mc_mc	1	1.5842
1814	1836	VAL	LEU	cnt	sc_sc	18	5.8792
1814	1856	VAL	LEU	cnt	sc_sc	4	0.8074
1815	1816	HIS	PHE	cnt	mc_sc	3	0.7623
1815	1817	HIS	HIS	cnt	sc_sc	1	0.0824
1815	1833	HIS	VAL	cnt	mc_sc	2	1.0585
1856	1815	LEU	HIS	cnt	mc_mc	1	0.0183
1815	1857	HIS	ASN	cnt	mc_sc	1	0.0051
1815	1859	HIS	GLU	cnt	sc_sc	7	3.0867
85	1815	HIS	HIS	cnt	sc_sc	1	0.0218
1816	1817	PHE	HIS	cnt	mc_mc	2	0.8389
1818	1816	GLY	PHE	cnt	mc_mc	1	0.1137
1819	1816	GLN	PHE	cnt	mc_mc	1	1.4688
1816	1821	PHE	LEU	cnt	sc_sc	4	0.1032
1816	1846	PHE	MET	cnt	sc_sc	15	3.4598
1816	1856	PHE	LEU	cnt	mc_mc	1	0.0281
1872	1816	PHE	PHE	cnt	sc_sc	1	0.5512
1818	1817	GLY	HIS	cnt	mc_mc	1	0.1873
1817	1819	HIS	GLN	cnt	mc_mc	2	0.3713
1817	1854	HIS	TRP	cnt	sc_sc	2	0.0147
1817	1855	HIS	LEU	hbond	mc_mc	1	0.3483
1817	1857	HIS	ASN	hbond	sc_sc	1	0.0051
85	1817	HIS	HIS	cnt	sc_sc	4	1.4106
1817	91	HIS	TYR	cnt	mc_sc	1	0.1712
1818	1819	GLY	GLN	cnt	mc_sc	6	3.9747
1849	1818	SER	GLY	cnt	mc_sc	3	0.2616
1818	88	GLY	GLY	cnt	mc_sc	1	0.4022
89	1818	ILE	GLY	cnt	mc_sc	2	1.5544
91	1818	TYR	GLY	hbond	mc_sc	2	1.0047
1819	1820	GLN	THR	cnt	mc_sc	3	0.1617
1819	1846	GLN	MET	combi	all_all	6	-2.6249
1819	1848	GLN	ALA	cnt	mc_sc	5	-0.0539
1819	1849	GLN	SER	combi	all_all	12	-4.9916
1819	88	GLN	GLY	cnt	mc_mc	3	1.8257
89	1819	ILE	GLN	cnt	mc_mc	1	0.0087
181	182	LYS	GLN	cnt	mc_sc	1	0.0744
181	183	LYS	ILE	cnt	sc_sc	1	0.0745
181	219	LYS	VAL	cnt	sc_sc	16	5.7522
225	181	ILE	LYS	cnt	sc_sc	4	-0.9447
226	181	SER	LYS	cnt	mc_mc	1	0.003
1820	1821	THR	LEU	cnt	mc_sc	1	0.012
1820	1830	THR	GLN	cnt	sc_sc	2	0.2463
1846	1820	MET	THR	cnt	mc_sc	1	0.0012
88	1820	GLY	THR	cnt	mc_sc	4	0.1603
1820	89	THR	ILE	cnt	mc_sc	2	0.4686
1821	1822	LEU	LEU	cnt	mc_sc	3	0.6668
1821	1830	LEU	GLN	cnt	mc_sc	1	0.0012
1821	1832	LEU	GLY	cnt	mc_sc	5	1.0888
1821	1844	LEU	LEU	cnt	sc_sc	23	4.435
1821	1845	LEU	GLU	cnt	mc_mc	1	0.5172
1821	1846	LEU	MET	cnt	mc_mc	1	0.0033
1822	1823	LEU	GLU	cnt	mc_sc	8	3.6225
1822	1829	LEU	HIS	cnt	mc_sc	5	0.0249
1830	1822	GLN	LEU	cnt	sc_sc	3	2.055
1822	1844	LEU	LEU	cnt	mc_sc	8	1.1931
1845	1822	GLU	LEU	hbond	mc_mc	1	0.4946
1823	1824	GLU	ASN	combi	all_all	10	-2.0079
1829	1823	HIS	GLU	cnt	sc_sc	4	-1.4397
1823	1842	GLU	LYS	cnt	sc_sc	13	0.7516
1823	1844	GLU	LEU	cnt	mc_sc	2	0.1398
1824	1825	ASN	GLY	cnt	mc_sc	1	-0.365
1824	1826	ASN	ASN	cnt	mc_mc	3	1.2885
1824	1827	ASN	LYS	cnt	mc_mc	1	0.0392
1845	1824	GLU	ASN	cnt	sc_sc	5	0.1357
1824	608	ASN	ARG	cnt	mc_sc	4	0.5279
1825	1827	GLY	LYS	cnt	mc_mc	3	1.0678
1827	1826	LYS	ASN	cnt	mc_mc	1	0.0348
1826	1828	ASN	GLN	cnt	mc_mc	4	0.0739
1826	1829	ASN	HIS	cnt	sc_sc	3	0.0947
1826	252	ASN	HIS	hbond	sc_sc	2	0.155
1828	1827	GLN	LYS	cnt	mc_sc	2	0.0359
1828	1829	GLN	HIS	cnt	mc_sc	10	-0.6178
1830	1828	GLN	GLN	cnt	sc_sc	6	0.0673
1829	1831	HIS	LEU	cnt	mc_sc	2	0.1855
1829	251	HIS	ASN	cnt	sc_sc	2	-1.3185
182	183	GLN	ILE	cnt	mc_sc	2	0.2295
182	226	GLN	SER	cnt	mc_sc	1	1.4205
182	228	GLN	HIS	cnt	sc_sc	4	0.146
1831	1830	LEU	GLN	cnt	mc_mc	2	0.028
1830	1832	GLN	GLY	cnt	mc_mc	3	-1.0389
1831	1833	LEU	VAL	cnt	mc_mc	3	0.2846
1831	1834	LEU	TRP	cnt	sc_sc	4	2.3493
1832	1833	GLY	VAL	cnt	mc_sc	4	1.1984
1835	1833	PRO	VAL	cnt	mc_sc	1	0.0024
1833	1859	VAL	GLU	cnt	sc_sc	8	4.725
1835	1834	PRO	TRP	cnt	mc_mc	1	0.043
1834	1836	TRP	LEU	cnt	sc_sc	2	0.004
1834	1842	TRP	LYS	cnt	sc_sc	14	5.2933
1834	1844	TRP	LEU	cnt	sc_sc	4	0.2844
1835	1836	PRO	LEU	cnt	mc_mc	1	0.006
1835	1837	PRO	LEU	cnt	mc_sc	4	0.5977
261	1835	VAL	PRO	cnt	sc_sc	6	0.1725
1836	1837	LEU	LEU	cnt	mc_mc	1	0.0101
1838	1837	PRO	LEU	cnt	mc_mc	1	0.0072
1837	1839	LEU	GLY	cnt	mc_mc	3	0.0662
1837	1840	LEU	SER	cnt	sc_sc	2	0.3188
614	1837	THR	LEU	cnt	sc_sc	12	4.9605
616	1837	PHE	LEU	cnt	sc_sc	5	1.4143
593	1838	ILE	PRO	cnt	sc_sc	5	1.9494
595	1838	THR	PRO	cnt	mc_sc	2	-1.6655
614	1838	THR	PRO	cnt	sc_sc	1	0.0012
1839	1840	GLY	SER	cnt	mc_mc	2	0.0018
1841	1839	PHE	GLY	cnt	mc_sc	2	0.8706
612	1839	THR	GLY	cnt	mc_sc	1	0.5984
183	184	ILE	VAL	cnt	mc_sc	3	1.9436
183	185	ILE	LEU	cnt	sc_sc	15	2.6814
183	217	ILE	ILE	cnt	sc_sc	3	0.0048
183	225	ILE	ILE	cnt	sc_sc	10	0.8109
226	183	SER	ILE	cnt	mc_mc	1	0.0013
227	183	TRP	ILE	cnt	mc_mc	1	0.0048
228	183	HIS	ILE	cnt	mc_sc	4	0.0737
1840	1841	SER	PHE	cnt	mc_sc	2	0.9885
1842	1843	LYS	THR	cnt	mc_sc	2	0.9063
1842	1844	LYS	LEU	cnt	sc_sc	14	3.0406
1843	1844	THR	LEU	cnt	mc_sc	6	1.807
1844	1845	LEU	GLU	cnt	mc_sc	5	0.814
1846	1847	MET	LYS	cnt	mc_sc	9	-1.7696
1846	1848	MET	ALA	cnt	mc_sc	1	0.0177
1847	1848	LYS	ALA	cnt	mc_mc	2	1.0428
1848	1874	ALA	ILE	cnt	sc_sc	6	3.0497
1849	1850	SER	LYS	cnt	mc_sc	3	-0.3459
89	1849	ILE	SER	cnt	sc_sc	13	3.6515
184	185	VAL	LEU	cnt	mc_sc	7	3.3277
184	228	VAL	HIS	cnt	mc_sc	3	0.5911
184	230	VAL	LEU	cnt	sc_sc	11	1.944
58	184	LEU	VAL	cnt	sc_sc	14	3.8222
1850	1851	LYS	PRO	cnt	mc_mc	2	0.5621
1850	1854	LYS	TRP	cnt	sc_sc	1	0.0033
1850	1874	LYS	ILE	cnt	mc_sc	8	4.0873
1850	2194	LYS	ASP	cnt	mc_sc	2	0.161
92	1850	SER	LYS	cnt	sc_sc	5	2.0509
1851	1874	PRO	ILE	cnt	mc_mc	3	2.0564
1851	1875	PRO	MET	cnt	mc_sc	3	0.8461
1851	2037	PRO	GLY	cnt	mc_sc	1	0.3206
1851	2038	PRO	CYS	cnt	sc_sc	8	1.7496
1852	1853	GLY	TRP	cnt	mc_mc	1	0.0069
1854	1852	TRP	GLY	cnt	mc_mc	1	0.0012
1852	1873	GLY	LEU	cnt	mc_sc	4	2.7018
1874	1852	ILE	GLY	cnt	mc_mc	2	1.4527
1852	2036	GLY	ASN	cnt	mc_mc	1	0.3519
1854	1853	TRP	TRP	cnt	mc_sc	1	0.0086
1853	1871	TRP	PRO	cnt	sc_sc	2	0.0135
1853	1873	TRP	LEU	cnt	sc_sc	16	4.6051
93	1853	LYS	TRP	cnt	mc_sc	6	0.412
1854	1855	TRP	LEU	cnt	mc_sc	1	0.8034
1871	1854	PRO	TRP	cnt	mc_mc	3	0.3865
1854	1872	TRP	PHE	hbond	mc_mc	1	0.0767
1854	1874	TRP	ILE	cnt	sc_sc	6	2.1626
1854	91	TRP	TYR	cnt	mc_sc	2	0.0373
92	1854	SER	TRP	cnt	mc_sc	1	0.0454
93	1854	LYS	TRP	cnt	sc_sc	11	1.9367
1854	96	TRP	GLU	cnt	sc_sc	2	1.4464
1855	1856	LEU	LEU	cnt	mc_sc	4	0.2123
1855	1864	LEU	GLN	cnt	sc_sc	2	0.0025
1855	1869	LEU	GLN	cnt	mc_sc	2	0.0162
1855	1870	LEU	THR	cnt	mc_mc	1	0.0826
1855	1871	LEU	PRO	cnt	mc_sc	6	1.2989
1855	1872	LEU	PHE	cnt	mc_sc	5	1.419
1856	1857	LEU	ASN	cnt	mc_sc	11	1.192
1869	1856	GLN	LEU	cnt	mc_mc	1	-0.84
1870	1856	THR	LEU	cnt	mc_mc	1	-0.0177
1856	1872	LEU	PHE	cnt	sc_sc	1	0.009
1857	1858	ASN	THR	hbond	mc_sc	1	0.0045
1857	1859	ASN	GLU	cnt	mc_sc	1	0.0272
1857	1864	ASN	GLN	cnt	sc_sc	6	1.3115
1857	1868	ASN	MET	cnt	mc_mc	2	1.0385
1857	1869	ASN	GLN	cnt	sc_sc	2	0.0735
1859	1858	GLU	THR	cnt	mc_mc	1	0.0138
1858	1860	THR	VAL	cnt	mc_mc	3	1.4471
1858	1863	THR	ASN	cnt	sc_sc	11	1.2473
1864	1858	GLN	THR	cnt	mc_sc	2	0.7668
1858	1868	THR	MET	cnt	mc_mc	1	0.008
1860	1859	VAL	GLU	cnt	mc_mc	1	0.0354
1859	1861	GLU	GLY	cnt	mc_mc	2	0.0408
263	1859	ALA	GLU	cnt	sc_sc	10	5.1027
185	187	LEU	PHE	cnt	sc_sc	8	4.2181
185	227	LEU	TRP	cnt	sc_sc	9	0.819
185	228	LEU	HIS	hbond	mc_mc	1	0.5432
229	185	LEU	LEU	cnt	mc_mc	1	0.0767
230	185	LEU	LEU	cnt	mc_mc	1	0.0518
1860	1861	VAL	GLY	cnt	mc_sc	3	0.0129
1860	1862	VAL	GLU	cnt	mc_sc	2	0.06
1863	1860	ASN	VAL	cnt	mc_mc	1	0.002
1864	1860	GLN	VAL	hbond	mc_mc	1	0.3775
1860	234	VAL	SER	cnt	mc_sc	3	0.0367
236	1860	PRO	VAL	cnt	sc_sc	2	0.1338
1861	1862	GLY	GLU	cnt	mc_mc	1	0.0034
1861	1863	GLY	ASN	cnt	mc_mc	2	0.6109
1865	1861	ARG	GLY	cnt	mc_mc	1	0.2942
1863	1862	ASN	GLU	cnt	mc_sc	1	0.003
1866	1862	ALA	GLU	cnt	mc_sc	3	2.4867
1862	234	GLU	SER	cnt	mc_mc	1	0.0046
235	1862	GLY	GLU	cnt	sc_sc	2	0.0243
1864	1863	GLN	ASN	cnt	mc_mc	2	1.2396
1863	1865	ASN	ARG	cnt	mc_mc	1	0.3509
1863	1866	ASN	ALA	cnt	mc_mc	3	1.5497
1867	1863	GLY	ASN	cnt	mc_mc	2	0.2515
1868	1863	MET	ASN	hbond	mc_mc	1	0.0186
1865	1864	ARG	GLN	cnt	mc_mc	1	0.1425
1864	1866	GLN	ALA	cnt	mc_mc	2	0.15
1864	1868	GLN	MET	cnt	mc_mc	1	0.0319
1864	1869	GLN	GLN	cnt	sc_sc	7	-0.4887
1866	1865	ALA	ARG	cnt	mc_mc	2	0.9619
1865	1867	ARG	GLY	cnt	mc_mc	3	1.1316
1867	1868	GLY	MET	cnt	mc_mc	1	0.4693
1869	1867	GLN	GLY	hbond	mc_mc	1	0.4609
1869	1868	GLN	MET	cnt	mc_sc	2	0.6327
186	187	LEU	PHE	cnt	mc_sc	2	0.022
186	188	LEU	ALA	cnt	sc_sc	10	3.3825
206	186	VAL	LEU	cnt	mc_mc	2	1.5771
186	207	LEU	ASN	hbond	mc_sc	1	0.4464
186	230	LEU	LEU	cnt	mc_sc	2	1.1892
58	186	LEU	LEU	cnt	sc_sc	7	1.6164
1871	1870	PRO	THR	cnt	mc_mc	1	0.0042
1872	1870	PHE	THR	hbond	mc_mc	1	0.0213
1871	1872	PRO	PHE	cnt	mc_mc	2	0.5097
1872	1873	PHE	LEU	cnt	mc_sc	3	0.3055
1872	1874	PHE	ILE	cnt	sc_sc	4	2.7695
1873	1874	LEU	ILE	cnt	mc_sc	14	2.7273
1873	1875	LEU	MET	cnt	sc_sc	5	0.1179
1873	1944	LEU	ILE	cnt	sc_sc	3	0.0072
1874	1875	ILE	MET	cnt	mc_sc	5	1.2834
1875	1876	MET	ASP	cnt	mc_sc	6	1.3976
1875	1944	MET	ILE	cnt	sc_sc	6	0.0343
2007	1875	PRO	MET	cnt	sc_sc	2	1.4098
1876	1877	ASP	ARG	cnt	mc_sc	2	-0.2517
1878	1876	ASP	ASP	cnt	sc_sc	1	0.0103
1876	1879	ASP	CYS	cnt	mc_sc	1	0.0024
1876	2037	ASP	GLY	cnt	mc_mc	1	0.0071
1876	2040	ASP	THR	hbond	sc_sc	1	1.3483
1878	1877	ASP	ARG	cnt	mc_mc	1	0.0278
1879	1877	CYS	ARG	cnt	mc_mc	1	0.0089
1878	1880	ASP	ARG	cnt	mc_mc	2	0.0256
1879	1880	CYS	ARG	cnt	mc_sc	4	1.6504
1946	1879	THR	CYS	cnt	mc_sc	2	0.0133
1879	2032	CYS	GLY	cnt	mc_mc	1	0.0167
1879	2033	CYS	CYS	cnt	mc_sc	3	0.4413
188	187	ALA	PHE	cnt	mc_sc	3	0.0097
187	229	PHE	LEU	cnt	sc_sc	4	0.2135
230	187	LEU	PHE	cnt	mc_sc	1	0.0013
231	187	GLY	PHE	cnt	mc_mc	1	-1.115
232	187	MET	PHE	hbond	mc_mc	1	0.0019
187	241	PHE	ILE	cnt	sc_sc	16	4.0172
280	187	ILE	PHE	cnt	sc_sc	3	0.1892
187	292	PHE	MET	cnt	sc_sc	5	2.1275
1880	2031	ARG	GLN	cnt	mc_sc	2	0.6555
1881	1882	MET	PRO	cnt	mc_sc	2	-0.548
1883	1881	MET	MET	cnt	mc_mc	1	0.0021
2031	1881	GLN	MET	cnt	mc_mc	1	0.8865
1881	2032	MET	GLY	cnt	mc_sc	2	0.4458
1881	2033	MET	CYS	cnt	mc_sc	6	2.3467
1881	2034	MET	GLU	cnt	sc_sc	3	0.0528
1882	1883	PRO	MET	cnt	mc_mc	1	0.0023
1882	1884	PRO	GLY	cnt	mc_mc	2	0.6574
1882	2029	PRO	GLU	cnt	sc_sc	3	0.7171
1882	2030	PRO	LEU	cnt	mc_mc	1	0.252
1890	1883	ILE	MET	cnt	mc_sc	3	1.8093
1883	1943	MET	VAL	cnt	sc_sc	21	6.1571
1883	2030	MET	LEU	hbond	mc_mc	1	0.0581
1883	2032	MET	GLY	cnt	mc_sc	5	0.4403
2033	1883	CYS	MET	cnt	mc_sc	1	0.0044
1885	1884	LEU	GLY	cnt	mc_mc	2	1.2113
1884	1886	GLY	SER	cnt	mc_mc	1	0.1035
1884	1887	GLY	THR	cnt	sc_sc	2	-0.5888
1888	1884	GLY	GLY	hbond	mc_mc	1	0.6376
1884	1889	GLY	ILE	cnt	sc_sc	2	-0.1304
1884	1890	GLY	ILE	cnt	mc_sc	4	0.4256
1886	1885	SER	LEU	cnt	mc_mc	1	0.1082
1885	1887	LEU	THR	cnt	mc_mc	2	0.1228
1885	1890	LEU	ILE	cnt	sc_sc	6	0.859
1910	1885	ARG	LEU	hbond	mc_sc	2	0.1632
1885	1937	LEU	VAL	cnt	sc_sc	4	3.2978
1885	2029	LEU	GLU	cnt	mc_sc	4	0.5456
1885	2030	LEU	LEU	cnt	sc_sc	8	1.9516
1887	1886	THR	SER	cnt	mc_mc	2	0.0643
1888	1886	GLY	SER	cnt	mc_mc	1	0.0029
1911	1886	LEU	SER	cnt	sc_sc	2	1.304
1886	2029	SER	GLU	cnt	mc_sc	1	0.4202
1888	1887	GLY	THR	cnt	mc_mc	1	0.0194
1889	1887	ILE	THR	cnt	sc_sc	3	0.7766
2158	1887	GLY	THR	combi	all_all	3	-0.0951
2159	1887	HIS	THR	hbond	mc_mc	1	0.3126
1889	1888	ILE	GLY	cnt	mc_mc	2	1.0121
1888	1890	GLY	ILE	cnt	mc_mc	1	0.4337
1888	1910	GLY	ARG	cnt	mc_sc	2	0.4127
1889	1890	ILE	ILE	cnt	mc_sc	1	0.0047
1891	1889	SER	ILE	cnt	mc_mc	1	0.0087
1889	2159	ILE	HIS	cnt	sc_sc	6	0.1323
1889	2160	ILE	VAL	cnt	mc_sc	9	0.7391
1889	2161	ILE	LYS	cnt	mc_sc	8	2.4106
188	189	ALA	VAL	cnt	mc_sc	5	0.5503
188	190	ALA	PHE	cnt	sc_sc	7	3.6035
205	188	THR	ALA	cnt	mc_sc	3	0.595
188	232	ALA	MET	cnt	mc_sc	3	1.3716
1890	1891	ILE	SER	cnt	mc_sc	5	0.2218
1894	1890	GLN	ILE	cnt	sc_sc	2	1.1775
1910	1890	ARG	ILE	cnt	mc_sc	5	0.999
1890	1937	ILE	VAL	cnt	sc_sc	6	0.3614
1890	1938	ILE	ASP	cnt	mc_sc	2	0.0368
1890	1939	ILE	MET	cnt	mc_sc	2	0.3551
1891	1892	SER	ASP	cnt	sc_sc	1	0.0084
1893	1891	SER	SER	hbond	mc_sc	1	0.0268
1894	1891	GLN	SER	cnt	mc_mc	1	0.1036
1891	1910	SER	ARG	cnt	mc_sc	1	0.0155
1893	1892	SER	ASP	cnt	mc_mc	1	0.2076
1892	1894	ASP	GLN	cnt	mc_mc	3	1.4904
1892	1895	ASP	ILE	cnt	mc_sc	3	1.0898
1892	1907	ASP	ARG	cnt	sc_sc	8	-0.6356
1892	1910	ASP	ARG	cnt	mc_sc	8	2.2453
1893	1894	SER	GLN	cnt	mc_sc	4	0.6568
1894	1895	GLN	ILE	cnt	mc_sc	6	2.3565
1938	1894	ASP	GLN	cnt	sc_sc	13	0.1973
1895	1896	ILE	LYS	cnt	mc_sc	8	0.4025
1895	1906	ILE	PRO	cnt	sc_sc	8	2.2094
1895	1935	ILE	ILE	cnt	sc_sc	8	2.4449
1895	1936	ILE	GLN	cnt	mc_mc	1	1.3081
1895	1937	ILE	VAL	cnt	sc_sc	6	1.2194
1896	1897	LYS	ALA	cnt	mc_sc	4	1.2079
1896	1934	LYS	TRP	cnt	sc_sc	1	0.3959
1935	1896	ILE	LYS	cnt	mc_sc	2	1.1468
1896	1936	LYS	GLN	cnt	sc_sc	3	-0.0387
1897	1900	ALA	PHE	cnt	mc_sc	1	0.0012
1897	1920	ALA	TRP	combi	all_all	13	-3.1294
1897	1934	ALA	TRP	cnt	mc_sc	3	0.1596
1897	1935	ALA	ILE	cnt	mc_mc	1	0.246
1899	1898	GLU	SER	cnt	mc_mc	1	0.0022
1900	1898	PHE	SER	cnt	mc_sc	3	1.1573
1933	1898	PRO	SER	cnt	mc_sc	1	0.0147
1898	1934	SER	TRP	cnt	sc_sc	12	0.1689
1899	1900	GLU	PHE	cnt	mc_sc	10	1.9059
1920	1899	TRP	GLU	cnt	mc_sc	1	0.0075
1925	1899	LEU	GLU	cnt	mc_sc	1	0.0782
1899	1928	GLU	GLU	cnt	sc_sc	1	0.0434
1899	1933	GLU	PRO	cnt	sc_sc	3	-1.1747
189	190	VAL	PHE	cnt	mc_sc	3	0.0196
189	203	VAL	MET	cnt	mc_mc	1	0.073
189	204	VAL	TYR	cnt	mc_sc	2	0.4762
189	232	VAL	MET	cnt	mc_mc	1	0.049
233	189	SER	VAL	cnt	mc_sc	1	0.0049
189	237	VAL	GLU	cnt	sc_sc	2	0.0316
19	18	PRO	ARG	cnt	mc_mc	1	0.0079
18	211	ARG	ASN	hbond	sc_sc	2	1.0378
18	213	ARG	THR	cnt	sc_sc	17	4.8798
1900	1901	PHE	LEU	cnt	mc_sc	7	4.0633
1900	1921	PHE	SER	cnt	mc_sc	4	0.1088
1900	1922	PHE	VAL	ovl	mc_sc	1	-0.9664
1900	1923	PHE	GLU	hbond	mc_sc	2	0.6979
1925	1900	LEU	PHE	cnt	mc_sc	5	-2.5919
1901	1920	LEU	TRP	cnt	mc_sc	5	0.0819
1901	1921	LEU	SER	cnt	mc_sc	14	-0.3152
1901	1925	LEU	LEU	combi	all_all	11	-4.4189
1901	2024	LEU	PRO	cnt	mc_sc	7	0.6776
1901	2025	LEU	THR	cnt	sc_sc	5	-0.4422
1902	1921	GLY	SER	cnt	mc_sc	4	1.1848
1902	1923	GLY	GLU	hbond	mc_mc	1	0.171
1902	1924	GLY	LYS	cnt	mc_sc	2	0.5434
1903	1904	TYR	TRP	cnt	mc_mc	1	0.5775
1903	1905	TYR	GLU	cnt	mc_mc	3	0.8917
1903	1917	TYR	TYR	cnt	sc_sc	3	2.1825
1903	1921	TYR	SER	cnt	mc_sc	1	0.0283
1904	1905	TRP	GLU	cnt	mc_mc	3	1.2642
1904	1917	TRP	TYR	cnt	mc_sc	1	0.1191
1904	1918	TRP	ASN	cnt	mc_sc	1	0.0279
1904	1919	TRP	ALA	cnt	mc_sc	6	0.5833
1920	1904	TRP	TRP	cnt	mc_mc	3	0.021
1904	1921	TRP	SER	cnt	mc_mc	5	-0.9946
1953	1904	ALA	TRP	cnt	sc_sc	2	0.0262
1904	1958	TRP	LYS	cnt	sc_sc	3	0.0985
1906	1905	PRO	GLU	cnt	mc_mc	1	0.4349
1905	1907	GLU	ARG	cnt	mc_mc	3	0.8042
1908	1905	LEU	GLU	hbond	mc_mc	1	0.0638
1905	1919	GLU	ALA	cnt	mc_mc	1	0.2309
1905	1921	GLU	SER	combi	all_all	5	-3.5679
1906	1907	PRO	ARG	cnt	mc_sc	6	0.3501
1906	1908	PRO	LEU	cnt	mc_mc	3	0.1099
1909	1906	ALA	PRO	hbond	mc_mc	1	0.0953
1906	1920	PRO	TRP	cnt	sc_sc	4	1.1465
1921	1906	SER	PRO	combi	all_all	6	-3.4906
1906	1922	PRO	VAL	cnt	sc_sc	13	1.92
1907	1908	ARG	LEU	cnt	mc_sc	4	0.3608
1907	1909	ARG	ALA	cnt	mc_mc	2	0.5911
1910	1907	ARG	ARG	cnt	mc_sc	2	0.0194
1908	1910	LEU	ARG	cnt	mc_mc	4	0.9234
1908	1917	LEU	TYR	cnt	sc_sc	5	0.4019
1908	1918	LEU	ASN	cnt	mc_sc	1	0.0427
1919	1908	ALA	LEU	cnt	mc_mc	1	0.0016
1909	1910	ALA	ARG	cnt	mc_sc	1	0.0016
1909	1919	ALA	ALA	cnt	mc_mc	1	0.0341
1909	1920	ALA	TRP	cnt	sc_sc	2	0.3771
2028	1909	LEU	ALA	cnt	mc_mc	1	0.015
191	190	ASP	PHE	cnt	mc_mc	1	0.0031
190	192	PHE	GLU	cnt	mc_mc	3	0.2883
190	201	PHE	SER	cnt	mc_sc	1	0.3264
203	190	MET	PHE	cnt	mc_sc	2	0.2027
190	205	PHE	THR	cnt	sc_sc	8	3.6277
1910	1911	ARG	LEU	cnt	mc_mc	2	0.9434
1913	1910	ASN	ARG	cnt	mc_mc	2	0.2899
2027	1910	ARG	ARG	cnt	mc_sc	2	1.7534
1912	1911	ASN	LEU	cnt	mc_mc	1	0.9702
1911	1913	LEU	ASN	cnt	mc_mc	2	0.6237
1911	1949	LEU	GLN	cnt	sc_sc	7	0.3937
1911	1951	LEU	GLN	cnt	sc_sc	5	1.6077
1911	2027	LEU	ARG	cnt	mc_sc	4	2.6992
1911	2028	LEU	LEU	cnt	mc_sc	2	0.0284
1911	2029	LEU	GLU	cnt	sc_sc	11	3.7257
1951	1912	GLN	ASN	combi	all_all	13	-9.3989
1912	1999	ASN	ILE	cnt	sc_sc	4	0.6897
1912	2027	ASN	ARG	cnt	mc_sc	1	0.0013
1913	1914	ASN	GLY	cnt	mc_mc	1	0.2025
1918	1913	ASN	ASN	hbond	mc_sc	2	0.2965
1913	2027	ASN	ARG	cnt	mc_sc	11	4.2915
1914	1915	GLY	GLY	cnt	mc_mc	2	0.2365
1918	1914	ASN	GLY	cnt	mc_sc	2	1.5525
1915	1916	GLY	SER	cnt	mc_mc	1	0.0014
1917	1915	TYR	GLY	cnt	mc_mc	1	0.0025
1917	1916	TYR	SER	cnt	mc_mc	1	0.019
1919	1918	ALA	ASN	cnt	mc_sc	3	1.8056
1953	1918	ALA	ASN	cnt	sc_sc	2	0.0339
1918	2027	ASN	ARG	cnt	sc_sc	3	0.1742
1919	1920	ALA	TRP	cnt	mc_sc	2	-0.1253
1919	1953	ALA	ALA	cnt	sc_sc	6	1.6697
1919	2025	ALA	THR	cnt	sc_sc	3	0.3145
192	191	GLU	ASP	cnt	mc_sc	1	0.0033
193	191	SER	ASP	cnt	sc_sc	2	-0.1887
191	194	ASP	LYS	cnt	sc_sc	4	-0.7985
1920	1921	TRP	SER	cnt	mc_sc	7	1.9363
1933	1920	PRO	TRP	cnt	mc_sc	1	0.0124
1920	1934	TRP	TRP	cnt	mc_sc	4	1.265
1920	1935	TRP	ILE	cnt	sc_sc	6	3.7894
1920	2017	TRP	PRO	cnt	sc_sc	14	2.131
1920	2026	TRP	LEU	cnt	sc_sc	5	1.0516
1921	1922	SER	VAL	cnt	mc_sc	5	1.5061
1921	1923	SER	GLU	cnt	mc_sc	1	0.1998
1922	1923	VAL	GLU	cnt	mc_mc	1	0.2005
1923	1924	GLU	LYS	cnt	mc_mc	2	0.1191
1924	1925	LYS	LEU	cnt	mc_sc	1	0.0705
1925	1926	LEU	ALA	cnt	mc_sc	14	-2.44
1925	1927	LEU	ALA	cnt	mc_mc	4	-1.033
1925	1928	LEU	GLU	cnt	sc_sc	22	0.0601
1925	2023	LEU	ARG	cnt	sc_sc	9	0.9062
1927	1926	ALA	ALA	cnt	mc_sc	3	1.6523
1928	1927	GLU	ALA	cnt	mc_sc	2	0.9982
1928	1929	GLU	PHE	cnt	mc_sc	5	0.5899
1928	1931	GLU	SER	cnt	mc_sc	1	0.2171
1929	1930	PHE	ALA	cnt	mc_mc	1	0.6196
193	192	SER	GLU	cnt	mc_mc	1	1.0063
192	194	GLU	LYS	cnt	mc_mc	3	1.1693
195	192	SER	GLU	hbond	mc_mc	1	0.0503
192	197	GLU	SER	cnt	mc_sc	4	1.6181
198	192	GLN	GLU	cnt	mc_mc	1	1.4987
192	199	GLU	SER	cnt	mc_mc	1	0.4674
192	201	GLU	SER	cnt	mc_sc	2	0.7324
33	192	PHE	GLU	cnt	sc_sc	5	1.8527
35	192	LYS	GLU	cnt	sc_sc	3	-0.7233
1930	1931	ALA	SER	cnt	mc_sc	2	0.0063
1931	1932	SER	LYS	cnt	mc_sc	3	1.0441
1931	1933	SER	PRO	cnt	mc_sc	5	1.5396
1933	1932	PRO	LYS	cnt	mc_sc	3	0.064
1932	1966	LYS	TYR	cnt	sc_sc	5	2.5481
1932	2016	LYS	SER	cnt	sc_sc	1	0.0234
1932	2018	LYS	THR	cnt	sc_sc	4	0.1658
1933	1934	PRO	TRP	cnt	mc_sc	1	0.0212
1933	2016	PRO	SER	cnt	mc_sc	3	0.9905
1933	2017	PRO	PRO	cnt	sc_sc	3	0.3437
1934	1935	TRP	ILE	cnt	mc_sc	4	0.6052
1934	1936	TRP	GLN	cnt	mc_sc	2	0.0418
1934	2014	TRP	ARG	cnt	sc_sc	29	3.5229
1934	2015	TRP	ILE	cnt	mc_sc	1	0.0429
1934	2016	TRP	SER	cnt	sc_sc	4	-1.9843
1935	1936	ILE	GLN	cnt	mc_sc	4	1.4298
2014	1935	ARG	ILE	cnt	mc_mc	1	1.0695
1935	2015	ILE	ILE	hbond	mc_mc	2	0.0662
1935	2026	ILE	LEU	cnt	sc_sc	4	0.2495
1935	2028	ILE	LEU	cnt	sc_sc	8	0.0298
1936	1937	GLN	VAL	cnt	mc_sc	5	1.0804
1936	1973	GLN	GLN	hbond	sc_sc	1	0.4558
1936	1976	GLN	TRP	cnt	sc_sc	6	2.6954
1936	2012	GLN	TYR	cnt	sc_sc	2	0.0621
1936	2013	GLN	ILE	cnt	mc_mc	1	1.7269
1936	2014	GLN	ARG	cnt	sc_sc	10	-0.4203
1937	1938	VAL	ASP	cnt	mc_sc	5	3.4459
1937	1939	VAL	MET	cnt	sc_sc	9	3.2934
2012	1937	TYR	VAL	cnt	mc_mc	1	0.8842
2013	1937	ILE	VAL	cnt	mc_sc	2	0.2792
1937	2028	VAL	LEU	cnt	sc_sc	6	3.1911
1938	1939	ASP	MET	cnt	mc_sc	5	-1.2939
1938	1940	ASP	GLN	cnt	mc_sc	1	0.1181
2011	1938	ARG	ASP	cnt	sc_sc	6	2.4317
1938	2012	ASP	TYR	cnt	mc_sc	1	0.2264
1940	1939	GLN	MET	cnt	mc_mc	2	0.3859
1939	1941	MET	LYS	cnt	mc_mc	4	0.6114
1939	1943	MET	VAL	cnt	sc_sc	9	1.4063
1939	2011	MET	ARG	cnt	mc_mc	2	0.1499
1939	2030	MET	LEU	cnt	sc_sc	9	0.5186
194	193	LYS	SER	cnt	sc_sc	1	0.0094
193	195	SER	SER	cnt	mc_mc	1	0.507
193	198	SER	GLN	cnt	mc_mc	2	0.1525
193	199	SER	SER	cnt	mc_mc	3	0.891
193	200	SER	SER	cnt	mc_sc	2	1.694
1941	1940	LYS	GLN	cnt	mc_sc	2	1.3483
1940	2011	GLN	ARG	cnt	mc_sc	7	2.074
1941	1942	LYS	GLU	cnt	mc_sc	2	0.1042
1943	1941	VAL	LYS	cnt	mc_mc	1	0.0134
2011	1941	ARG	LYS	cnt	mc_sc	3	0.0661
1941	2034	LYS	GLU	cnt	sc_sc	1	0.0296
1942	1943	GLU	VAL	cnt	mc_sc	5	1.9641
1942	1971	GLU	SER	cnt	sc_sc	2	0.0637
1942	2009	GLU	VAL	cnt	sc_sc	7	2.8953
2010	1942	ALA	GLU	cnt	mc_sc	2	1.7865
2011	1942	ARG	GLU	cnt	sc_sc	1	0.0698
1943	1944	VAL	ILE	cnt	mc_sc	3	0.1086
1943	1945	VAL	ILE	cnt	sc_sc	3	1.0851
1943	2009	VAL	VAL	cnt	mc_sc	5	0.9288
2010	1943	ALA	VAL	hbond	mc_mc	1	0.0775
1944	1945	ILE	ILE	cnt	mc_sc	5	2.7661
1944	1946	ILE	THR	cnt	sc_sc	6	1.3932
1944	2008	ILE	ILE	cnt	mc_mc	1	0.1054
1944	2009	ILE	VAL	cnt	mc_mc	1	0.367
2032	1944	GLY	ILE	cnt	mc_sc	1	-0.073
2033	1944	CYS	ILE	hbond	mc_mc	1	0.0148
1944	2034	ILE	GLU	cnt	mc_sc	2	0.1558
1945	1946	ILE	THR	cnt	mc_sc	6	0.4613
1945	1947	ILE	GLY	cnt	mc_sc	3	0.3576
1945	2004	ILE	PHE	cnt	sc_sc	4	0.0422
2008	1945	ILE	ILE	cnt	mc_sc	3	1.5338
1945	2013	ILE	ILE	cnt	sc_sc	17	3.1424
1945	2030	ILE	LEU	cnt	sc_sc	27	11.2642
1945	2031	ILE	GLN	cnt	mc_mc	1	0.0798
1945	2032	ILE	GLY	cnt	mc_sc	2	0.0788
1947	1946	GLY	THR	cnt	mc_mc	1	0.0419
2003	1946	GLN	THR	cnt	mc_sc	1	0.029
1946	2004	THR	PHE	cnt	mc_sc	6	0.566
1946	2007	THR	PRO	cnt	sc_sc	4	1.6417
1946	2031	THR	GLN	cnt	mc_mc	1	0.1059
2032	1946	GLY	THR	cnt	mc_mc	1	0.0585
1947	2002	GLY	ASN	cnt	mc_sc	1	0.0106
1947	2003	GLY	GLN	cnt	mc_mc	1	0.0012
1947	2004	GLY	PHE	cnt	mc_sc	1	0.0015
2031	1947	GLN	GLY	hbond	mc_mc	1	0.0126
1948	1949	ILE	GLN	cnt	mc_sc	3	1.161
1948	1950	ILE	THR	cnt	sc_sc	3	0.0873
1948	1965	ILE	PHE	cnt	sc_sc	5	2.5561
2001	1948	GLU	ILE	cnt	mc_sc	2	0.0178
1948	2002	ILE	ASN	cnt	sc_sc	4	0.5367
1948	2028	ILE	LEU	cnt	sc_sc	8	2.0939
1948	2029	ILE	GLU	cnt	mc_mc	1	0.3955
1948	2030	ILE	LEU	cnt	mc_mc	1	0.0512
1949	1999	GLN	ILE	cnt	sc_sc	2	0.0513
1949	2000	GLN	LYS	cnt	mc_mc	1	0.0605
1949	2001	GLN	GLU	cnt	mc_sc	2	0.1843
2028	1949	LEU	GLN	cnt	mc_mc	1	0.3847
1949	2029	GLN	GLU	cnt	mc_sc	3	0.3566
1949	2031	GLN	GLN	cnt	sc_sc	9	3.0701
1950	1951	THR	GLN	cnt	mc_sc	3	0.4497
1950	1965	THR	PHE	cnt	sc_sc	5	3.2057
1999	1950	ILE	THR	cnt	mc_mc	1	0.0123
1950	2000	THR	LYS	hbond	mc_sc	1	1.5392
1950	2027	THR	ARG	cnt	mc_mc	1	1.7808
[truncated: 2,417 more rows]

## Sheet: Supplementary Table 2
node_pos	residue	degree	betweenness	closeness	burt	authority	page_rank	k_core
1	ALA	2	0	0.101333	0.717156	0.00327932	0.000327034	2
2	GLN	4	302.108	0.106536	0.447026	0.00927684	0.000549324	3
3	LEU	4	198.324	0.105791	0.343918	0.0169482	0.000498809	3
4	ARG	7	5186.45	0.113473	0.247603	0.0409126	0.000717674	5
5	GLN	5	212.112	0.105733	0.320137	0.027655	0.000558926	4
6	PHE	10	5321.75	0.114379	0.180446	0.0633258	0.000974575	5
7	TYR	9	2834.25	0.10603	0.199054	0.0440515	0.000952089	5
8	VAL	8	1754.45	0.113407	0.186883	0.0696334	0.000778157	5
9	ALA	7	2116.54	0.108871	0.222833	0.0534119	0.00070759	5
10	ALA	8	1164.65	0.108188	0.198567	0.0652629	0.000771481	5
11	GLN	8	525.973	0.102547	0.226259	0.0533781	0.000809046	5
12	GLY	4	34.3817	0.103239	0.37085	0.0279484	0.00045769	4
13	ILE	7	1948.61	0.104773	0.224234	0.0405489	0.000806289	5
14	SER	1	0	0.0948432	1	0.00486396	0.000207077	1
15	TRP	9	3361.03	0.106121	0.194341	0.0365475	0.00094413	5
16	SER	5	5384.06	0.100265	0.299172	0.0104118	0.000666955	3
17	TYR	10	6399.8	0.109037	0.171567	0.0354083	0.00104779	5
18	ARG	5	3889.37	0.103901	0.287528	0.00839162	0.000621807	3
19	PRO	4	9891.7	0.0988094	0.322611	0.00595443	0.000550255	3
20	GLU	4	8546.01	0.090043	0.431424	0.000756493	0.000707663	3
21	PRO	2	0	0.08262	0.78125	0.000105531	0.000416032	2
22	THR	4	654.82	0.0826652	0.487743	0.000123273	0.000736391	3
23	ASN	5	14.5417	0.0764736	0.476667	4.23143e-05	0.000892717	3
24	SER	3	0	0.0763963	0.718765	2.2579e-05	0.000570975	3
25	SER	3	0	0.0763963	0.718765	2.2579e-05	0.000570975	3
26	LEU	6	3871.66	0.0827004	0.402824	0.000123339	0.00104659	3
27	ASN	4	115.244	0.0782769	0.383837	6.09876e-05	0.000730559	3
28	LEU	3	4	0.0773383	0.625772	7.15911e-05	0.000583035	3
29	SER	4	1606.26	0.0837642	0.53559	0.000271185	0.0007349	3
30	VAL	3	663.483	0.0837229	0.625772	0.000264653	0.000573368	3
31	THR	4	4956.99	0.0912994	0.409878	0.00186353	0.000672182	3
32	SER	3	1121.92	0.0970895	0.444722	0.00458788	0.000462384	3
33	PHE	7	3192.98	0.107284	0.209731	0.025972	0.000798762	4
34	LYS	3	56.0351	0.102787	0.385098	0.0128366	0.000390299	3
35	LYS	13	9494.2	0.112164	0.141452	0.0672	0.00127812	5
36	ILE	11	5457.26	0.110345	0.16699	0.0718676	0.00104931	5
37	VAL	10	3686.07	0.111878	0.188719	0.0788103	0.000948492	5
38	TYR	13	20841.6	0.120251	0.121146	0.119153	0.00117503	5
39	ARG	11	14405.3	0.112768	0.144111	0.0692912	0.00109384	5
40	GLU	8	4101.94	0.109971	0.204361	0.0445562	0.00085911	5
41	TYR	10	2897.3	0.103498	0.187699	0.0457373	0.00106545	5
42	GLU	4	92.1896	0.096354	0.382481	0.0124672	0.000519163	3
43	PRO	4	21.0475	0.0959938	0.448544	0.0125654	0.000515178	3
44	TYR	4	70.7223	0.0959938	0.46576	0.0119701	0.000524823	3
45	PHE	9	2894.42	0.103247	0.224182	0.0362637	0.000997847	5
46	LYS	3	59.7251	0.0936296	0.421896	0.00690947	0.000430649	3
47	LYS	4	103.542	0.0938491	0.354375	0.00936766	0.000544528	3
48	GLU	4	151.656	0.0993213	0.386797	0.0129804	0.000529199	3
49	LYS	4	360.381	0.099802	0.407383	0.00855146	0.000576339	3
50	PRO	2	0	0.0947904	0.750625	0.00238898	0.000347422	2
51	GLN	5	2218.67	0.104156	0.309444	0.0113645	0.000681055	3
52	SER	4	425.493	0.101152	0.476256	0.00451449	0.000537137	3
53	THR	4	298.866	0.100569	0.416366	0.00645018	0.000514573	3
54	ILE	7	5216.14	0.105906	0.238518	0.00982553	0.000821456	4
55	SER	6	1581.15	0.106287	0.306801	0.00999523	0.00072771	3
56	GLY	7	8740.6	0.109838	0.217974	0.0268132	0.000747423	5
57	LEU	9	3474.1	0.10998	0.172937	0.0460038	0.000895394	5
58	LEU	7	4515.14	0.116584	0.191824	0.0243583	0.000731006	5
59	GLY	5	1298.73	0.114726	0.240263	0.0351775	0.000528116	5
60	PRO	7	6192.93	0.119554	0.211697	0.0578758	0.000695776	5
61	THR	3	96.4465	0.113313	0.456986	0.0143553	0.00036613	3
62	LEU	7	4608.57	0.120838	0.236283	0.0426042	0.000706979	5
63	TYR	8	6845.36	0.116975	0.196562	0.0311644	0.000827815	5
64	ALA	8	5881.38	0.117938	0.187762	0.0388292	0.000790962	5
65	GLU	8	2625.48	0.112461	0.23777	0.0184756	0.000860543	5
66	VAL	9	3920.73	0.117075	0.20578	0.0216336	0.00099219	5
67	GLY	4	20.2261	0.110471	0.425069	0.0125344	0.000481836	4
68	ASP	7	3617.99	0.1126	0.274116	0.0180615	0.000832851	4
69	ILE	8	13070.5	0.117025	0.199863	0.0390482	0.000885042	4
70	ILE	10	6821.61	0.120956	0.166561	0.0757388	0.000950144	5
71	LYS	9	1139.77	0.112368	0.225047	0.0653102	0.000887869	5
72	VAL	10	3240.7	0.118235	0.183875	0.100396	0.000921462	5
73	HIS	7	3941.63	0.111238	0.216202	0.0555331	0.000702453	5
74	PHE	11	8421.08	0.117479	0.161418	0.101392	0.00101706	5
75	LYS	9	1009.89	0.107411	0.188227	0.05967	0.000885543	5
76	ASN	11	2595.46	0.107589	0.192669	0.0628956	0.00106724	4
77	LYS	7	181.926	0.100044	0.232113	0.0455254	0.000707804	5
78	ALA	7	743.69	0.102116	0.259587	0.039171	0.000725643	4
79	ASP	3	0	0.0964496	0.540887	0.0128711	0.000375809	3
80	LYS	7	1576.05	0.105488	0.284297	0.0371097	0.000728633	4
81	PRO	7	1015.18	0.107597	0.269613	0.0370081	0.000724416	4
82	LEU	11	11431.4	0.116245	0.15013	0.0764949	0.00103685	5
83	SER	9	14948.7	0.12179	0.181735	0.094739	0.000845866	5
84	ILE	11	18325.2	0.126994	0.155069	0.13126	0.000983722	5
85	HIS	9	32465.2	0.134913	0.171176	0.127418	0.000827457	5
86	PRO	8	4757.21	0.127602	0.207649	0.096221	0.000748447	5
87	GLN	5	3940.26	0.125057	0.241895	0.0378896	0.000519696	5
88	GLY	5	965.363	0.127315	0.280866	0.0592727	0.000521668	5
89	ILE	8	5358.13	0.12753	0.226986	0.0570714	0.000820468	5
90	ARG	10	18387.2	0.127781	0.157923	0.0839868	0.000952431	5
91	TYR	11	21113.8	0.13211	0.163631	0.145846	0.00100911	5
92	SER	7	4885.45	0.125265	0.23934	0.0843949	0.000706687	4
93	LYS	8	9333.33	0.123123	0.205883	0.0727999	0.000843456	4
94	LEU	6	19912.8	0.117065	0.222417	0.0448025	0.000635481	4
95	SER	8	4462.38	0.122834	0.202945	0.0866714	0.000781211	5
96	GLU	9	10904.6	0.12957	0.178154	0.108261	0.00088277	5
97	GLY	6	2861.68	0.123034	0.246487	0.066716	0.000605549	5
98	ALA	4	517.794	0.119302	0.281262	0.0381016	0.000468907	4
99	SER	2	257.65	0.115692	0.5	0.0151664	0.000302144	2
100	TYR	8	5791.45	0.127149	0.169785	0.0780689	0.00095178	4
101	LEU	1	0	0.112815	1	0.0093646	0.000210297	1
102	ASP	5	1139.31	0.120325	0.371672	0.0322095	0.000604393	4
103	HIS	3	480.998	0.115554	0.510539	0.0160507	0.000402387	3
104	THR	6	3929.39	0.113426	0.289788	0.0249734	0.000697058	4
105	PHE	7	18920.5	0.107521	0.286694	0.0152061	0.0008008	4
106	PRO	5	438.355	0.106553	0.434403	0.0150995	0.00059814	4
107	ALA	3	0	0.101719	0.574039	0.00755294	0.000401478	3
108	GLU	8	9137.22	0.116345	0.249434	0.0392667	0.000855441	4
109	LYS	8	9267.22	0.111138	0.295049	0.0326602	0.000878904	4
110	MET	6	1406.39	0.110596	0.328364	0.0311924	0.000661436	4
111	ASP	12	20346.6	0.120347	0.163122	0.0906164	0.00115576	5
112	ASP	8	4272.5	0.114775	0.206696	0.0483675	0.000864445	4
113	ALA	5	4110.64	0.112451	0.287487	0.0340282	0.000544672	4
114	VAL	7	2846.86	0.110596	0.236189	0.0471838	0.000707721	4
115	ALA	5	86.5338	0.0997654	0.381212	0.019789	0.000562357	4
116	PRO	8	192.836	0.099707	0.299916	0.0310204	0.000847511	4
117	GLY	4	0.769715	0.0971865	0.454713	0.017508	0.000467236	4
118	ARG	7	207.095	0.10122	0.286442	0.0322524	0.000740753	4
119	GLU	4	569.806	0.108593	0.342175	0.0308081	0.000445201	4
120	TYR	8	10454.1	0.11391	0.199344	0.0635211	0.000789243	5
121	THR	6	77.6699	0.110006	0.290874	0.0540078	0.000603606	5
122	TYR	10	3454.57	0.119313	0.188099	0.105207	0.000920445	5
123	GLU	6	1047.18	0.116514	0.266623	0.0602745	0.000599044	5
124	TRP	11	7977.06	0.124463	0.157199	0.115549	0.00101594	5
125	SER	6	15368.6	0.118626	0.249102	0.03864	0.000656971	4
126	ILE	10	9476.16	0.122912	0.16656	0.0463235	0.0010164	5
127	SER	7	3594.91	0.120198	0.258322	0.0268162	0.000785492	5
128	GLU	2	0	0.109998	0.635173	0.00581171	0.000298258	2
129	ASP	5	1534.02	0.121681	0.333389	0.0260521	0.000564906	5
130	SER	6	2047.99	0.120827	0.282973	0.0280238	0.000657752	5
131	GLY	5	2282.58	0.119041	0.228225	0.0143408	0.000569925	5
132	PRO	8	2245.72	0.117897	0.24315	0.0176633	0.000833176	5
133	THR	5	776.337	0.114235	0.35508	0.00943918	0.000568308	5
134	HIS	6	1603.24	0.115938	0.339259	0.0108196	0.000662886	5
135	ASP	5	2738.11	0.119701	0.328839	0.00764758	0.000583711	4
136	ASP	8	3528.69	0.124054	0.229637	0.0195816	0.000842643	5
137	PRO	5	988.103	0.119775	0.317695	0.0124442	0.000549545	4
138	PRO	4	1297.68	0.112183	0.319375	0.00784728	0.000468282	4
139	CYS	10	7896.98	0.123179	0.190166	0.0275275	0.00098697	5
140	LEU	9	21550.5	0.128542	0.193162	0.0296761	0.000882599	5
141	THR	8	4433.03	0.125635	0.200628	0.0261447	0.00077024	5
142	HIS	7	7310.85	0.126077	0.202474	0.032701	0.00069228	5
143	ILE	8	3995.54	0.126888	0.193311	0.0342569	0.000787007	5
144	TYR	11	18192.1	0.127077	0.154155	0.0987708	0.00101402	5
145	TYR	7	20608.2	0.130639	0.181901	0.0687048	0.000678299	5
146	SER	8	8047.78	0.125902	0.202998	0.0690459	0.000777447	5
147	HIS	9	8921.4	0.12703	0.173153	0.0829401	0.000882952	5
148	GLU	4	229.287	0.116714	0.399547	0.0287468	0.000448194	4
149	ASN	6	2655.05	0.119912	0.296803	0.0377567	0.000626558	5
150	LEU	6	9958.45	0.129594	0.23151	0.0549218	0.000608304	5
151	ILE	10	12046.5	0.122216	0.169442	0.0581008	0.000969487	5
152	GLU	8	3109.41	0.117388	0.214006	0.0401458	0.000808519	5
153	ASP	8	2735.74	0.114814	0.206799	0.0499076	0.000793111	5
154	PHE	13	13358.4	0.123514	0.146508	0.0746326	0.00119378	5
155	ASN	9	8334.35	0.116554	0.183279	0.0530407	0.000876177	5
156	SER	7	1000.88	0.113077	0.246217	0.0429754	0.000705074	5
157	GLY	7	1559.69	0.112937	0.232467	0.0556457	0.000679327	5
158	LEU	8	6475.93	0.115672	0.184306	0.0686588	0.000756937	5
159	ILE	7	4902.03	0.122734	0.174501	0.0458696	0.000694235	5
160	GLY	4	47.5607	0.11947	0.338951	0.0269658	0.000438603	4
161	PRO	10	10594	0.123368	0.1643	0.0459056	0.000978318	5
162	LEU	8	10806.4	0.126089	0.173459	0.0614346	0.000762084	5
163	LEU	11	21537.2	0.123885	0.141225	0.0402175	0.00104556	5
164	ILE	8	14188.9	0.126205	0.178578	0.0419157	0.000777538	5
165	CYS	10	4606.49	0.116704	0.166841	0.0289556	0.0009964	5
166	LYS	10	3549.59	0.114044	0.19641	0.0176662	0.00103922	5
167	LYS	5	279.271	0.109484	0.3589	0.0090315	0.000576167	5
168	GLY	5	571.86	0.106603	0.366915	0.00731173	0.000583104	5
169	THR	7	789.545	0.107453	0.261659	0.0102048	0.000777382	5
170	LEU	6	721.25	0.108042	0.277146	0.010931	0.000674504	5
171	THR	7	378.101	0.102849	0.325267	0.00560052	0.000829543	5
172	GLU	3	0	0.0992634	0.614796	0.00203555	0.00042049	3
173	GLY	4	0.75	0.0992923	0.544005	0.00273946	0.000526597	3
174	GLY	7	3021.28	0.109687	0.326343	0.00862959	0.00081272	5
175	THR	6	646.902	0.106453	0.303957	0.00657213	0.00069791	5
176	GLN	6	4473.74	0.113369	0.21799	0.0139903	0.000652706	5
177	LYS	6	1599.65	0.106837	0.267036	0.0055768	0.000718748	5
178	THR	2	0	0.101062	0.642778	0.0016024	0.000304456	2
179	PHE	10	7046.64	0.110849	0.182912	0.00778177	0.00109957	5
180	ASP	4	1120.36	0.102331	0.360852	0.00239326	0.000500715	4
181	LYS	7	4949.12	0.109002	0.256405	0.00692866	0.000762072	5
182	GLN	7	8608.46	0.116126	0.213115	0.0128984	0.000736221	5
183	ILE	9	4237.17	0.114226	0.21126	0.014159	0.000903425	5
184	VAL	6	2595.69	0.117055	0.255348	0.0188199	0.000612297	5
185	LEU	7	1470.71	0.117581	0.253341	0.0184301	0.000688662	5
186	LEU	7	5898.35	0.119965	0.187975	0.0247325	0.000706305	5
187	PHE	10	29383.5	0.127291	0.156857	0.0297341	0.00094931	5
188	ALA	7	6139.27	0.120967	0.217011	0.0357421	0.000686719	5
189	VAL	8	11125.4	0.12203	0.204136	0.0383885	0.000788591	5
190	PHE	11	9033.97	0.116285	0.161599	0.0496856	0.00108257	5
191	ASP	5	344.787	0.10842	0.31517	0.0204038	0.000561312	4
192	GLU	11	3550.11	0.109528	0.186475	0.0326143	0.00117568	4
193	SER	7	887.337	0.102833	0.291856	0.0148338	0.000816855	4
194	LYS	5	2803.25	0.10974	0.298701	0.019924	0.000562943	4
195	SER	8	1163.04	0.10677	0.246804	0.027796	0.000852231	4
196	TRP	5	633.692	0.107462	0.321404	0.023586	0.00055289	4
197	SER	6	148.885	0.101537	0.276366	0.0138419	0.000709881	4
198	GLN	4	0.416667	0.100169	0.435996	0.0106861	0.000490324	4
199	SER	4	37.5435	0.0987663	0.38997	0.00787542	0.000520201	3
200	SER	3	27.2152	0.0981396	0.429847	0.00436418	0.000425036	3
201	SER	4	843.247	0.105504	0.301564	0.0136732	0.000499451	3
202	LEU	1	0	0.100979	1	0.00327755	0.000204522	1
203	MET	9	6175.52	0.112312	0.175592	0.0273236	0.00100961	5
204	TYR	7	7327.59	0.116544	0.229614	0.0167154	0.000731131	5
205	THR	9	4935.68	0.112035	0.176297	0.0273361	0.00091181	5
206	VAL	6	2349.17	0.111503	0.241089	0.0160616	0.000641846	5
207	ASN	8	3307.59	0.11057	0.200695	0.0224306	0.000835147	5
208	GLY	6	1009.22	0.106837	0.263327	0.0228864	0.00063743	5
209	TYR	13	10303.6	0.107047	0.14789	0.0294373	0.00135232	5
210	VAL	7	2541.1	0.107879	0.232662	0.0173292	0.000758204	4
211	ASN	6	7160.05	0.107734	0.263538	0.00712873	0.000682491	4
212	GLY	6	4402.39	0.104983	0.258122	0.00677824	0.000683435	4
213	THR	8	4134.63	0.10398	0.262664	0.0110543	0.000908965	4
214	MET	6	1519.61	0.106162	0.251568	0.00976271	0.000684885	4
215	PRO	5	619.237	0.101272	0.266381	0.00737264	0.000624341	4
216	ASP	2	200.233	0.100376	0.5	0.0013829	0.00031388	2
217	ILE	6	6822.2	0.108084	0.208204	0.00433511	0.000706403	4
218	THR	4	424.182	0.0984947	0.425139	0.00118831	0.000528466	4
219	VAL	8	5088.44	0.103687	0.233721	0.00287284	0.000949858	4
220	CYS	6	4329.66	0.0980618	0.289381	0.00102176	0.000814896	4
221	ALA	7	847.485	0.096765	0.293706	0.000940641	0.000913191	4
222	HIS	5	4338.63	0.0954351	0.360951	0.000537659	0.000731171	3
223	ASP	6	1492.98	0.0976257	0.30733	0.0013288	0.000763775	4
224	HIS	7	1889.62	0.106988	0.277398	0.00391243	0.000801642	4
225	ILE	9	2718.16	0.112007	0.214452	0.00868695	0.000936875	5
226	SER	7	1449.43	0.114427	0.259417	0.00896924	0.000732198	5
227	TRP	11	26009.7	0.122326	0.149551	0.0169174	0.0010684	5
228	HIS	9	11178.1	0.122403	0.196789	0.0220524	0.000867484	5
229	LEU	8	11199.4	0.125914	0.195603	0.0199734	0.000771002	5
230	LEU	10	8780.94	0.125276	0.165859	0.0319884	0.000945041	5
231	GLY	6	3977.9	0.129299	0.225444	0.0236094	0.000606724	5
232	MET	11	25999.9	0.128883	0.151956	0.0534582	0.00102857	5
233	SER	7	2869.64	0.123896	0.246792	0.0347317	0.000701395	5
234	SER	7	7470.55	0.124862	0.236135	0.0457391	0.00070201	5
235	GLY	5	1556.89	0.122238	0.317813	0.0212057	0.000557288	4
236	PRO	3	1874.58	0.126334	0.408285	0.0163524	0.000372573	3
237	GLU	9	15599.6	0.129434	0.197908	0.0277403	0.000905748	5
238	LEU	7	11513.3	0.132393	0.206182	0.0169205	0.000716647	5
239	PHE	8	5205.32	0.126511	0.179541	0.0185032	0.000797722	5
240	SER	5	474.933	0.12115	0.300695	0.00590852	0.000551095	4
241	ILE	11	16492	0.124645	0.155295	0.0161296	0.00107262	4
242	HIS	9	22065.6	0.120389	0.188847	0.00914989	0.000911306	4
243	PHE	9	20116	0.121182	0.174153	0.0110969	0.000902448	4
244	ASN	8	9068.79	0.115378	0.20642	0.00607102	0.000839792	4
245	GLY	6	8603.96	0.114101	0.273583	0.00355148	0.000669811	4
246	GLN	6	2531.01	0.11288	0.239615	0.00377719	0.000682683	4
247	VAL	4	1435.47	0.109643	0.318866	0.00190094	0.00052006	3
248	LEU	9	17645.4	0.119669	0.168607	0.00583154	0.000973755	4
249	GLU	4	2213.56	0.117065	0.320137	0.00187559	0.000496213	4
250	GLN	7	5792.11	0.124088	0.236055	0.00590295	0.000774126	4
251	ASN	4	7895.77	0.125507	0.372449	0.00441074	0.000497977	4
252	HIS	7	16663.9	0.122602	0.246659	0.00410848	0.000823504	4
253	HIS	7	7682.98	0.122856	0.244407	0.00276039	0.000823465	4
254	LYS	7	19705.8	0.118554	0.224104	0.00207794	0.00083633	4
255	VAL	6	2059.27	0.120849	0.258726	0.00394646	0.000676595	4
256	SER	5	1281.06	0.116474	0.254198	0.00295657	0.00059137	4
257	ALA	6	8095.31	0.124862	0.254563	0.00601014	0.000655448	4
258	ILE	8	9243.38	0.126723	0.197155	0.00943846	0.000828969	4
259	THR	6	11564.9	0.129792	0.21936	0.00847514	0.000647478	4
260	LEU	7	10128.1	0.130815	0.217285	0.0152435	0.000712869	5
261	VAL	7	13558	0.135706	0.202452	0.0390227	0.000713812	5
262	SER	7	3574.11	0.129005	0.228446	0.0283802	0.000703094	5
263	ALA	6	3339.63	0.129854	0.250199	0.0316093	0.000611965	5
264	THR	7	10646.3	0.133484	0.209003	0.0315288	0.000704948	5
265	SER	8	13196.5	0.131181	0.206611	0.025068	0.000777054	5
266	THR	8	6465.15	0.124304	0.197343	0.0171452	0.000790145	5
267	THR	8	19186.2	0.12508	0.205941	0.0191095	0.000791385	5
268	ALA	6	5816.58	0.119596	0.20912	0.00740072	0.00064422	4
269	ASN	7	4219.02	0.11336	0.241237	0.00496618	0.000770252	4
270	MET	9	12102.9	0.115163	0.192102	0.00591204	0.00098595	4
271	THR	4	161.451	0.103703	0.405022	0.00154734	0.000514231	4
272	VAL	8	7594.73	0.104084	0.251823	0.0017463	0.00100141	4
273	GLY	4	563.378	0.0948895	0.385397	0.000397117	0.000612212	3
274	PRO	2	18.1779	0.0892927	0.5	8.60061e-05	0.000379895	2
275	GLU	3	812.8	0.0964154	0.425347	0.000319881	0.000496339	2
276	GLY	4	1518.5	0.100302	0.357373	0.000901526	0.000557586	3
277	LYS	5	1012.86	0.106603	0.305555	0.00186206	0.00062229	4
278	TRP	9	17256.6	0.110876	0.189465	0.00365453	0.00100346	4
279	ILE	5	1883.89	0.111924	0.303796	0.00386553	0.000572581	4
280	ILE	9	16838.1	0.12155	0.18431	0.0111087	0.000921721	4
281	SER	5	167.982	0.11463	0.30238	0.00599815	0.000544883	4
282	SER	6	1198.01	0.119912	0.276288	0.00754487	0.00063869	4
283	LEU	7	5995.69	0.122348	0.210398	0.00738987	0.000730826	4
284	THR	9	4803.93	0.124168	0.201582	0.0097174	0.000932717	4
285	PRO	7	4330.41	0.121193	0.203378	0.00619792	0.000764583	4
286	LYS	5	1536.3	0.116067	0.361615	0.00729405	0.000548568	4
287	HIS	12	15815.6	0.123615	0.184431	0.0177549	0.00117863	5
288	LEU	7	8290.76	0.115988	0.302173	0.00807668	0.000731503	5
289	GLN	6	9129.03	0.117744	0.307592	0.00691849	0.000641014	5
290	ALA	7	5719.74	0.114678	0.309736	0.00854319	0.000742949	5
291	GLY	6	4814.25	0.114978	0.315208	0.00733285	0.000648942	5
292	MET	6	4459.28	0.11804	0.211702	0.012709	0.000633513	5
293	GLN	7	3106.69	0.111512	0.221935	0.00707649	0.000768651	4
294	ALA	5	1525.86	0.109918	0.30977	0.00431465	0.000582493	4
295	TYR	8	7496.2	0.108836	0.192901	0.00415607	0.00092773	4
296	ILE	7	15629.1	0.115662	0.198634	0.00524352	0.000785211	4
297	ASP	6	948.234	0.10028	0.299492	0.0015676	0.000747836	4
298	ILE	8	5950.24	0.104347	0.224932	0.00167919	0.00100919	4
299	LYS	7	2183.66	0.0973255	0.285899	0.00113094	0.000925282	4
300	ASN	3	640.715	0.0887512	0.534722	0.000157822	0.00057667	2
301	CYS	4	2973.37	0.089369	0.376736	0.000148072	0.000790277	2
302	PRO	2	0	0.0824399	0.835069	3.6693e-05	0.000440494	2
303	LYS	2	925.328	0.0824798	0.5	1.81482e-05	0.000506031	2
304	LYS	2	83.4463	0.0776295	0.5	3.22181e-06	0.000538652	2
305	THR	2	531.268	0.0818548	0.5	8.71073e-06	0.000504515	2
306	ARG	4	4181.25	0.089094	0.363281	6.9396e-05	0.000783139	2
307	ASN	2	0	0.0842985	0.78125	1.08769e-05	0.000428658	2
308	LEU	4	2522.86	0.0877329	0.433594	2.12801e-05	0.000720334	2
309	LYS	4	573.417	0.0865886	0.421795	3.40792e-05	0.000619856	3
310	LYS	4	2414.75	0.0905402	0.379066	6.30518e-05	0.000615755	3
311	ILE	7	1651.35	0.0909759	0.253498	0.000127852	0.000924192	4
312	THR	7	5772.17	0.093707	0.276404	0.000130402	0.000894979	4
313	ARG	7	4474.39	0.0908727	0.269233	7.192e-05	0.000943296	4
314	GLU	4	2.58909	0.0861829	0.455397	4.81163e-05	0.000557079	4
315	GLN	8	4373.45	0.0870093	0.224881	7.09523e-05	0.00105851	4
316	ARG	8	7188.11	0.08924	0.204776	0.00011187	0.00106011	4
317	ARG	6	1886	0.0907152	0.256023	0.000169785	0.000772584	4
318	HIS	8	4950.06	0.0937392	0.192921	0.000341359	0.00101967	4
319	MET	4	406.112	0.0879597	0.333273	0.000214894	0.000547485	3
320	LYS	5	223.533	0.0881363	0.295572	0.000278334	0.000699501	3
321	ARG	2	9.83628	0.0864951	0.5	0.00017465	0.000336089	2
322	TRP	6	5948.2	0.0943109	0.253675	0.000739717	0.000766684	3
323	GLU	5	2005.62	0.094226	0.263348	0.00117765	0.000635312	4
324	TYR	10	9964.7	0.102787	0.182984	0.00380848	0.00106604	4
325	PHE	7	2614.45	0.0969857	0.225621	0.00249246	0.000790043	4
326	ILE	11	6377.73	0.105007	0.15238	0.00624613	0.00110822	4
327	ALA	7	4598.19	0.102578	0.232002	0.00426415	0.00073754	4
328	ALA	6	527.585	0.0966002	0.262221	0.003683	0.000638372	4
329	GLU	9	3752.45	0.0972143	0.204475	0.00442259	0.000949596	4
330	GLU	6	1419.18	0.0986661	0.270621	0.00339152	0.000664132	4
331	VAL	6	2505.91	0.098752	0.253778	0.00312166	0.000668662	4
332	ILE	4	314.439	0.0939917	0.389105	0.00154901	0.000517918	3
333	TRP	9	9328.09	0.101666	0.193868	0.00542673	0.000966999	4
334	ASP	6	966.121	0.0993431	0.291104	0.00391505	0.000671056	4
335	TYR	13	21185	0.108932	0.167271	0.0107525	0.00132365	4
336	ALA	7	1567.66	0.0994956	0.254069	0.00404608	0.000793509	4
337	PRO	8	3324.6	0.100132	0.261627	0.00426917	0.00093938	4
338	VAL	3	0	0.0911648	0.657037	0.000873922	0.000441673	3
339	ILE	3	0	0.0911648	0.657037	0.000873922	0.000441673	3
340	PRO	7	468.086	0.0932639	0.318534	0.00214244	0.000885728	4
341	ALA	4	666.583	0.0933983	0.399118	0.00243758	0.000542901	4
342	ASN	5	2791.05	0.0973952	0.338518	0.00353609	0.000643956	4
343	MET	6	2290.36	0.0929899	0.285896	0.00182391	0.000743106	4
344	ASP	5	778.945	0.0918044	0.341623	0.00128555	0.000625444	4
345	LYS	3	11.707	0.0846393	0.416236	0.000383813	0.000425895	3
346	LYS	7	1518.6	0.0915204	0.263389	0.00145925	0.000833863	4
347	TYR	11	12009.6	0.0998313	0.180055	0.00529267	0.00116744	4
348	ARG	8	4030.1	0.0919036	0.214736	0.00175747	0.000930485	4
349	SER	5	623.571	0.0846025	0.302448	0.0004549	0.000642026	4
350	GLN	4	475.258	0.0852597	0.33004	0.000671634	0.000510645	4
351	HIS	6	1237.73	0.0920403	0.260399	0.00183011	0.000699675	4
352	LEU	9	5787.92	0.0929518	0.18624	0.00285109	0.0010338	4
353	ASP	7	2695.03	0.0859488	0.274584	0.000812309	0.000847885	4
354	ASN	5	321.79	0.0794605	0.388999	0.000245391	0.000658745	4
355	PHE	6	280.116	0.079493	0.397999	0.000286402	0.000763263	4
356	SER	4	1.00952	0.0767409	0.512677	0.000150677	0.000543744	4
357	ASN	5	17.2	0.0767842	0.419041	0.000172015	0.000660138	4
358	GLN	9	3159.38	0.0830891	0.211147	0.000552323	0.00108249	4
359	ILE	7	5352.14	0.0895925	0.205007	0.00129596	0.00081761	4
360	GLY	4	755.23	0.0855007	0.333204	0.000624325	0.000521032	4
361	LYS	2	3.82498	0.0850678	0.5	0.000423418	0.000335891	2
362	HIS	3	140.261	0.0889601	0.419167	0.000678778	0.00045559	2
363	TYR	10	8072.94	0.0976187	0.187184	0.00368628	0.00110128	4
364	LYS	3	36.0838	0.0910612	0.461994	0.00121207	0.000393293	3
365	LYS	8	10442.7	0.106005	0.177183	0.00595066	0.000820918	4
366	VAL	10	5743.97	0.10487	0.174769	0.0084841	0.00097076	4
367	MET	8	3504.62	0.104036	0.215681	0.00702399	0.000798433	4
368	TYR	12	16236.8	0.112173	0.142777	0.0120173	0.00112828	5
369	THR	6	2016.22	0.102787	0.263146	0.00443414	0.000633878	4
370	GLN	4	2733.28	0.0988022	0.25	0.0016531	0.000515536	3
371	TYR	10	4053.45	0.0956834	0.164406	0.00299148	0.00111855	4
372	GLU	3	46.4118	0.0851157	0.422346	0.000235805	0.000466329	3
373	ASP	6	353.31	0.0875241	0.318853	0.000904694	0.000782737	3
374	GLU	4	124.699	0.0885434	0.447001	0.000753901	0.000532215	3
375	SER	4	0.833333	0.0863195	0.4864	0.000532694	0.000556482	3
376	PHE	9	3379.12	0.0944286	0.222408	0.00235512	0.00103734	4
377	THR	3	13.0391	0.0868539	0.421896	0.000427138	0.000442437	3
378	LYS	5	372.259	0.088457	0.299733	0.000673062	0.000688492	3
379	HIS	5	2069.26	0.0915882	0.29056	0.00105192	0.000681607	3
380	THR	4	2026.68	0.0926481	0.312656	0.00038806	0.000608127	3
381	VAL	4	3662.91	0.0933087	0.312656	0.000294266	0.000665438	3
382	ASN	1	0	0.0797492	1	1.05352e-05	0.000290751	1
383	PRO	3	1392.14	0.0866548	0.333333	8.78273e-05	0.000640875	2
384	ASN	4	1795.97	0.0920901	0.312656	0.00042738	0.000673695	3
385	MET	5	3953.52	0.0973046	0.3283	0.00092537	0.000762271	3
386	LYS	4	1104.91	0.096109	0.373906	0.000925547	0.000625325	3
387	GLU	5	10728.8	0.105284	0.2793	0.00419801	0.000697173	3
388	ASP	5	2660.09	0.0996997	0.30379	0.00186923	0.000689023	3
389	GLY	4	2189.58	0.0989746	0.335492	0.00162415	0.000566944	3
390	ILE	7	6738.46	0.104403	0.250326	0.00379154	0.000847822	4
391	LEU	5	3384.61	0.108265	0.26859	0.00504398	0.000637189	4
392	GLY	4	4347.05	0.105865	0.346702	0.00191812	0.000516234	4
393	PRO	6	5576.38	0.108127	0.238218	0.0041556	0.000680655	4
394	ILE	5	3976.79	0.107896	0.301035	0.00299948	0.000584504	4
395	ILE	9	11049.6	0.111503	0.187475	0.00615952	0.00093488	4
396	ARG	6	9048.56	0.105619	0.206106	0.00162756	0.000772642	3
397	ALA	6	7151.59	0.108334	0.234471	0.00231582	0.000696922	4
398	GLN	8	6328.7	0.101993	0.194338	0.000901172	0.000958382	4
399	VAL	7	2909.64	0.0991043	0.25358	0.000480344	0.000846077	4
400	ARG	8	6628.74	0.0989746	0.20526	0.000548501	0.000954412	4
401	ASP	6	2228.04	0.0955893	0.231621	0.000698205	0.000727918	4
402	THR	8	4227.61	0.0957103	0.188279	0.00100201	0.000956335	4
403	LEU	8	7690.75	0.104243	0.166603	0.00235605	0.000899928	4
404	LYS	8	2226.21	0.0986804	0.2271	0.00234	0.000895499	4
405	ILE	7	3585.84	0.105121	0.227324	0.00379286	0.000739384	4
406	VAL	8	1530.03	0.0983524	0.214574	0.00344587	0.000851549	4
407	PHE	10	7772.79	0.10508	0.163626	0.00618224	0.00100695	4
408	LYS	8	1375.64	0.0984093	0.201328	0.00382133	0.000842644	4
409	ASN	11	3372.84	0.0976888	0.199388	0.00477634	0.00114229	4
410	MET	6	457.318	0.0918168	0.244638	0.00268754	0.000657034	4
411	ALA	6	541.171	0.0946783	0.306494	0.00271023	0.000669654	4
412	SER	4	110.433	0.0888439	0.399118	0.0015075	0.000486642	4
413	ARG	7	700.002	0.0952214	0.28016	0.00318062	0.000766166	4
414	PRO	7	1374.58	0.0967994	0.267047	0.00388005	0.000745877	4
415	TYR	12	11668.4	0.103545	0.142472	0.0088482	0.00116472	4
416	SER	8	4194.78	0.104943	0.210366	0.00781335	0.000793977	5
417	ILE	9	14312.6	0.114101	0.183229	0.00955096	0.000863378	5
418	TYR	10	30616.1	0.117979	0.148358	0.00951797	0.000976228	4
419	PRO	7	4608.39	0.11579	0.219266	0.00584337	0.000731162	4
420	HIS	9	16791.4	0.121964	0.179934	0.00851322	0.000918451	4
421	GLY	3	321.858	0.113247	0.38891	0.00176402	0.000390751	3
422	VAL	8	19377.9	0.115653	0.196418	0.0032361	0.000887581	4
423	THR	5	5874.91	0.109046	0.323771	0.00177157	0.000590544	4
424	PHE	7	11232.7	0.109962	0.229561	0.00304358	0.000776112	4
425	SER	4	3250.5	0.0974091	0.485243	0.000266263	0.000595896	3
426	PRO	4	1234.43	0.0897284	0.485243	0.000135162	0.000622594	3
427	TYR	3	0	0.089687	0.695988	0.00012883	0.000482617	3
428	GLU	6	1140.71	0.0947046	0.305834	0.000672575	0.000808362	3
429	ASP	6	8253.68	0.101894	0.245922	0.00131294	0.000734437	3
430	GLU	6	5092.28	0.109405	0.256048	0.00315639	0.000666439	4
431	VAL	7	3527.39	0.105528	0.253832	0.0027236	0.000790883	4
432	ASN	5	1523.59	0.102919	0.298899	0.00278069	0.000579584	4
433	SER	6	2627.33	0.0961294	0.312331	0.000938119	0.000776706	3
434	SER	3	0	0.0880792	0.643519	0.000207958	0.000458283	3
435	PHE	4	3.87687	0.0881191	0.510417	0.000251999	0.000580746	3
436	THR	6	734.927	0.0895866	0.330633	0.00054354	0.000816497	3
437	SER	4	626.498	0.0859814	0.295139	0.000127242	0.000614724	3
438	GLY	4	3.7	0.0798381	0.485243	4.69054e-05	0.000650924	3
439	ARG	3	0	0.0798194	0.695988	3.32771e-05	0.000513208	3
440	ASN	4	25.8253	0.0801107	0.561198	3.96099e-05	0.000654972	3
441	ASN	4	234.158	0.0829524	0.307726	5.91269e-05	0.000637817	3
442	THR	6	3650.44	0.086721	0.346713	0.000190902	0.000893188	3
443	MET	6	4715.32	0.0936039	0.243704	0.000411197	0.000819002	3
444	ILE	5	2446.23	0.091281	0.258734	0.00100136	0.000644377	3
445	ARG	7	2855.72	0.0982317	0.191464	0.00259476	0.000801984	4
446	ALA	5	2261.08	0.0974649	0.292056	0.00289685	0.000573484	4
447	VAL	8	1690.98	0.0974859	0.222851	0.00389223	0.000851995	4
448	GLN	6	64.7868	0.0895395	0.352153	0.00200914	0.000693845	4
449	PRO	5	25.3829	0.0889136	0.36432	0.00159388	0.000589349	4
450	GLY	3	0	0.0890241	0.568413	0.00100597	0.000398069	3
451	GLU	5	21.6167	0.0891582	0.368151	0.0016009	0.000601978	4
452	THR	4	296.292	0.0955021	0.314216	0.00166239	0.000484399	4
453	TYR	7	1484.36	0.0966619	0.212066	0.00225421	0.00080517	4
454	THR	5	463.075	0.0964154	0.293596	0.00150958	0.000598265	4
455	TYR	9	4287.19	0.104652	0.173059	0.00387209	0.000965458	4
456	LYS	3	312.291	0.0982884	0.38891	0.000899078	0.000398664	3
457	TRP	8	10429.5	0.106745	0.194427	0.00128316	0.000970967	4
458	ASN	3	14.4994	0.0994084	0.451025	0.000581399	0.000407434	3
459	ILE	9	16380.5	0.107939	0.207534	0.00120768	0.00105333	4
460	LEU	6	3579.66	0.0988452	0.263318	0.000342425	0.000773443	4
461	GLU	5	10376.2	0.0988309	0.279206	0.000176051	0.00066366	4
462	PHE	4	643.226	0.101039	0.321096	0.000379033	0.000550481	3
463	ASP	3	962.107	0.103106	0.333333	0.000326578	0.000455622	3
464	GLU	4	11658.2	0.107734	0.291702	0.000442577	0.00055982	3
465	PRO	6	11999.1	0.113834	0.270419	0.00110902	0.000756569	4
466	THR	6	12459.7	0.117045	0.345317	0.00126518	0.000752624	4
467	GLU	3	0	0.106871	0.587978	0.000483795	0.000428972	3
468	ASN	5	658.452	0.114794	0.41014	0.00121949	0.000641456	4
469	ASP	8	7262.65	0.117075	0.245639	0.00154854	0.000980072	4
470	ALA	3	2534.94	0.111057	0.431111	0.0011419	0.000438609	3
471	GLN	5	7649.78	0.111039	0.248711	0.00444221	0.000678002	3
472	CYS	5	1104.06	0.111475	0.248711	0.00352879	0.000647327	3
473	LEU	6	3657.83	0.114726	0.218643	0.00285184	0.000710758	4
474	THR	8	15944.2	0.120635	0.19717	0.0125599	0.000852017	4
475	ARG	7	9584.6	0.117754	0.195738	0.00525048	0.000764659	4
476	PRO	7	5148.91	0.1175	0.21247	0.00815092	0.000731617	4
477	TYR	11	11291.4	0.116864	0.16537	0.00989602	0.00109552	4
478	TYR	11	31241.5	0.122052	0.15843	0.015244	0.00101355	5
479	SER	9	1923.23	0.111093	0.210289	0.0123037	0.00083655	5
480	ASP	9	7657.97	0.11289	0.194806	0.00887904	0.000879527	5
481	VAL	8	2865.69	0.10517	0.205118	0.00804598	0.000789596	5
482	ASP	6	830.215	0.110024	0.291216	0.00795225	0.000598234	5
483	ILE	9	10011.9	0.118844	0.20706	0.0133325	0.000839213	5
484	MET	9	15849.2	0.114044	0.181956	0.00977107	0.000895142	5
485	ARG	10	9261.02	0.111512	0.212056	0.0116473	0.00094896	5
486	ASP	11	3411	0.111915	0.19578	0.0146189	0.00100476	5
487	ILE	11	33910.6	0.12129	0.16866	0.016157	0.00101343	5
488	ALA	9	9155.09	0.11153	0.21372	0.0103359	0.000865262	4
489	SER	8	10261.8	0.111238	0.19764	0.00993251	0.000764848	4
490	GLY	7	2144.96	0.110704	0.229351	0.00932446	0.000681906	4
491	LEU	10	10073.1	0.112946	0.163508	0.013069	0.000933869	5
492	ILE	4	2054.77	0.115105	0.297036	0.0049291	0.000465173	4
493	GLY	4	54.6329	0.109714	0.375148	0.00355743	0.000474552	4
494	LEU	6	4848.47	0.116985	0.226596	0.00668078	0.000656751	4
495	LEU	7	4396.04	0.115154	0.22122	0.00624321	0.000741658	4
496	LEU	11	27104.4	0.115899	0.163155	0.00896373	0.00116859	4
497	ILE	6	522.15	0.111011	0.295033	0.00337409	0.000685249	4
498	CYS	6	498.941	0.10642	0.238974	0.00250335	0.000730218	3
499	LYS	5	8687.18	0.109564	0.243356	0.0010594	0.000679041	3
500	SER	3	324.316	0.100852	0.416236	0.000293234	0.000444481	3
501	ARG	7	6269.21	0.10116	0.225063	0.000483999	0.000972142	3
502	SER	2	99.2384	0.0931936	0.5	9.90042e-05	0.000335556	2
503	LEU	7	10210.7	0.0957911	0.19796	0.000310405	0.000994519	3
504	ASP	4	210.354	0.0898587	0.427864	0.000113292	0.000598355	3
505	ARG	5	335.899	0.0907878	0.39289	0.000189084	0.000711343	3
506	ARG	7	7249.25	0.0915266	0.253577	0.000190611	0.00100738	3
507	GLY	4	3554.37	0.0960615	0.427864	0.000254366	0.000589031	3
508	ILE	5	2077.8	0.093456	0.336071	0.000183581	0.000729917	3
509	GLN	4	592.473	0.0973952	0.342501	0.000461713	0.000586731	3
510	ARG	5	10099.2	0.101925	0.2676	0.00155398	0.000741011	3
511	ALA	2	0	0.0988165	0.72	0.000995495	0.000355284	2
512	ALA	5	8606.26	0.107546	0.313156	0.00674507	0.000706716	3
513	ASP	3	160.443	0.103012	0.422346	0.00515225	0.000434337	3
514	ILE	7	15215.6	0.108845	0.212243	0.0174268	0.00082859	4
515	GLU	4	169.565	0.108007	0.353299	0.00979373	0.000501125	4
516	GLN	8	16518.9	0.115603	0.192784	0.026532	0.000899388	4
517	GLN	5	538.471	0.108291	0.254198	0.0079388	0.000603972	4
518	ALA	6	1571.54	0.117095	0.283472	0.0156587	0.000664203	4
519	VAL	6	4808.24	0.119292	0.253467	0.0145584	0.000656212	4
520	PHE	12	40435.7	0.127101	0.149319	0.0515236	0.001172	4
521	ALA	4	361.304	0.112229	0.328137	0.00549712	0.000478733	4
522	VAL	6	1937.35	0.111943	0.293124	0.00501561	0.000707667	4
523	PHE	8	13434.8	0.111503	0.173791	0.00804553	0.000831422	4
524	ASP	5	2656.02	0.102039	0.295802	0.00291582	0.000563256	4
525	GLU	9	7543.42	0.102423	0.186369	0.00481297	0.000928299	4
526	ASN	7	2136.45	0.0966757	0.258931	0.00314513	0.000755154	4
527	LYS	7	2648.3	0.103656	0.25779	0.00503757	0.000741246	4
528	SER	9	8766.24	0.102616	0.211692	0.00676149	0.000901145	4
529	TRP	4	1489.36	0.10162	0.305463	0.00319939	0.000457355	4
530	TYR	11	7587.27	0.096958	0.160915	0.00508265	0.00115669	4
531	LEU	8	6877.4	0.0953482	0.23166	0.00317447	0.00086948	4
532	GLU	5	1597.49	0.0891524	0.306761	0.00142854	0.000616443	4
533	ASP	6	851.2	0.0891582	0.285053	0.0016304	0.000710518	4
534	ASN	9	6396	0.0948697	0.197061	0.00273435	0.000989371	4
535	ILE	6	6071.23	0.0878234	0.218557	0.000868744	0.000759242	3
536	ASN	3	4.53988	0.0820225	0.431111	0.000344341	0.000431372	3
537	LYS	5	103.909	0.0821116	0.310647	0.00057335	0.00064616	4
538	PHE	5	304.419	0.086804	0.33734	0.000815132	0.000616848	4
539	CYS	8	2053.72	0.0833282	0.230476	0.000561372	0.000983075	4
540	GLU	5	140.315	0.0775941	0.350008	0.000199231	0.000665127	3
541	ASN	4	65.9891	0.0769927	0.466682	0.00012743	0.000576111	3
542	PRO	7	1970.62	0.0809445	0.318734	0.000247765	0.000943952	3
543	ASP	3	2.00764	0.0759826	0.540249	5.39653e-05	0.000475745	3
544	GLU	4	351.893	0.078039	0.43983	7.4692e-05	0.000609548	3
545	VAL	5	690.813	0.0821116	0.356725	0.00018008	0.000723247	3
546	LYS	4	1217.5	0.0828111	0.421133	0.000140866	0.000602391	3
547	ARG	5	1586.25	0.0828161	0.30745	0.00016919	0.000790342	3
548	ASP	1	0	0.0764865	1	2.02949e-05	0.000243528	1
549	ASP	5	100.616	0.0836612	0.371753	0.000318843	0.000687241	3
550	PRO	3	0.583333	0.0832874	0.431111	0.000178048	0.000442825	3
551	LYS	5	36.9998	0.0840539	0.392746	0.00040182	0.00065872	3
552	PHE	8	5719.96	0.089835	0.281246	0.000750384	0.00100124	4
553	TYR	8	1934.5	0.0911526	0.306184	0.00115863	0.000940058	4
554	GLU	6	1335.8	0.0907696	0.34542	0.000763648	0.000740054	4
555	SER	7	917.194	0.0912994	0.31791	0.000943908	0.000831676	4
556	ASN	8	12257.3	0.0983808	0.254058	0.00235875	0.000895784	4
557	ILE	5	1412.16	0.0953749	0.362509	0.000976508	0.000605812	4
558	MET	8	18089.5	0.107521	0.215654	0.0071128	0.00086741	4
559	SER	3	8.88971	0.10575	0.462663	0.00363758	0.00039143	3
560	THR	9	31336	0.115603	0.195497	0.0181967	0.000951296	4
561	ILE	8	8493.1	0.116464	0.226599	0.0195833	0.000842109	4
562	ASN	6	1764.9	0.110444	0.284845	0.00827465	0.000685858	4
563	GLY	6	753.809	0.107999	0.276284	0.00839994	0.000654868	4
564	TYR	8	7235.06	0.107199	0.204461	0.00745171	0.000889689	4
565	VAL	5	432.294	0.105857	0.332752	0.00599725	0.000570376	4
566	PRO	6	4680.67	0.10159	0.253524	0.00553479	0.000705031	4
567	GLU	5	7912.44	0.103838	0.267244	0.0175403	0.000627729	4
568	SER	5	2164.34	0.107819	0.371872	0.0208059	0.000632921	4
569	ILE	5	1624.8	0.100228	0.371872	0.0128186	0.000655481	4
570	THR	3	0	0.0991043	0.607917	0.0106789	0.000424545	3
571	THR	8	2258.31	0.106187	0.246699	0.0554012	0.000906785	4
572	LEU	9	9561.75	0.112918	0.209375	0.0717001	0.000940892	4
573	GLY	5	1767.61	0.103751	0.331497	0.0296217	0.000599106	4
574	PHE	9	6611.21	0.106678	0.181186	0.0370734	0.00101471	4
575	CYS	5	3516.98	0.101129	0.298317	0.0148254	0.000627481	4
576	PHE	7	10083.6	0.105898	0.260882	0.0267712	0.00085676	4
577	ASP	3	0	0.0999046	0.546667	0.00996586	0.000412748	3
578	ASP	6	555.853	0.102826	0.339973	0.0175548	0.000734918	4
579	THR	6	6205.54	0.110417	0.256327	0.0187804	0.000737018	4
580	VAL	7	9993.85	0.115988	0.219805	0.0322351	0.000762001	4
581	GLN	10	23083.6	0.118719	0.174186	0.0297488	0.00109535	4
582	TRP	10	27590	0.123179	0.173174	0.0558633	0.00100675	4
583	HIS	9	24112.8	0.119156	0.174301	0.0274114	0.000939516	4
584	PHE	11	24456.4	0.128106	0.149469	0.0527741	0.00108737	4
585	CYS	7	17298.5	0.125669	0.192645	0.0196464	0.000743256	4
586	SER	5	1806.95	0.122679	0.280011	0.0157994	0.000546737	4
587	VAL	9	15733	0.124054	0.174572	0.0145695	0.000964876	4
588	GLY	3	124.827	0.11247	0.471879	0.00295063	0.000403173	3
589	THR	3	2091.19	0.110957	0.333333	0.00237768	0.000386343	3
590	GLN	6	5452.72	0.120506	0.24835	0.00501309	0.000724395	4
591	ASN	4	2313.11	0.119617	0.381451	0.00392272	0.00049508	4
592	GLU	5	6229.57	0.124668	0.282368	0.0117737	0.000602087	4
593	ILE	9	23477.7	0.135734	0.172608	0.0321708	0.000955067	4
594	LEU	7	5529.61	0.126687	0.224879	0.0325383	0.000736667	4
595	THR	8	3857.76	0.130602	0.196249	0.044101	0.000825878	4
596	ILE	10	20450.2	0.130451	0.174701	0.076957	0.000969671	4
597	HIS	7	58048.9	0.132638	0.214173	0.0918959	0.000714677	4
598	PHE	8	8237.1	0.122745	0.18066	0.107683	0.000793382	4
599	THR	8	9460.8	0.120517	0.209022	0.251727	0.000785613	4
600	GLY	4	427.947	0.112164	0.362067	0.0884408	0.000451654	4
601	HIS	11	8683.18	0.118813	0.155894	0.14782	0.00109537	4
602	SER	6	2256.69	0.122348	0.244703	0.0603594	0.000643789	4
603	PHE	11	10473.8	0.125611	0.167205	0.0673816	0.00110806	4
604	ILE	6	14163.5	0.123112	0.254761	0.0257354	0.0006811	4
605	TYR	7	14450.9	0.127494	0.257604	0.0239387	0.000800224	4
606	GLY	3	56.4158	0.118813	0.500319	0.00833516	0.000411647	3
607	LYS	4	728.416	0.116225	0.36639	0.0135563	0.00051388	3
608	ARG	8	29502.4	0.12941	0.210025	0.0319919	0.000904537	4
609	HIS	7	3185.32	0.122469	0.247989	0.045626	0.00075365	4
610	GLU	7	10733	0.126947	0.218808	0.061084	0.000743964	4
611	ASP	6	3149.87	0.124782	0.227697	0.0624037	0.000640935	4
612	THR	5	3599.57	0.128372	0.264102	0.0337943	0.000556862	4
613	LEU	8	7753.71	0.128311	0.184709	0.0396806	0.000831433	4
614	THR	6	6963.85	0.132316	0.267901	0.0299412	0.000647453	4
615	LEU	6	6433.08	0.129385	0.251055	0.0313993	0.000631232	4
616	PHE	6	69228	0.137101	0.249568	0.013077	0.000651948	4
617	PRO	5	7127.91	0.12909	0.279467	0.00893692	0.000561182	4
618	MET	10	72182	0.130264	0.160164	0.0145746	0.000985242	4
619	ARG	6	16609.2	0.130314	0.249568	0.00848311	0.00065551	4
620	GLY	4	367.721	0.121703	0.35903	0.0124948	0.00046792	4
621	GLU	6	13677.4	0.125392	0.246813	0.0191837	0.00066315	4
622	SER	6	2769.21	0.119021	0.227261	0.0184788	0.000666957	4
623	VAL	7	6227.79	0.122436	0.204562	0.0355035	0.000732636	4
624	THR	7	15966.5	0.120935	0.225443	0.0320511	0.000760248	4
625	VAL	8	6119.86	0.116674	0.211082	0.0578121	0.000846672	4
626	THR	6	2105.18	0.108559	0.253013	0.0372491	0.000693566	4
627	MET	9	3778.41	0.108567	0.218934	0.0387554	0.00101043	4
628	ASP	4	3284.68	0.108472	0.291702	0.0298076	0.000498074	4
629	ASN	6	9550.03	0.111741	0.244175	0.105665	0.000679842	4
630	VAL	5	805.194	0.105275	0.345546	0.0640836	0.000595114	4
631	GLY	4	73.474	0.105267	0.407743	0.058301	0.000479784	4
632	THR	5	4742.5	0.106795	0.259257	0.109243	0.00056707	4
633	TRP	13	11892.4	0.115496	0.15559	0.258939	0.00128574	4
634	MET	9	10623.2	0.119052	0.192954	0.156503	0.000889745	4
635	LEU	10	44277.6	0.129941	0.173151	0.0943146	0.000968758	4
636	THR	7	5856.25	0.125138	0.265537	0.0680208	0.00071472	4
637	SER	7	11227	0.126007	0.228797	0.0601664	0.000722523	4
638	MET	7	10350.3	0.12436	0.21599	0.114776	0.000729101	4
639	ASN	8	1727.76	0.122801	0.206096	0.0450855	0.000864465	4
640	SER	5	192.088	0.115056	0.405779	0.0201085	0.000617959	3
641	SER	3	0	0.111521	0.618554	0.0081423	0.000419719	3
642	PRO	4	17.4533	0.112582	0.49309	0.0107328	0.000526879	3
643	ARG	11	11502.1	0.125484	0.195021	0.0370377	0.00121043	4
644	SER	8	8719.87	0.122139	0.218282	0.0666382	0.000870814	4
645	LYS	3	189.017	0.116844	0.383968	0.0181977	0.000388909	3
646	LYS	5	1823.9	0.118533	0.299091	0.0241866	0.000589425	4
647	LEU	8	20735	0.122657	0.19157	0.0391942	0.000833445	4
648	ARG	6	1272.76	0.118204	0.2492	0.0480312	0.00066128	4
649	LEU	7	6293.4	0.118709	0.224655	0.0770113	0.000732708	4
650	LYS	8	10092.6	0.111649	0.199222	0.103531	0.000848739	4
651	PHE	10	6371.35	0.113672	0.185962	0.139294	0.000999428	4
652	ARG	9	3762.65	0.106695	0.197266	0.0734074	0.000978979	4
653	ASP	7	1028.36	0.109935	0.253593	0.0896015	0.000765204	4
654	VAL	4	1119.26	0.100576	0.279321	0.021732	0.000520911	3
655	LYS	5	6534.31	0.0970756	0.27449	0.00660675	0.000719285	3
656	CYS	3	1018.07	0.0890998	0.416236	0.00106916	0.00052552	2
657	ILE	2	1.81905	0.0820374	0.5	0.000239302	0.000391723	2
658	PRO	5	356.295	0.0853024	0.295561	0.000925805	0.000786206	3
659	ASP	6	4295.31	0.0929899	0.272697	0.0034383	0.000839285	3
660	ASP	7	1952.52	0.0910185	0.260921	0.00206711	0.00105074	3
661	ASP	8	2708.65	0.0925536	0.225036	0.00301768	0.00109538	3
662	GLU	4	320.675	0.0866989	0.335492	0.000752284	0.000661314	3
663	ASP	2	1	0.082595	0.5	0.000260896	0.000410623	2
664	SER	4	2493.39	0.0898528	0.25	0.0014227	0.000757289	2
665	TYR	1	0	0.0824499	1	0.000170657	0.000270094	1
666	GLU	6	5106.96	0.0977098	0.250509	0.0093618	0.000821891	3
667	ILE	4	454.846	0.09214	0.368707	0.00216515	0.000587712	3
668	PHE	8	18519.3	0.0997289	0.219106	0.004745	0.00106204	3
669	GLU	4	1391.36	0.0910977	0.475894	0.000917387	0.000606444	3
670	PRO	6	3763.95	0.0913116	0.310069	0.00106389	0.000887077	3
671	PRO	7	7137.25	0.0913668	0.302757	0.00140644	0.0010005	3
672	GLU	6	2417.42	0.0872548	0.272794	0.00122106	0.000872021	3
673	SER	4	5251.02	0.0847342	0.362015	0.000327384	0.000690608	2
674	THR	4	1987.62	0.0781465	0.556858	4.81528e-05	0.000799981	2
675	VAL	3	16.0009	0.0727146	0.6875	1.30882e-05	0.000641473	2
676	MET	2	0	0.07249	0.835069	7.34604e-06	0.000460917	2
677	ALA	4	788.221	0.0783986	0.414497	5.36121e-05	0.000783137	2
678	THR	2	192.945	0.0781196	0.5	5.83169e-05	0.00041286	2
679	ARG	6	4163.45	0.0846867	0.277837	0.000432553	0.000968989	3
680	LYS	3	1.00952	0.0789764	0.597222	7.91867e-05	0.000552208	3
681	MET	3	786.19	0.0846025	0.482253	0.000146807	0.000543165	3
682	HIS	4	2147.16	0.0806041	0.425347	8.07885e-05	0.000714668	3
683	ASP	3	4793.93	0.0842568	0.444722	2.52968e-05	0.000555275	2
684	ARG	4	2040.32	0.0791647	0.326111	1.49555e-05	0.00074291	2
685	LEU	5	2376.11	0.0782094	0.410278	5.32298e-06	0.000975953	2
686	GLU	2	0	0.0725441	0.804444	7.59869e-07	0.000457593	2
687	PRO	3	11.0588	0.0728548	0.693457	1.01174e-06	0.000644157	2
688	GLU	3	551.314	0.0763791	0.468642	2.35161e-06	0.000616227	2
689	ASP	4	2556.78	0.0826552	0.25	1.32697e-05	0.000746509	2
690	GLU	4	3364.24	0.0894924	0.345816	8.37111e-05	0.000634977	3
691	GLU	2	471.97	0.0819534	0.5	9.60613e-06	0.00039986	2
692	SER	5	3402.13	0.0886472	0.315352	6.68127e-05	0.000776802	3
693	ASP	5	2546.64	0.0906789	0.338602	0.000102345	0.000724152	3
694	ALA	3	331.91	0.083318	0.431111	2.27649e-05	0.000498303	3
695	ASP	4	953.536	0.0819929	0.338867	2.06236e-05	0.00063045	3
696	TYR	4	865.379	0.0759275	0.482422	6.96348e-06	0.000680383	3
697	ASP	2	0	0.0705803	0.78125	1.50578e-06	0.00039868	2
698	TYR	4	495.121	0.0759232	0.482422	5.58965e-06	0.000682013	3
699	GLN	8	4277.27	0.0821364	0.277588	3.03327e-05	0.00115648	3
700	ASN	4	2.75	0.0759275	0.428711	7.79671e-06	0.000639751	3
701	ARG	4	273.873	0.0800965	0.338867	1.45379e-05	0.000618298	3
702	LEU	4	273.873	0.0800965	0.338867	1.45379e-05	0.000618298	3
703	ALA	3	560.35	0.0833691	0.333333	1.21147e-05	0.00048649	3
704	ALA	1	0	0.321429	1	0	0.00033775	1
705	ALA	3	8	0.45	0.482253	0	0.000806753	2
706	LEU	4	14.3333	0.6	0.458333	0	0.000943085	2
707	GLY	3	1.66667	0.473684	0.655864	0	0.000741492	2
708	ILE	3	3.66667	0.5	0.482253	0	0.000717657	2
709	ARG	3	4	0.5	0.458333	0	0.000698795	2
710	SER	4	13.5	0.6	0.431424	0	0.000903101	2
711	PHE	4	5.5	0.5	0.573785	0	0.000914725	2
712	ARG	2	0	0.36	0.835069	0	0.000504704	2
713	ASN	3	2.33333	0.45	0.6875	0	0.000709958	2
1536	PRO	1	0	1	1	0	0.000727802	1
1537	ASP	3	7.16364	0.0956094	0.5	0.102008	0.000391383	3
1538	ASN	1	0	1	1	0	0.000727802	1
1539	ILE	6	610.148	0.102562	0.312207	0.293093	0.000664346	4
1540	ALA	4	29.8692	0.0998313	0.414189	0.216095	0.000467283	4
1541	ALA	5	642.72	0.102554	0.251731	0.235043	0.000565136	4
1542	TRP	5	562.467	0.0964564	0.28878	0.102421	0.000616132	4
1543	TYR	6	1499.62	0.102647	0.267855	0.16867	0.000691819	4
1544	LEU	9	1937.66	0.102732	0.235817	0.290912	0.00097802	4
1545	ARG	5	223.86	0.0962926	0.351002	0.0746027	0.000659483	3
1546	SER	3	6.01315	0.0933791	0.595425	0.0299652	0.000450343	3
1547	ASN	7	2743.61	0.102864	0.245492	0.14524	0.000835579	4
1548	ASN	3	6.01315	0.0933791	0.595425	0.0299652	0.000450343	3
1549	GLY	4	1.85238	0.0991838	0.433659	0.125967	0.000487314	4
1550	ASN	2	19.3463	0.0990466	0.5	0.0480275	0.000298501	2
1551	ARG	6	263.728	0.101742	0.258465	0.224431	0.000691093	4
1552	ARG	10	12891.2	0.113739	0.170707	0.380239	0.00103229	4
1553	ASN	5	548.043	0.108196	0.310112	0.335091	0.000537013	4
1554	TYR	10	14283.6	0.118761	0.177342	0.68066	0.000942347	5
1555	TYR	9	3272.62	0.109326	0.210691	0.486612	0.000936921	5
1556	ILE	12	7089.05	0.116156	0.151417	0.852398	0.00110761	5
1557	ALA	8	2551.41	0.1132	0.21629	0.517256	0.000784867	5
1558	ALA	8	1421.93	0.113021	0.223097	0.534467	0.00076082	5
1559	GLU	7	2165.95	0.109151	0.210862	0.325636	0.000704001	5
1560	GLU	8	2720.71	0.108429	0.213979	0.214794	0.000826196	5
1561	ILE	6	967.281	0.111722	0.290592	0.163286	0.000629377	5
1562	SER	5	157.32	0.108429	0.355194	0.0874853	0.000561044	4
1563	TRP	11	7744.93	0.119596	0.171596	0.22017	0.00108007	5
1564	ASP	6	1209.86	0.109935	0.261905	0.0766848	0.000681895	4
1565	TYR	11	8146.44	0.12215	0.157439	0.21143	0.00106358	5
1566	SER	6	809.857	0.114283	0.327568	0.0693584	0.000669133	4
1567	GLU	9	5926.46	0.121583	0.222618	0.124718	0.000931091	4
1568	PHE	9	8577.67	0.1175	0.234438	0.0726295	0.00099131	4
1569	VAL	7	3587.22	0.111621	0.278214	0.0437567	0.000836574	4
1570	GLN	6	407.321	0.111557	0.321513	0.0489943	0.000691986	4
1571	ARG	5	10.9416	0.102601	0.327798	0.0212984	0.000636915	4
1572	GLU	5	1363	0.11392	0.329729	0.0451085	0.00059702	4
1573	THR	5	759.645	0.105227	0.380795	0.019705	0.000662446	4
1574	ASP	6	3138.61	0.105341	0.330834	0.0199915	0.000804846	4
1575	ILE	3	3.61441	0.095482	0.53608	0.00524477	0.000479519	3
1576	GLU	4	1525.22	0.0957507	0.321181	0.00402698	0.000676296	3
1577	ASP	2	212.581	0.087496	0.5	0.000543056	0.000438867	2
1578	SER	2	79.9507	0.0859326	0.5	0.000500256	0.000437609	2
1579	ASP	4	1823.09	0.100919	0.307726	0.00779199	0.000615169	3
1580	ASP	4	1269.85	0.0939658	0.373264	0.00362738	0.000667862	3
1581	ILE	6	1086.27	0.0993793	0.323302	0.0135477	0.000838454	3
1582	PRO	4	863.558	0.0984591	0.358073	0.0084001	0.000579779	3
1583	GLU	6	4328.27	0.108836	0.257727	0.043093	0.00074231	3
1584	ASP	4	321.861	0.102732	0.395851	0.0278167	0.000535937	3
1585	THR	4	72.9631	0.0994302	0.357795	0.0222122	0.000538304	3
1586	THR	5	387.718	0.107317	0.335799	0.0671253	0.000587435	4
1587	TYR	10	4960.67	0.114187	0.174144	0.153044	0.00104042	5
1588	LYS	6	536.332	0.107098	0.294623	0.125704	0.000642013	5
1589	LYS	9	7230.25	0.117927	0.198196	0.272449	0.000872368	5
1590	VAL	9	5009.31	0.11493	0.178916	0.408859	0.00084985	5
1591	VAL	9	4832.37	0.118122	0.179356	0.440649	0.000849643	5
1592	PHE	11	13864.7	0.124315	0.15177	0.717815	0.000985338	5
1593	ARG	8	4904.55	0.116604	0.204547	0.441562	0.000798094	5
1594	LYS	6	1497.42	0.110804	0.233436	0.318527	0.000643562	5
1595	TYR	10	3574.84	0.108793	0.203989	0.376085	0.00107346	5
1596	LEU	6	1136.74	0.103514	0.280591	0.164527	0.000716975	4
1597	ASP	5	243.672	0.100599	0.421354	0.170231	0.000616241	3
1598	SER	4	26.6563	0.0988955	0.52465	0.152609	0.000510871	3
1599	THR	3	0	0.0971241	0.618554	0.10049	0.000413723	3
1600	PHE	11	3441.24	0.107529	0.19782	0.514906	0.00118064	5
1601	THR	2	0	0.0998386	0.600021	0.106877	0.000291645	2
1602	LYS	3	1.38562	0.0998533	0.444611	0.126613	0.000393217	3
1603	ARG	5	6072.48	0.110596	0.330814	0.132757	0.000604652	4
1604	ASP	4	1954.29	0.107922	0.367934	0.0792984	0.000513462	4
1605	PRO	4	20049	0.116394	0.312656	0.045268	0.000511803	4
1606	ARG	6	19260.4	0.124599	0.247251	0.151571	0.000640921	4
1607	GLY	5	3733.22	0.118585	0.355118	0.0582364	0.000563893	4
1608	GLU	9	31925.3	0.117622	0.207233	0.067393	0.000940619	4
1609	TYR	8	11804.4	0.123223	0.25101	0.0983447	0.000834141	4
1610	GLU	7	12737.6	0.123987	0.285747	0.137769	0.000716327	4
1611	GLU	7	15459.6	0.125577	0.250408	0.147006	0.000703378	4
1612	HIS	12	24561.8	0.13442	0.164939	0.323884	0.00109601	5
1613	LEU	10	21732.4	0.131017	0.17491	0.302087	0.000941055	5
1614	GLY	5	3781.94	0.127482	0.284619	0.176565	0.000505966	5
1615	ILE	6	9109	0.125646	0.178333	0.230084	0.000594825	5
1616	LEU	10	22120.4	0.134499	0.179739	0.385117	0.000918877	5
1617	GLY	7	6897.8	0.124372	0.232925	0.335113	0.000675738	5
1618	PRO	7	1745.35	0.118668	0.207007	0.419472	0.000677739	5
1619	ILE	6	4511.07	0.126817	0.241962	0.262159	0.000595526	5
1620	ILE	8	6729.25	0.124851	0.212189	0.463201	0.000749279	5
1621	ARG	6	13855	0.125855	0.217229	0.220661	0.000620667	4
1622	ALA	6	3784.62	0.121572	0.221516	0.204385	0.000609704	4
1623	GLU	8	809.257	0.111649	0.253276	0.113561	0.000839995	4
1624	VAL	9	2441.58	0.114969	0.224062	0.124313	0.00091672	4
1625	ASP	5	126.138	0.107224	0.354403	0.0758072	0.000560567	4
1626	ASP	8	2656.47	0.109317	0.194982	0.175955	0.000860476	4
1627	VAL	10	4948.87	0.109847	0.18565	0.389553	0.00101655	4
1628	ILE	9	9385.11	0.118585	0.179966	0.567487	0.000851958	5
1629	GLN	11	6390.24	0.112127	0.172743	0.68144	0.0010539	5
1630	VAL	10	3449.3	0.114794	0.182978	0.860513	0.000907078	5
1631	ARG	12	6285.73	0.110668	0.163789	0.826749	0.00113868	5
1632	PHE	13	10348.6	0.115554	0.126699	1	0.00116643	5
1633	LYS	9	1857.14	0.107657	0.203747	0.576644	0.000882316	5
1634	ASN	11	2747.75	0.106245	0.169625	0.532639	0.00110265	5
1635	LEU	5	116.881	0.103624	0.30911	0.29828	0.00052742	5
1636	ALA	6	727.694	0.104741	0.28743	0.243528	0.000651927	4
1637	SER	3	39.7914	0.102016	0.47608	0.0943046	0.000376667	3
1638	ARG	8	1613.9	0.104507	0.228203	0.327858	0.00082218	5
1639	PRO	8	1290.07	0.10462	0.245592	0.358736	0.000811349	5
1640	TYR	12	6035.05	0.112451	0.155004	0.68645	0.00110069	5
1641	SER	8	1349.59	0.107666	0.181278	0.466217	0.0007673	5
1642	LEU	9	6267.62	0.117025	0.168723	0.702878	0.000816307	5
1643	HIS	9	14348.7	0.122624	0.168472	0.494693	0.000834994	5
1644	ALA	6	2525.46	0.121226	0.254242	0.295973	0.00059911	5
1645	HIS	6	17769.2	0.130727	0.200033	0.220833	0.00061022	4
1646	GLY	5	3543.57	0.125844	0.241943	0.102471	0.000542343	4
1647	LEU	10	12477.6	0.122557	0.168999	0.372576	0.000965195	5
1648	SER	4	136.265	0.111184	0.355813	0.126652	0.000457185	4
1649	TYR	9	10775.7	0.11413	0.183559	0.411682	0.000875021	5
1650	GLU	6	1976.54	0.106653	0.267479	0.280072	0.000626415	5
1651	LYS	10	7457	0.109838	0.184433	0.355461	0.00102731	5
1652	SER	6	1090.48	0.10598	0.282393	0.291286	0.00063363	5
1653	SER	9	2377.14	0.108628	0.211494	0.527118	0.000858322	5
1654	GLU	12	13564.8	0.116694	0.156659	0.58063	0.00110748	5
1655	GLY	7	471.195	0.109661	0.242036	0.394216	0.000683593	5
1656	LYS	8	4702.23	0.117005	0.216084	0.353036	0.000781793	5
1657	THR	4	1568.96	0.11122	0.318359	0.156478	0.000448697	4
1658	TYR	8	6678.64	0.115241	0.204662	0.263834	0.000810547	4
1659	GLU	3	2199.8	0.107768	0.386181	0.0867052	0.000372791	3
1660	ASP	5	2242.39	0.101772	0.279611	0.083612	0.000641765	3
1661	ASP	3	0.333333	0.0939074	0.542292	0.0384447	0.000438584	3
1662	SER	4	87.1757	0.0939204	0.456623	0.0428716	0.000566048	3
1663	PRO	4	36.2315	0.092003	0.352109	0.0413323	0.000581099	3
1664	GLU	2	11.9818	0.0920714	0.5	0.0230732	0.000336975	2
1665	TRP	5	449.204	0.0970064	0.292083	0.0846116	0.000637649	4
1666	PHE	8	3035.19	0.101114	0.231923	0.194014	0.000941445	4
1667	LYS	6	1783.6	0.10137	0.238206	0.151019	0.000736383	4
1668	GLU	6	1043.54	0.102841	0.288027	0.216587	0.000676967	4
1669	ASP	12	6017.06	0.108076	0.158634	0.546822	0.00116966	5
1670	ASN	8	1788.01	0.107022	0.221584	0.304281	0.00082582	5
1671	ALA	5	470.432	0.102392	0.262523	0.252296	0.000533102	5
1672	VAL	7	1038.83	0.106328	0.243094	0.42723	0.000704991	5
1673	GLN	5	24.0549	0.0979983	0.349896	0.206675	0.000559398	4
1674	PRO	6	191.534	0.0984876	0.24439	0.174147	0.000689816	4
1675	ASN	2	3.3383	0.0960615	0.5	0.084781	0.000292099	2
1676	SER	6	432.504	0.0990611	0.271376	0.230214	0.000674027	4
1677	SER	6	949.445	0.104084	0.292708	0.327089	0.000653715	4
1678	TYR	9	5231.09	0.108924	0.175261	0.524851	0.000894211	5
1679	THR	7	330.058	0.103514	0.256609	0.446611	0.000718673	4
1680	TYR	10	3897.72	0.11102	0.163193	0.766876	0.00091536	5
1681	VAL	9	2378.05	0.109564	0.18713	0.512889	0.000881156	5
1682	TRP	10	4869.43	0.113767	0.177928	0.648651	0.000921883	5
1683	HIS	7	3511.95	0.111786	0.240478	0.175776	0.000748402	4
1684	ALA	7	2458.69	0.117835	0.231713	0.159589	0.000727082	4
1685	THR	6	1543.03	0.115407	0.263669	0.0958084	0.000652619	4
1686	GLU	6	1385.1	0.117469	0.274066	0.0774877	0.000645859	4
1687	ARG	8	7799.16	0.116684	0.179959	0.0788088	0.000849902	4
1688	SER	8	2533.22	0.122624	0.202863	0.180403	0.000803128	4
1689	GLY	7	4370.09	0.11969	0.241921	0.111647	0.00072144	4
1690	PRO	9	4824.23	0.12393	0.215964	0.160635	0.000885788	4
1691	GLU	7	3102.87	0.119859	0.193695	0.0550045	0.000777552	4
1692	SER	6	1400.78	0.119986	0.256383	0.0176065	0.000768022	3
1693	PRO	3	11.44	0.115271	0.53608	0.00757282	0.000440622	3
1694	GLY	4	392.886	0.118885	0.365282	0.00759263	0.000551323	3
1695	SER	5	2470.2	0.124897	0.245556	0.0379324	0.000620543	3
1696	ALA	6	4423.93	0.126652	0.255916	0.108024	0.000634724	4
1697	CYS	8	8432.37	0.13151	0.210897	0.205835	0.000774318	4
1698	ARG	8	11017	0.130878	0.200781	0.217532	0.000775312	4
1699	ALA	7	3899.62	0.135221	0.251206	0.262704	0.000673795	5
1700	TRP	11	11876.2	0.134913	0.156088	0.330264	0.0010274	5
1701	ALA	6	1533.21	0.129928	0.270045	0.293443	0.000580391	5
1702	TYR	10	10975.8	0.125727	0.175784	0.54776	0.000903188	5
1703	TYR	11	14904.3	0.127244	0.141788	0.647811	0.000980459	5
1704	SER	7	870.627	0.115869	0.227186	0.447111	0.000660376	5
1705	ALA	6	888.693	0.116196	0.253486	0.332558	0.000590793	5
1706	VAL	8	4069.13	0.114235	0.199358	0.383342	0.000777384	5
1707	ASN	6	1276.58	0.114245	0.303388	0.25493	0.000599469	5
1708	PRO	10	10497.1	0.124531	0.1626	0.41643	0.000934126	5
1709	GLU	7	12440.4	0.124088	0.235515	0.235977	0.00069626	5
1710	LYS	8	2933.47	0.114736	0.241739	0.281647	0.000778329	5
1711	ASP	12	8596.98	0.12215	0.168114	0.54778	0.00108457	5
1712	ILE	9	17170.4	0.132574	0.165575	0.420418	0.000835878	5
1713	HIS	9	15010.4	0.127196	0.16733	0.285042	0.000870197	5
1714	SER	8	3705.57	0.120464	0.207089	0.33336	0.000759639	5
1715	GLY	8	4209.82	0.124224	0.194718	0.398914	0.000746111	5
1716	LEU	9	2597.9	0.117479	0.183361	0.579356	0.00081667	5
1717	ILE	10	9371.99	0.130264	0.174769	0.520688	0.000901358	5
1718	GLY	6	615.896	0.122823	0.306582	0.296947	0.000583233	5
1719	PRO	9	9086.36	0.132329	0.186584	0.39341	0.000829011	5
1720	LEU	7	6006.99	0.125925	0.19521	0.318974	0.000671911	5
1721	LEU	11	20244.3	0.134075	0.160324	0.386683	0.00101245	5
1722	ILE	10	5568.56	0.126923	0.174197	0.254103	0.000946875	4
1723	CYS	9	2419.2	0.121215	0.218516	0.161378	0.000891258	4
1724	GLN	8	2105.87	0.118338	0.270374	0.101317	0.000835691	4
1725	LYS	5	100.942	0.109767	0.354403	0.0585573	0.000563846	4
1726	GLY	4	123.773	0.109194	0.365476	0.0449983	0.000481544	4
1727	ILE	7	932.188	0.114312	0.259168	0.0731715	0.000780368	4
1728	LEU	6	1426.24	0.114053	0.291735	0.0870834	0.000702872	4
1729	HIS	5	4586.06	0.112349	0.3353	0.0137134	0.000711086	3
1730	LYS	3	1.4	0.101107	0.537778	0.00580635	0.00047133	3
1731	ASP	5	2277.55	0.107267	0.4269	0.0142789	0.000709984	3
1732	SER	5	5324	0.106753	0.320444	0.020413	0.000709278	3
1733	ASN	6	7421.08	0.109555	0.281327	0.0709025	0.000765129	3
1734	MET	5	4410.26	0.114998	0.311778	0.0753572	0.000626362	3
1735	PRO	6	1509.7	0.116684	0.292095	0.106375	0.000688584	4
1736	MET	6	5313.36	0.118461	0.285314	0.0502929	0.000726541	4
1737	ASP	3	2882.3	0.116975	0.41358	0.015133	0.000430121	3
1738	MET	6	9644.41	0.12842	0.253572	0.0621513	0.000685691	4
1739	ARG	6	9699.96	0.130802	0.236305	0.0949518	0.000631078	5
1740	GLU	6	16654.6	0.134089	0.24454	0.199302	0.000599101	5
1741	PHE	10	34130.3	0.138694	0.173907	0.298555	0.00091336	5
1742	VAL	7	10320.9	0.136332	0.201839	0.314125	0.000646609	5
1743	LEU	11	32087.4	0.143444	0.150709	0.421459	0.000957001	5
1744	LEU	8	44380.4	0.140208	0.181591	0.297431	0.00075568	5
1745	PHE	10	54630.3	0.146376	0.172794	0.325565	0.000902468	5
1746	MET	9	24120.6	0.136182	0.152636	0.223801	0.000896795	5
1747	THR	6	3769.51	0.124508	0.305442	0.103193	0.000629781	5
1748	PHE	8	8754.38	0.127339	0.215184	0.171182	0.000796066	5
1749	ASP	6	3832.11	0.114178	0.265551	0.0787805	0.000660998	4
1750	GLU	7	1456.44	0.10793	0.251679	0.0865496	0.00075455	4
1751	LYS	6	904.681	0.105381	0.30131	0.0611922	0.000670068	4
1752	LYS	5	421.134	0.113777	0.323057	0.110473	0.00054516	4
1753	SER	8	3316.82	0.114197	0.209158	0.188953	0.00080792	5
1754	TRP	8	4564	0.110015	0.208569	0.260073	0.000792789	5
1755	TYR	7	5039.55	0.106453	0.204318	0.156885	0.000738659	5
1756	TYR	7	3824.49	0.102655	0.218628	0.0767101	0.000787034	4
1757	GLU	6	3906.65	0.0964359	0.34768	0.0327973	0.000740087	4
1758	LYS	4	375.715	0.0931936	0.446943	0.0152384	0.000529911	4
1759	LYS	5	257.177	0.0880678	0.46537	0.00819805	0.000661794	4
1760	SER	7	539.606	0.0896397	0.356674	0.00933098	0.000887945	4
1761	ARG	5	311.174	0.0896161	0.419664	0.00705513	0.000663066	4
1762	SER	4	651.465	0.0917734	0.374247	0.00456741	0.000536915	4
1763	SER	7	1265.29	0.091792	0.273839	0.00601031	0.000884249	4
1764	TRP	5	68.1654	0.085265	0.378888	0.00392202	0.000674288	4
1765	ARG	3	4.76337	0.0843926	0.416236	0.00210186	0.000440105	3
1766	LEU	5	1003.44	0.0920777	0.336417	0.00759	0.000640781	4
1767	THR	6	2770.9	0.10119	0.279093	0.0267652	0.000705413	4
1768	SER	9	6815.14	0.100465	0.255076	0.0156802	0.001057	4
1769	SER	7	117.727	0.0921712	0.333434	0.00958116	0.00084575	4
1770	GLU	4	17.2883	0.0914589	0.446051	0.00492191	0.000523816	4
1771	MET	7	314.837	0.094698	0.283967	0.0097603	0.000862617	4
1772	LYS	6	146.12	0.0945993	0.34277	0.00914637	0.000737328	4
1773	LYS	4	214.196	0.100103	0.431975	0.0112377	0.000515144	4
1774	SER	6	2477.46	0.104092	0.26576	0.0224002	0.000723415	4
1775	HIS	8	12810.8	0.111002	0.196706	0.052377	0.000887425	4
1776	GLU	5	3286.5	0.115398	0.273164	0.0611275	0.000565446	4
1777	PHE	9	17518.6	0.120474	0.188363	0.13404	0.000914291	5
1778	HIS	6	5006.12	0.12538	0.243685	0.0917716	0.000614048	5
1779	ALA	9	13621.6	0.130752	0.197162	0.178354	0.000866814	5
1780	ILE	10	10615.5	0.137711	0.157297	0.305586	0.000899904	5
1781	ASN	10	19975.6	0.136825	0.180884	0.36911	0.000897121	5
1782	GLY	5	1360.31	0.124679	0.286255	0.140614	0.00051263	5
1783	MET	10	7873.97	0.130552	0.177316	0.256704	0.000934776	5
1784	ILE	8	10311.8	0.125265	0.175776	0.143641	0.000783597	5
1785	TYR	7	14610	0.127745	0.207983	0.0961497	0.000710441	5
1786	SER	8	6227.27	0.127101	0.203478	0.137701	0.000803743	4
1787	LEU	9	7707.28	0.135598	0.200392	0.294162	0.000820617	5
1788	PRO	6	5714.79	0.125542	0.248502	0.154041	0.000602507	4
1789	GLY	5	998.004	0.130102	0.317052	0.14201	0.000510484	4
1790	LEU	9	36778.3	0.138934	0.186365	0.266318	0.00082345	5
1791	LYS	8	27698.5	0.131257	0.194404	0.148117	0.000779895	5
1792	MET	9	35330.6	0.136756	0.188988	0.154225	0.000856887	5
1793	TYR	8	32533.2	0.129879	0.214507	0.0768281	0.000815049	5
1794	GLU	7	6909.5	0.126135	0.195271	0.0453576	0.000766372	4
1795	GLN	4	44.7163	0.12086	0.333404	0.0243043	0.000475913	4
1796	GLU	8	18977.7	0.132046	0.208045	0.0727298	0.000821821	5
1797	TRP	6	16462.7	0.132264	0.258435	0.0484772	0.000653722	5
1798	VAL	7	25170	0.134513	0.228922	0.0758245	0.000729208	5
1799	ARG	10	16790.3	0.137628	0.162628	0.233451	0.000954898	5
1800	LEU	9	12877.2	0.14089	0.175979	0.280308	0.000826851	5
1801	HIS	13	24194.1	0.141594	0.145363	0.427195	0.00115567	5
1802	LEU	9	18350.5	0.144419	0.188233	0.300971	0.000821799	5
1803	LEU	10	14097.1	0.139547	0.169533	0.357244	0.000912042	5
1804	ASN	7	17900.8	0.140905	0.212104	0.167006	0.00070302	4
1805	ILE	6	43892.7	0.137544	0.20224	0.131031	0.000644024	4
1806	GLY	3	848.437	0.128094	0.333333	0.0474395	0.000382198	3
1807	GLY	4	4492.31	0.130264	0.357172	0.0371184	0.000496653	4
1808	SER	7	2968.85	0.127578	0.216827	0.0406517	0.000799594	4
1809	GLN	5	4268.09	0.127721	0.287098	0.0200082	0.000596208	4
1810	ASP	4	1445.17	0.128166	0.345991	0.0249799	0.000490997	4
1811	ILE	6	18357.7	0.138524	0.222377	0.0470709	0.000650354	4
1812	HIS	7	8108.55	0.136332	0.219639	0.0834067	0.000716971	5
1813	VAL	9	18733.3	0.139862	0.178741	0.0999097	0.00086773	5
1814	VAL	9	40121.3	0.146612	0.175776	0.204311	0.000838415	5
1815	HIS	8	20905.9	0.141153	0.208112	0.156235	0.000750647	5
1816	PHE	10	30551.8	0.144587	0.158005	0.206634	0.000914143	5
1817	HIS	10	20697.5	0.137572	0.155638	0.173993	0.000912158	5
1818	GLY	7	2699.48	0.132625	0.251415	0.0953988	0.000693111	5
1819	GLN	9	5659.02	0.135964	0.207277	0.105882	0.000875557	5
1820	THR	8	6500.62	0.130464	0.207289	0.0630188	0.000816094	5
1821	LEU	8	12284	0.136729	0.205056	0.0939565	0.000813222	5
1822	LEU	7	14985.1	0.135356	0.234306	0.063899	0.000738247	5
1823	GLU	5	3280.29	0.131105	0.271027	0.05361	0.000562851	4
1824	ASN	8	39973	0.133301	0.177852	0.0293734	0.000941186	4
1825	GLY	3	188.689	0.118875	0.411736	0.00668425	0.00042648	3
1826	ASN	6	15199.1	0.126652	0.266538	0.0110444	0.000703204	4
1827	LYS	5	2283.44	0.122271	0.339313	0.00874402	0.000638268	3
1828	GLN	9	5607.76	0.122635	0.227969	0.0182007	0.000968649	5
1829	HIS	7	11753.2	0.130501	0.181299	0.0239987	0.000780839	4
1830	GLN	9	21236.9	0.131105	0.152911	0.0427937	0.000939482	5
1831	LEU	4	2786.75	0.12999	0.25	0.0293213	0.000470045	4
1832	GLY	3	470.584	0.131067	0.38891	0.0247587	0.000375564	3
1833	VAL	6	4889.96	0.139375	0.196089	0.0696534	0.000644185	4
1834	TRP	7	7370.04	0.13909	0.198033	0.107994	0.000708814	5
1835	PRO	7	8425.88	0.139618	0.21507	0.0737659	0.000716599	5
1836	LEU	9	61731	0.144864	0.176714	0.163342	0.000872345	5
1837	LEU	7	69929.8	0.141756	0.190751	0.0516278	0.000757813	4
1838	PRO	7	11508	0.138131	0.196656	0.049489	0.000745457	4
1839	GLY	6	11339.4	0.137544	0.248268	0.0681627	0.000671864	4
1840	SER	3	1940.83	0.132329	0.493008	0.0326217	0.000386318	3
1841	PHE	6	4430.41	0.134062	0.27183	0.152164	0.000634916	4
1842	LYS	6	4110.8	0.135639	0.262485	0.147064	0.000614127	4
1843	THR	6	2718.09	0.131918	0.23696	0.153651	0.000619808	4
1844	LEU	10	8620.46	0.137004	0.181173	0.18259	0.000967268	5
1845	GLU	7	34579	0.138369	0.21585	0.0872744	0.000729762	5
1846	MET	8	7032.21	0.137004	0.185367	0.112309	0.000790821	5
1847	LYS	6	2249.54	0.128578	0.245631	0.0422561	0.000658505	5
1848	ALA	7	6683.99	0.131383	0.223349	0.0683989	0.000726483	5
1849	SER	6	4932.16	0.127113	0.238236	0.0466024	0.000650675	4
1850	LYS	6	6767.39	0.125658	0.207249	0.0604911	0.000658474	4
1851	PRO	6	11474.3	0.124611	0.210254	0.0438211	0.000665232	4
1852	GLY	5	23887.8	0.1287	0.27649	0.0667737	0.000544656	4
1853	TRP	7	11455.7	0.127914	0.233337	0.076625	0.000755338	4
1854	TRP	13	46470.5	0.134619	0.14546	0.184694	0.00122715	5
1855	LEU	9	19982	0.138468	0.18262	0.190232	0.000845258	5
1856	LEU	10	44168.6	0.145468	0.161458	0.272951	0.000891664	5
1857	ASN	8	4764.94	0.137073	0.206826	0.155227	0.0007444	5
1858	THR	8	4123.88	0.136005	0.233397	0.11322	0.000762966	5
1859	GLU	8	4846.93	0.134181	0.188154	0.0922807	0.000778969	5
1860	VAL	9	10168.7	0.133667	0.192741	0.0873774	0.000880109	5
1861	GLY	6	5048.82	0.123615	0.259971	0.0560753	0.000613104	5
1862	GLU	7	4997.06	0.125	0.24718	0.0522196	0.000713164	5
1863	ASN	10	6324.83	0.129545	0.220503	0.111321	0.000956325	5
1864	GLN	10	16778.9	0.135923	0.178059	0.141312	0.000936548	5
1865	ARG	6	3366.18	0.123	0.275377	0.0661781	0.000619441	5
1866	ALA	5	1728.79	0.125311	0.317953	0.0555145	0.000531407	5
1867	GLY	6	1862.06	0.127351	0.264098	0.0913275	0.000606448	5
1868	MET	10	15899.2	0.137198	0.181717	0.173039	0.000928346	5
1869	GLN	8	3489.57	0.134766	0.199751	0.171032	0.000751073	5
1870	THR	8	5298.14	0.135302	0.199051	0.217509	0.000744809	5
1871	PRO	6	10776.6	0.129916	0.246635	0.119052	0.000603692	5
1872	PHE	10	57664.8	0.1413	0.174219	0.227279	0.00090979	5
1873	LEU	9	88560.7	0.135571	0.192202	0.147212	0.000862335	5
1874	ILE	10	23070.5	0.134806	0.181379	0.135904	0.00096776	5
1875	MET	10	35213.7	0.130214	0.177291	0.103258	0.000984924	5
1876	ASP	7	39240.1	0.119617	0.201033	0.026869	0.000818426	4
1877	ARG	4	1184	0.116295	0.36639	0.0105842	0.000527124	3
1878	ASP	3	561.861	0.108828	0.429847	0.00489177	0.000440776	3
1879	CYS	6	2108.01	0.110641	0.225377	0.0111179	0.000710311	4
1880	ARG	3	312.455	0.101084	0.333333	0.00332746	0.000424275	3
1881	MET	6	1799	0.106096	0.269488	0.00780343	0.00065985	4
1882	PRO	5	691.186	0.099824	0.269121	0.00459111	0.000549038	4
1883	MET	7	8540.37	0.107267	0.220729	0.00930355	0.000733539	4
1884	GLY	7	300.737	0.0937845	0.282064	0.00321912	0.000732758	4
1885	LEU	8	8684.96	0.0996267	0.19883	0.00547618	0.000802826	4
1886	SER	6	2676.25	0.0925347	0.293125	0.00282928	0.000639562	4
1887	THR	7	9518.18	0.0936039	0.272366	0.00223475	0.000749294	4
1888	GLY	6	2828.23	0.0940112	0.304702	0.00257045	0.000640073	4
1889	ILE	8	12627.5	0.0961294	0.217065	0.0025596	0.000832807	4
1890	ILE	11	16969.1	0.101039	0.165904	0.00657515	0.00108962	4
1891	SER	6	3487.97	0.0939593	0.320079	0.00221244	0.000675626	4
1892	ASP	6	457.795	0.0885318	0.314909	0.00189586	0.000686702	4
1893	SER	3	0	0.0875297	0.592593	0.000804472	0.000398186	3
1894	GLN	6	1338.67	0.0939204	0.313161	0.00259825	0.00067778	4
1895	ILE	7	5097.33	0.0936103	0.205173	0.00448364	0.000738277	4
1896	LYS	5	502.707	0.0922462	0.360947	0.00388701	0.000546961	4
1897	ALA	5	1652.55	0.0854416	0.306873	0.0030656	0.000561882	4
1898	SER	4	1051.98	0.085185	0.362105	0.00160331	0.000502235	4
1899	GLU	6	2838.49	0.0817909	0.263909	0.00152649	0.000755947	4
1900	PHE	8	1218.3	0.0790544	0.213379	0.00137361	0.000964706	4
1901	LEU	6	954.815	0.0803946	0.206135	0.00139146	0.000725534	4
1902	GLY	3	193.173	0.0746203	0.548272	0.000315218	0.000458508	3
1903	TYR	4	14.3696	0.0755943	0.397227	0.000660527	0.000530264	3
1904	TRP	9	2475.45	0.0804944	0.201059	0.00168618	0.00105999	4
1905	GLU	7	707.293	0.0809396	0.265807	0.00142454	0.000803593	4
1906	PRO	8	3979.67	0.0865226	0.208316	0.00239623	0.000879445	4
1907	ARG	6	918.433	0.0857431	0.289188	0.00169535	0.000675393	4
1908	LEU	7	4363.35	0.0857917	0.221384	0.00158896	0.000806472	4
1909	ALA	6	5457.74	0.0915081	0.225231	0.00281692	0.000651813	4
1910	ARG	11	14348.4	0.0930726	0.146276	0.0040109	0.00113431	4
1911	LEU	9	4741.02	0.0922399	0.191419	0.0041773	0.000939745	4
1912	ASN	4	38.9572	0.0851903	0.384452	0.00140993	0.00048547	4
1913	ASN	5	2502.2	0.0861556	0.325597	0.00152575	0.000613243	4
1914	GLY	3	770.053	0.0795581	0.416236	0.000349599	0.000465883	2
1915	GLY	3	12.5682	0.0739031	0.521111	0.000109876	0.000528733	2
1916	SER	2	0	0.073703	0.804444	7.24325e-05	0.000383537	2
1917	TYR	5	2110.88	0.0795488	0.312994	0.000493964	0.000732701	3
1918	ASN	7	1127.23	0.0815312	0.23734	0.00127885	0.000845385	4
1919	ALA	8	2205.34	0.0848134	0.205411	0.00194672	0.000901047	4
1920	TRP	13	10952.1	0.0871821	0.125709	0.00531979	0.00134075	4
1921	SER	10	3093.95	0.0805802	0.205884	0.00190187	0.00116289	4
1922	VAL	4	328.761	0.0798287	0.406445	0.000745374	0.000520415	3
1923	GLU	5	379.708	0.0746449	0.40295	0.000542172	0.000685049	3
1924	LYS	3	14.5937	0.0707307	0.468642	0.000183805	0.000473062	3
1925	LEU	8	2573.05	0.0758767	0.214325	0.000674918	0.0011061	4
1926	ALA	2	0	0.0705328	0.760851	9.75061e-05	0.000374249	2
1927	ALA	3	102.928	0.0731445	0.602361	0.000137951	0.000520784	2
1928	GLU	5	2299.16	0.0787433	0.27125	0.000377614	0.000794324	3
1929	PHE	2	8.25833	0.0730072	0.5	5.69315e-05	0.000423621	2
1930	ALA	2	475.068	0.0775896	0.5	9.70009e-05	0.000422154	2
1931	SER	4	4400.51	0.0841006	0.294102	0.000751726	0.000625621	3
1932	LYS	5	5790.87	0.0906185	0.309946	0.00241574	0.00061571	4
1933	PRO	8	2772.67	0.0876594	0.224386	0.00337648	0.000916042	4
1934	TRP	10	8254.09	0.092806	0.197482	0.00708961	0.00101345	4
1935	ILE	10	5218.55	0.0930217	0.207507	0.00788663	0.000981417	4
1936	GLN	10	11328.8	0.100875	0.191995	0.00987895	0.000977173	4
1937	VAL	9	8663.06	0.102116	0.164402	0.00883535	0.000877767	4
1938	ASP	7	2171.19	0.101182	0.258594	0.00568904	0.000732512	4
1939	MET	8	6715.44	0.107394	0.227468	0.0083395	0.000816048	4
1940	GLN	4	11.3875	0.0985518	0.44575	0.00350847	0.000466546	4
1941	LYS	6	2090.51	0.107267	0.286378	0.00691935	0.000659374	4
1942	GLU	6	1804.53	0.111238	0.331724	0.00934565	0.000659481	4
1943	VAL	8	13430.9	0.115731	0.204105	0.0176554	0.0008219	4
1944	ILE	10	94768.6	0.126205	0.153833	0.0487465	0.000988011	4
1945	ILE	10	27511.5	0.115476	0.181578	0.0245086	0.000971041	4
1946	THR	9	14352.2	0.114969	0.205691	0.023009	0.000912161	4
1947	GLY	6	3480.05	0.106955	0.313966	0.0119269	0.000633055	4
1948	ILE	8	2810.49	0.0988165	0.197387	0.00656501	0.000810986	4
1949	GLN	8	7197.74	0.0981679	0.201015	0.00546623	0.000829365	4
1950	THR	6	2386.54	0.0930917	0.227271	0.00324079	0.000661197	4
1951	GLN	9	2572.56	0.0875861	0.208298	0.00265623	0.0010123	4
1952	GLY	3	56.4931	0.081346	0.440329	0.000913429	0.000395855	3
1953	ALA	5	1263.62	0.0784348	0.268315	0.000661125	0.000665739	4
1954	LYS	5	4142.74	0.074559	0.281111	0.000156113	0.000870591	3
1955	HIS	2	0	0.0693963	0.804444	2.13165e-05	0.000460888	2
1956	TYR	3	1360	0.0693998	0.521111	2.15939e-05	0.000719003	2
1957	LEU	1	0	0.0648991	1	2.59025e-06	0.000312888	1
1958	LYS	5	252.869	0.0747309	0.266491	0.000369597	0.000693655	4
1959	SER	4	90.5298	0.0767323	0.394053	0.000257128	0.000552636	4
1960	CYS	6	270.691	0.0793308	0.289031	0.000443675	0.000776953	4
1961	TYR	7	2072.86	0.0827255	0.267296	0.000910164	0.000868996	4
1962	THR	8	5429.12	0.0889136	0.197271	0.00280323	0.00088925	4
1963	THR	7	1876.26	0.0884973	0.247266	0.0022983	0.000792669	4
1964	GLU	6	3487.76	0.095643	0.255533	0.00412525	0.000680598	4
1965	PHE	13	15733.2	0.0969442	0.131117	0.00960636	0.00129394	4
1966	TYR	8	11202.3	0.0990034	0.208565	0.0073194	0.000845072	4
1967	VAL	9	12973.5	0.104379	0.177794	0.0146116	0.000886657	4
1968	ALA	6	1087.3	0.103506	0.27938	0.00899841	0.000634167	4
1969	TYR	9	19202.4	0.112498	0.172477	0.0200971	0.000918942	4
1970	SER	10	3846.07	0.104789	0.245388	0.00935781	0.00105852	4
1971	SER	5	522.427	0.101887	0.35126	0.0050121	0.000574511	4
1972	ASN	5	15.0419	0.0952881	0.4304	0.00302025	0.000606342	4
1973	GLN	6	224.545	0.0968063	0.331408	0.00537368	0.000660285	4
1974	ILE	5	47.8698	0.095643	0.445032	0.0035271	0.000597528	4
1975	ASN	3	0	0.0948697	0.593333	0.00190787	0.000403802	3
1976	TRP	9	3702.66	0.103286	0.21976	0.00974444	0.000924934	4
1977	GLN	3	394.627	0.107725	0.38546	0.0121446	0.00038473	3
1978	ILE	4	5726.48	0.102919	0.28723	0.00477614	0.000476089	4
1979	PHE	7	19230.9	0.111457	0.201444	0.0137545	0.000822986	4
1980	LYS	9	22073.6	0.1126	0.185278	0.0252743	0.000925511	4
1981	GLY	8	8642.74	0.107106	0.224526	0.0119527	0.000865833	4
1982	ASN	4	659.435	0.101567	0.362883	0.00383093	0.000543491	3
1983	SER	6	606.756	0.106536	0.279104	0.0114193	0.000705787	4
1984	THR	6	4689.97	0.113863	0.267272	0.030416	0.000702205	4
1985	ARG	4	5474.3	0.108059	0.346702	0.00820217	0.000552539	3
1986	ASN	7	10440.8	0.107157	0.231005	0.00997	0.000842534	4
1987	VAL	3	4676.18	0.102779	0.333333	0.00382984	0.000462327	3
1988	MET	3	243.351	0.0967444	0.435957	0.00154486	0.000459783	3
1989	TYR	6	1315.93	0.0995029	0.270364	0.00521813	0.000735022	4
1990	PHE	9	20764.6	0.104163	0.182451	0.0120777	0.000946249	4
1991	ASN	5	1584.97	0.095643	0.315184	0.0040653	0.000563672	4
1992	GLY	6	1628.5	0.0923087	0.273847	0.00334204	0.000667362	4
1993	ASN	9	3923.28	0.0865886	0.197961	0.00205576	0.00103835	4
1994	SER	3	0	0.0798194	0.566079	0.000418939	0.000428308	3
1995	ASP	5	72.7197	0.0798615	0.35362	0.000526596	0.000679708	3
1996	ALA	4	4220.13	0.0798006	0.389444	0.000227819	0.000615194	3
1997	SER	3	204.333	0.0806375	0.444722	0.000439194	0.000450372	3
1998	THR	5	6123.87	0.0855598	0.324114	0.000777334	0.000675692	3
1999	ILE	6	1903.44	0.0909091	0.264606	0.00201757	0.000698306	4
2000	LYS	8	8327.49	0.0932511	0.205225	0.00326914	0.000881977	4
2001	GLU	5	1198.3	0.098752	0.318403	0.00378744	0.000558116	4
2002	ASN	8	9131.89	0.100576	0.208937	0.00656637	0.00084456	4
2003	GLN	6	4407.1	0.106862	0.290845	0.00970759	0.000643865	4
2004	PHE	10	10149.7	0.111704	0.170995	0.0239085	0.000995979	4
2005	ASP	4	2694.26	0.11803	0.376254	0.0226155	0.000465338	4
2006	PRO	6	5069.04	0.118399	0.283312	0.0325406	0.000648585	4
2007	PRO	6	15191.5	0.120357	0.205534	0.0337422	0.000642344	4
2008	ILE	7	19151.4	0.115958	0.189942	0.0230439	0.000707746	4
2009	VAL	5	15463.1	0.121258	0.30113	0.0282638	0.000547319	4
2010	ALA	7	4043.14	0.111057	0.275411	0.0117593	0.000745709	4
2011	ARG	9	1755.22	0.104275	0.237439	0.00830085	0.000935061	4
2012	TYR	8	5854.36	0.104411	0.22081	0.00926963	0.000810048	4
2013	ILE	9	21202.4	0.10937	0.173531	0.0158302	0.000870363	4
2014	ARG	8	6987.57	0.100214	0.224832	0.00995666	0.000788176	4
2015	ILE	9	4002.15	0.0964154	0.194589	0.00896479	0.000881434	4
2016	SER	7	1373.96	0.091619	0.245714	0.00516399	0.000745999	4
2017	PRO	8	3782.84	0.0891816	0.172377	0.00427772	0.000856903	4
2018	THR	6	350.825	0.0913914	0.251514	0.00352746	0.000676881	4
2019	ARG	5	685.815	0.0878405	0.335774	0.00166256	0.000595197	4
2020	ALA	7	1978.26	0.0818844	0.24039	0.00110587	0.000848082	4
2021	TYR	6	74.3795	0.0767582	0.324365	0.000420138	0.000776157	4
2022	ASN	3	8.08462	0.076076	0.486143	0.000247595	0.000430978	3
2023	ARG	7	659.362	0.0794095	0.21805	0.000538087	0.00089658	4
2024	PRO	4	503.825	0.0821314	0.25	0.000877234	0.000514852	4
2025	THR	6	3318.53	0.0859271	0.185201	0.00145266	0.000708881	4
2026	LEU	8	4786.69	0.0928947	0.167115	0.00498707	0.00082606	4
2027	ARG	9	2946.99	0.088325	0.207889	0.00290289	0.000984846	4
2028	LEU	10	9592.62	0.098795	0.154304	0.00811451	0.000970226	4
2029	GLU	8	2668.85	0.099126	0.224333	0.00590876	0.000806563	4
2030	LEU	10	18585.1	0.107241	0.147267	0.0120394	0.000972248	4
2031	GLN	8	8418.19	0.106113	0.182714	0.01173	0.000843205	4
2032	GLY	7	2712.38	0.114235	0.262093	0.0164283	0.000738705	4
2033	CYS	6	2825.3	0.114872	0.300102	0.0124671	0.000661323	4
2034	GLU	7	38271.2	0.116225	0.169932	0.0105339	0.000784768	4
2035	VAL	3	185.617	0.109072	0.435957	0.00398099	0.000414823	3
2036	ASN	6	20436.7	0.118173	0.240832	0.01223	0.000704659	4
2037	GLY	4	254.923	0.113426	0.321181	0.010424	0.000520152	3
2038	CYS	7	10536.5	0.115889	0.214868	0.00988337	0.000767594	4
2039	SER	6	6738.47	0.111129	0.252192	0.00588471	0.000660849	4
2040	THR	7	37199.5	0.111631	0.234746	0.00689216	0.000748406	4
2041	PRO	6	7752.74	0.104068	0.258119	0.00230375	0.000652506	4
2042	LEU	9	24712.4	0.106846	0.169653	0.00377458	0.000907353	4
2043	GLY	6	983.704	0.0949756	0.384782	0.000688191	0.000695634	4
2044	MET	8	2880.07	0.0914282	0.237314	0.000955474	0.00087529	4
2045	GLU	6	828.53	0.0911771	0.297671	0.000736061	0.000686027	4
2046	ASN	6	1243.73	0.0949955	0.358169	0.000664884	0.000696168	4
2047	GLY	6	32.4198	0.0893807	0.407758	0.000520283	0.000699794	4
2048	LYS	4	1.20952	0.0887107	0.494615	0.00033911	0.000502057	4
2049	ILE	7	4880.53	0.0972421	0.247063	0.000953669	0.000795345	4
2050	GLU	4	585.498	0.0893045	0.477425	0.000352302	0.000519403	4
2051	ASN	4	1780.92	0.0854202	0.434703	0.000275108	0.000526226	4
2052	LYS	4	19.7642	0.0855061	0.473777	0.000387809	0.000513402	4
2053	GLN	9	6053.73	0.0929201	0.230134	0.00132041	0.000981892	4
2054	ILE	8	6795.47	0.0869371	0.201371	0.00128518	0.000840485	4
2055	THR	4	21.572	0.0827708	0.381293	0.000710862	0.000458473	4
2056	ALA	6	926.06	0.0810746	0.274329	0.000758948	0.000660877	4
2057	SER	4	26.1924	0.0771454	0.394362	0.000457868	0.000474545	4
2058	SER	7	2675.03	0.0768579	0.238558	0.000436619	0.000799954	4
2059	PHE	5	1016.66	0.0753808	0.310804	0.000258753	0.000600231	4
2060	LYS	9	5148.27	0.0721595	0.195744	0.000246265	0.00107486	4
2061	LYS	5	198.281	0.0673729	0.401173	5.76346e-05	0.000693896	3
2062	SER	6	2796.79	0.0673629	0.377969	4.76715e-05	0.000891104	3
2063	TRP	3	0.5	0.0631203	0.642747	9.00087e-06	0.000531185	2
2064	TRP	2	0	0.0631174	0.784722	6.79802e-06	0.000385912	2
2065	GLY	4	82.0816	0.0648466	0.493542	2.05671e-05	0.000620055	3
2066	ASP	6	1448.46	0.0691917	0.349367	5.71524e-05	0.000820098	3
2067	TYR	6	484.204	0.0708448	0.30402	0.00010882	0.000769618	3
2068	TRP	10	4473	0.0761228	0.172954	0.00038249	0.00114206	4
2069	GLU	7	1708.89	0.0760208	0.25447	0.000304377	0.0008141	4
2070	PRO	10	10124.1	0.0812634	0.180051	0.000858794	0.00106451	4
2071	PHE	5	745.208	0.08004	0.313004	0.000232947	0.000616769	4
2072	ARG	5	512.107	0.0789672	0.281518	0.000244955	0.000614104	4
2073	ALA	2	108.641	0.085169	0.5	0.000338056	0.000288591	2
2074	ARG	6	1685.11	0.0850572	0.230046	0.00044101	0.00071733	4
2075	LEU	7	9143.06	0.0920839	0.200311	0.000878468	0.000818188	4
2076	ASN	3	1981.71	0.0864676	0.333333	0.000278213	0.000447595	2
2077	ALA	4	3171.24	0.0846972	0.291702	0.000189811	0.000565427	3
2078	GLN	3	1453.31	0.0799272	0.333333	5.7942e-05	0.00051586	2
2079	GLY	2	165.706	0.074331	0.5	1.50149e-05	0.000375806	2
2080	ARG	5	1131.47	0.0738991	0.293333	6.72313e-05	0.000708681	3
2081	VAL	6	2007.14	0.0742337	0.30592	0.000174531	0.00074442	3
2082	ASN	5	2331.42	0.0796232	0.220008	0.000204961	0.000641902	3
2083	ALA	8	4452.23	0.0799882	0.198424	0.000534928	0.000881264	4
2084	TRP	9	3977.61	0.0820522	0.166898	0.0010975	0.000914483	4
2085	GLN	4	520.978	0.0756237	0.348701	0.000208602	0.00049662	4
2086	ALA	7	3302.7	0.0774131	0.244363	0.000409378	0.00081426	4
2087	LYS	4	23.0152	0.0720411	0.392511	0.000143047	0.000526104	3
2088	ALA	3	15.0769	0.0719421	0.429847	0.000100265	0.00042144	3
2089	ASN	6	477.685	0.0754727	0.288062	0.000283444	0.000717166	4
2090	ASN	5	61.3604	0.075523	0.354012	0.000298188	0.00061539	3
2091	ASN	3	20.9901	0.0753683	0.517531	0.000169695	0.000411368	3
2092	LYS	4	432.9	0.0771236	0.401715	0.00037058	0.000504954	3
2093	GLN	9	3570.07	0.0809011	0.191555	0.000916244	0.000958073	4
2094	TRP	11	3345.88	0.0833537	0.180848	0.00170525	0.00108872	4
2095	LEU	12	12627.8	0.0878972	0.168722	0.00215765	0.00115329	4
2096	GLU	8	2204.29	0.0889833	0.229407	0.00172439	0.000797037	4
2097	ILE	11	15945.6	0.0943109	0.164375	0.00259868	0.00106374	4
2098	ASP	6	81.9985	0.092787	0.327455	0.0013663	0.000643324	4
2099	LEU	9	15545.5	0.101175	0.222125	0.00273233	0.000913242	4
2100	LEU	5	14.6943	0.0922274	0.384509	0.00105634	0.000564484	4
2101	LYS	5	325.685	0.0967444	0.350736	0.00149165	0.000565235	4
2102	ILE	6	14169.5	0.104435	0.283167	0.00231595	0.000681584	4
2103	LYS	10	31254.8	0.106478	0.180597	0.004435	0.00103757	4
2104	LYS	9	6654.93	0.108308	0.20545	0.0048828	0.000935809	4
2105	ILE	11	13556.7	0.10517	0.145297	0.00483978	0.00107361	4
2106	THR	8	15226.4	0.110426	0.198106	0.00500951	0.000828276	4
2107	ALA	6	2745.42	0.102223	0.213202	0.00212688	0.000640991	4
2108	ILE	8	1656.87	0.0962314	0.21744	0.00209999	0.000800808	4
2109	ILE	9	17509.6	0.098752	0.190312	0.00217302	0.000909174	4
2110	THR	8	10579.9	0.0918416	0.195349	0.0012786	0.000823911	4
2111	GLN	8	4489.31	0.0872324	0.190743	0.000829196	0.000868215	4
2112	GLY	6	1236.58	0.0806375	0.254372	0.000349502	0.000698201	4
2113	CYS	8	1546.54	0.0785661	0.206966	0.000392376	0.000898893	4
2114	LYS	5	331.634	0.0741407	0.35284	0.000138237	0.000659926	3
2115	SER	4	850.268	0.0708043	0.46625	7.17992e-05	0.000600818	3
2116	LEU	2	0	0.0677182	0.750625	1.60266e-05	0.000364371	2
2117	SER	5	719.707	0.0710334	0.353302	6.18081e-05	0.000750161	3
2118	SER	2	5.76948	0.0709002	0.5	4.52525e-05	0.000337173	2
2119	GLU	7	2003.29	0.0762209	0.24952	0.000243954	0.000848011	4
2120	MET	7	1433.04	0.0762764	0.218965	0.000315444	0.000827447	4
2121	TYR	10	3238.41	0.0813023	0.183399	0.000638532	0.00107087	4
2122	VAL	9	5178.07	0.0870873	0.19834	0.000915595	0.000913331	4
2123	LYS	9	5863.91	0.0867653	0.223094	0.000796603	0.000938501	4
2124	SER	8	11109.9	0.0933214	0.223991	0.00117097	0.000819197	4
2125	TYR	13	9838.75	0.0939268	0.150662	0.00237379	0.0012377	4
2126	THR	7	3191.21	0.0929645	0.261199	0.00140277	0.000721998	4
2127	ILE	10	6589.94	0.0957776	0.157037	0.00250172	0.000973189	4
2128	HIS	6	886.307	0.0879881	0.235872	0.000991457	0.000663484	4
2129	TYR	7	1415.69	0.0929772	0.223987	0.00139332	0.000744283	4
2130	SER	8	1206.9	0.089752	0.25849	0.000991857	0.000881652	4
2131	GLU	5	389.086	0.0880393	0.369208	0.000368016	0.000619025	4
2132	GLN	4	2807.92	0.0954686	0.337299	0.000614542	0.000502226	4
2133	GLY	6	379.201	0.0888729	0.353818	0.000543602	0.000721147	4
2134	VAL	3	2.80927	0.0836149	0.490247	0.000332131	0.000403385	3
2135	GLU	5	24.8204	0.0835328	0.370811	0.000438323	0.000612616	4
2136	TRP	8	718.957	0.0885203	0.217465	0.00141852	0.000828995	4
2137	LYS	5	418.339	0.0868317	0.290325	0.000479674	0.000606758	4
2138	PRO	4	151.526	0.0829271	0.357795	0.000254194	0.000537916	3
2139	TYR	9	6184.99	0.0971172	0.179499	0.00211994	0.000958359	4
2140	ARG	6	2028.14	0.0887107	0.292354	0.000431803	0.000799624	3
2141	LEU	7	4162.26	0.0930153	0.26265	0.000709305	0.000929869	3
2142	LYS	5	1245.78	0.0914405	0.372182	0.000711848	0.00069345	3
2143	SER	2	0	0.0851157	0.686531	0.000170472	0.000339969	2
2144	SER	4	269.475	0.085137	0.430329	0.000206475	0.000594369	3
2145	MET	3	4.74873	0.0815068	0.542994	0.00010051	0.00046999	3
2146	VAL	5	220.166	0.0853292	0.421355	0.000199635	0.000713153	3
2147	ASP	4	222.383	0.0858729	0.364045	0.00021618	0.000556813	3
2148	LYS	6	2470.94	0.0937199	0.235909	0.000916578	0.000697548	4
2149	ILE	5	99.3034	0.0926418	0.351905	0.000970059	0.00054922	4
2150	PHE	11	35070.6	0.10125	0.174093	0.00222288	0.00110767	4
2151	GLU	4	3485.27	0.0930662	0.318243	0.000639465	0.000463015	4
2152	GLY	7	1362.6	0.0876764	0.225468	0.000946839	0.000733503	4
2153	ASN	9	3772.49	0.0855061	0.195647	0.000766937	0.000975149	4
2154	THR	3	4.37411	0.078926	0.476848	0.000192912	0.000405452	3
2155	ASN	4	359.976	0.0814824	0.363765	0.000202757	0.000532518	3
2156	THR	4	590.506	0.0789214	0.291702	0.000137848	0.000532739	3
2157	LYS	4	1572.82	0.0852116	0.326548	0.000352973	0.000510703	3
2158	GLY	5	3807.36	0.0880166	0.28825	0.00059261	0.000606851	3
2159	HIS	9	11643.6	0.0926102	0.191921	0.00138294	0.000983788	4
2160	VAL	6	2974.77	0.0942717	0.259678	0.00123005	0.000642233	4
2161	LYS	7	8936.51	0.101696	0.203239	0.00191345	0.000734494	4
2162	ASN	6	1012.94	0.0955021	0.246742	0.00136464	0.000639162	4
2163	PHE	4	33402.6	0.107208	0.25	0.00201487	0.000470052	4
2164	PHE	8	9178.7	0.102562	0.224692	0.00305645	0.000834021	4
2165	ASN	7	13150.1	0.100384	0.270762	0.00327639	0.00081271	4
2166	PRO	5	255.652	0.0952148	0.364326	0.00157175	0.000599353	4
2167	PRO	6	5194.15	0.103223	0.273387	0.00393846	0.000666944	4
2168	ILE	7	3662.58	0.0998606	0.207783	0.0023022	0.000734655	4
2169	ILE	4	331.967	0.101039	0.389641	0.00161461	0.000466379	4
2170	SER	7	3622.6	0.0971518	0.222925	0.00184034	0.000752919	4
2171	ARG	9	7587.17	0.0975627	0.231278	0.00189562	0.000943422	4
2172	PHE	10	1975.66	0.0912076	0.184394	0.00178692	0.0010342	4
2173	ILE	9	6149.26	0.0963745	0.183174	0.00251645	0.000874389	4
2174	ARG	9	2167.5	0.0894983	0.212933	0.00198291	0.000873107	4
2175	VAL	8	1598.73	0.0889368	0.215889	0.00188695	0.000776083	4
2176	ILE	9	3436.76	0.0873276	0.210629	0.00162836	0.000885137	4
2177	PRO	7	3395.6	0.0864401	0.236758	0.00123461	0.000708556	4
2178	LYS	7	2535.28	0.0862976	0.240385	0.00108096	0.000723095	4
2179	THR	4	636.24	0.0858729	0.379063	0.000455155	0.00046293	4
2180	TRP	12	4795.98	0.0805802	0.180516	0.000745908	0.00127453	4
2181	ASN	6	904.083	0.0801909	0.310678	0.000361561	0.000683292	4
2182	GLN	4	0.866667	0.074608	0.461372	0.000204423	0.000496127	4
2183	SER	6	52.1316	0.0755021	0.335202	0.000313278	0.000693736	4
2184	ILE	9	3708.84	0.0814531	0.173094	0.000700896	0.000952794	4
2185	ALA	7	1336.59	0.0815703	0.216509	0.000634772	0.000744426	4
2186	LEU	9	8050.78	0.0864621	0.169549	0.0012315	0.000906727	4
2187	ARG	9	5360.69	0.0848186	0.172164	0.000671752	0.000996044	4
2188	LEU	9	11117.6	0.092768	0.165905	0.00214649	0.000903708	4
2189	GLU	10	16890.9	0.0997874	0.176038	0.00267612	0.00100144	4
2190	LEU	8	5479.67	0.0997727	0.188213	0.00273241	0.00078897	4
2191	PHE	10	27631.9	0.106712	0.167819	0.00450951	0.000993751	4
2192	GLY	6	1298.27	0.106503	0.257502	0.00423221	0.000638298	4
2193	CYS	5	2345.7	0.110948	0.313101	0.00445078	0.00059441	4
2194	ASP	3	4489.17	0.115731	0.422346	0.00887315	0.000404385	3
2195	ILE	6	46433.2	0.113313	0.238117	0.00903	0.000712101	4
2196	TYR	3	25516.3	0.111612	0.402971	0.0104021	0.000397158	3

## Sheet: Supplementary Table 3
pos_number	kdhydro	areaSAS	areaSES	phi	psi	relSESA	conserv_score
1	1.8	118.906	76.7329		19.3663	1.25662	-0.92
2	-3.5	117.16	90.6066	-87.1223	179.63	0.850494	0.044
3	3.8	93.7408	71.5674	-124.233	126.911	0.676172	0.488
4	-4.5	27.3184	51.6604	-93.3064	83.491	0.372744	-0.919
5	-3.5	90.9833	80.6085	-77.6725	134.422	0.756646	-0.017
6	2.8	10.0347	27.69	-130.684	145.899	0.222028	-0.016
7	-1.3	19.7371	48.3216	-113.622	118.614	0.369191	-0.84
8	4.2	0	0	-127.736	136.968	0	-0.949
9	1.8	0	0	-130.125	152.936	0	-0.95
10	1.8	0	0	-110.396	127.768	0	-0.95
11	-3.5	40.8698	43.9626	-142.543	152.467	0.412662	-0.928
12	-0.4	59.322	44.1732	-81.8928	119.598	0.936765	0.53
13	4.5	46.9304	51.3472	-116.441	126.259	0.487595	-0.369
14	-0.8	94.0325	70.0416	-68.8767	109.225	1.01402	0.688
15	-0.9	34.2489	38.7505	-121.657	119.418	0.260219	-0.703
16	-0.8	38.1871	50.7544	-90.6116	153.029	0.734794	0.707
17	-1.3	5.89863	17.02	-82.9148	12.353	0.130038	-0.84
18	-4.5	131.786	108.666	-145.904	141.702	0.784053	-0.032
19	-1.6	60.9607	58.0373	-81.4504	153.044	0.716245	-0.586
20	-3.5	113.766	84.0576	-159.621	111.297	0.819514	-0.409
21	-1.6	135.017	81.9235	-86.9413	67.7952	1.01103	0.884
22	-0.7	86.2978	67.3676	-134.689	-178.903	0.812441	0.83
23	-3.5	107.15	76.8267	-108.767	-53.6121	0.84853	1.994
24	-0.8	108.333	70.6714	-60.3753	-27.1764	1.02314	1.674
25	-0.8	64.0619	55.1148	-119.73	16.9507	0.797921	-0.803
26	3.8	65.7937	65.7835	-106.648	-17.8769	0.621526	0.753
27	-3.5	135.544	85.4886	-79.716	-55.1978	0.944197	-0.559
28	3.8	130.853	90.0307	-83.7325	77.1718	0.850614	2.335
29	-0.8	54.2241	57.3516	-82.5322	112.112	0.830304	0.324
30	4.2	124.579	84.9932	-73.0252	-27.6592	0.941606	1.175
31	-0.7	74.3259	61.8627	-122.627	129.526	0.746052	0.533
32	-0.8	64.6326	60.0705	-159.874	161.378	0.869667	-0.259
33	2.8	30.0111	54.8782	-140.123	153.733	0.440032	-0.85
34	-3.9	125.759	94.5511	-79.3727	137.746	0.784643	-0.906
35	-3.9	3.06298	11.9886	-139.924	155.282	0.099489	-0.906
36	4.5	3.57787	19.3924	-127.304	124.293	0.184151	-0.568
37	4.2	0	0	-130.596	171.683	0	-0.949
38	-1.3	0	0	-92.3166	137.966	0	-0.84
39	-4.5	19.2451	32.3492	-142.437	132.959	0.233408	-0.925
40	-3.5	33.614	42.1121	-84.921	141.252	0.410569	-0.912
41	-1.3	22.1756	32.4828	-118.376	157.635	0.248179	-0.84
42	-3.5	74.0603	63.6842	-67.7628	162.955	0.620885	-0.677
43	-1.6	79.7413	63.6397	-55.3764	138.651	0.785384	0.755
44	-1.3	165.116	109.084	69.9453	13.5009	0.833435	1.409
45	2.8	34.9109	46.2141	60.0273	34.2254	0.37056	-0.85
46	-3.9	173.643	111.923	-85.4796	-47.082	0.928806	0.066
47	-3.9	132.925	85.7935	-114.848	168.169	0.711967	-0.662
48	-3.5	73.1283	67.094	-125.983	145.553	0.654129	-0.912
49	-3.9	84.8826	76.7426	-67.1153	155.994	0.636858	-0.906
50	-1.6	131.047	79.5325	-62.944	-25.0162	0.981519	-0.583
51	-3.5	46.4894	69.5854	50.0672	81.1807	0.653175	0.292
52	-0.8	80.3216	62.6122	-47.0018	154.263	0.906464	-0.63
53	-0.7	100.15	72.018	-71.7846	-36.0522	0.868524	1.352
54	4.5	32.9615	58.4447	-68.7165	-16.688	0.554994	0.425
55	-0.8	16.475	35.0382	-97.5038	79.9512	0.507264	-0.805
56	-0.4	5.00645	10.7278	-59.778	-69.7045	0.2275	-0.853
57	3.8	0	0	-103.091	-18.2825	0	-0.858
58	3.8	2.59686	14.175	-54.2397	121.458	0.133926	-0.858
59	-0.4	3.28922	9.27537	-74.9528	-167.24	0.1967	-0.853
60	-1.6	5.09691	10.3057	-60.5041	146.471	0.127184	-0.874
61	-0.7	41.9653	55.9908	-90.0199	117.094	0.675238	-0.958
62	3.8	0	0	-94.5051	148.267	0	-0.858
63	-1.3	45.5677	45.6723	-154.352	157.722	0.34895	-0.513
64	1.8	0	0	-162.356	163.433	0	-0.95
65	-3.5	17.9836	23.5293	-106.834	145.213	0.229397	-0.913
66	4.2	6.71617	20.8743	-53.1197	125.894	0.231258	-0.949
67	-0.4	35.5047	39.2931	108.989	-18.1598	0.833276	-0.853
68	-3.5	3.4438	15.2606	-93.9738	171.129	0.177156	-0.927
69	4.5	38.0522	54.272	-118.682	166.944	0.515369	1.452
70	4.5	0.0106972	5.14914	-128.017	136.571	0.0488965	0.508
71	-3.9	59.8086	60.1696	-127.653	99.7196	0.499324	-0.414
72	4.2	0	0	-95.2477	114.474	0	-0.949
73	-3.2	62.9787	58.3451	-88.1774	77.6021	0.526276	-0.939
74	2.8	0	0	-67.4402	139.841	0	-0.85
75	-3.9	50.7326	52.7402	-140.457	118.541	0.437671	-0.159
76	-3.5	0.201113	5.48229	-91.8052	108.234	0.0605504	-0.954
77	-3.9	100.012	85.4276	-100.807	4.41886	0.708931	-0.126
78	1.8	12.2547	23.4553	-85.1849	-174.311	0.384116	-0.95
79	-3.5	118.715	78.6318	-112.92	34.7073	0.912816	0.718
80	-3.9	27.764	43.3002	-155.294	152.499	0.359332	-0.906
81	-1.6	53.0535	44.1095	-67.5165	142.927	0.54436	-0.874
82	3.8	0	0	-142.019	173.896	0	1.532
83	-0.8	0	0	-158.214	174.514	0	-0.8
84	4.5	0	0	-123.905	135.117	0	-0.762
85	-3.2	0	0	-135.591	110.697	0	-0.939
86	-1.6	0	0	-84.6917	-175.45	0	-0.588
87	-3.5	3.95435	16.4455	-119.055	137.769	0.154368	-0.928
88	-0.4	0	0	140.664	-146.385	0	-0.853
89	4.5	12.588	38.8377	-113.726	-3.35303	0.368804	-0.582
90	-4.5	17.78	24.5012	-75.8166	-59.8062	0.176782	0.396
91	-1.3	0.499376	4.21733	-60.2587	142.028	0.0322217	-0.841
92	-0.8	5.71564	20.8208	-97.2246	-171.012	0.301432	-0.633
93	-3.9	0	0	-78.2349	5.22766	0	-0.906
94	3.8	49.3638	58.0134	-122.154	15.0201	0.548113	0.504
95	-0.8	2.36063	15.3055	-143.062	28.0749	0.221585	-0.967
96	-3.5	0	0	-112.722	-20.7672	0	-0.913
97	-0.4	0	0	75.9517	-4.6015	0	-0.853
98	1.8	0	0	-94.6718	138.406	0	-0.95
99	-0.8	67.8104	55.0881	-112.462	105.416	0.797534	-0.967
100	-1.3	22.328	40.026	-149.753	176.47	0.305811	-0.841
101	3.8	128.319	99.6731	-75.5036	103.769	0.941716	3.56
102	-3.5	0.75512	6.09998	-137.113	10.1525	0.070813	-0.927
103	-3.2	126.735	104.161	55.5861	52.1561	0.939539	-0.32
104	-0.7	22.5483	25.4501	-108.523	161.805	0.306923	-0.958
105	2.8	53.5928	60.9501	-84.5898	156.841	0.488719	0.583
106	-1.6	90.1389	76.7675	-50.829	-28.2286	0.947395	-0.29
107	1.8	60.1773	57.2604	-59.1927	-36.1599	0.937726	1.666
108	-3.5	0.962682	13.3798	-101.724	21.2696	0.130446	-0.913
109	-3.9	67.012	67.0435	-101.277	3.07297	0.556369	1.262
110	1.9	88.8703	86.6501	-79.1876	-40.571	0.773592	0.09
111	-3.5	0.128787	5.85056	-62.1233	-22.5325	0.0679177	-0.927
112	-3.5	4.82905	15.5834	-62.5275	-31.3039	0.180904	-0.927
113	1.8	45.8228	42.1675	-164.12	109.142	0.690558	-0.186
114	4.2	5.24382	19.2242	-93.2106	117.097	0.212977	-0.157
115	1.8	40.1633	34.4318	-58.5143	150.022	0.563873	0.162
116	-1.6	54.4209	48.5988	-62.0096	129.213	0.599763	-0.591
117	-0.4	56.0684	41.8611	86.8303	27.2326	0.887733	-0.51
118	-4.5	130.314	98.5432	-133.006	155.901	0.711016	0.9
119	-3.5	85.2163	76.7476	-102.468	170.834	0.748246	-0.677
120	-1.3	46.818	57.0624	-158.027	178.873	0.435973	-0.841
121	-0.7	45.1966	55.2388	-138.753	120.924	0.666169	-0.782
122	-1.3	0.000563388	1.06792	-97.7596	137.777	0.0081592	-0.841
123	-3.5	58.1273	74.2576	-135.479	132.333	0.72397	0.461
124	-0.9	2.77505	15.9346	-135.216	159.903	0.107005	-0.704
125	-0.8	40.3569	47.4086	-139.081	120.288	0.686355	2.514
126	4.5	1.83828	7.31089	-78.881	110.803	0.0694245	-0.386
127	-0.8	33.2948	31.1136	-75.8196	177.171	0.450446	0.244
128	-3.5	133.58	90.8015	-81.1372	-1.635	0.885264	-0.677
129	-3.5	51.7631	66.164	-130.338	17.0132	0.76808	-0.712
130	-0.8	0	0	-109.965	-7.58166	0	-0.967
131	-0.4	0.890782	7.68223	-95.8864	174.234	0.162915	-0.853
132	-1.6	0	0	-65.9883	-57.0365	0	-0.874
133	-0.7	70.22	64.8977	63.9997	-9.16814	0.782654	-0.958
134	-3.2	103.496	73.7959	-143.156	-151.375	0.665643	1.112
135	-3.5	52.1398	50.2334	-66.9859	10.1743	0.583147	-0.719
136	-3.5	7.92703	19.5347	-56.2134	165.231	0.226774	-0.927
137	-1.6	35.7849	59.342	-49.9993	155.446	0.732346	-0.587
138	-1.6	61.1773	70.2177	-44.9345	-38.9035	0.866564	-0.584
139	2.5	5.2209	25.6087	-158.189	158.013	0.325727	-0.829
140	3.8	15.8114	31.2901	-93.9959	-178.098	0.29563	-0.858
141	-0.7	7.41126	25.1162	-145.072	140.436	0.302897	-0.958
142	-3.2	3.21397	18.9101	-128.914	172.765	0.17057	0.216
143	4.5	0.245334	7.52185	-118.867	141.878	0.0714278	-0.538
144	-1.3	0	0	-117.123	149.67	0	-0.841
145	-1.3	0	0	-157.219	174.054	0	-0.841
146	-0.8	0	0	-81.6342	126.757	0	-0.967
147	-3.2	10.8504	27.8988	-100.744	9.95858	0.251648	-0.531
148	-3.5	62.5354	55.8702	-72.4597	-36.8302	0.544703	0.823
149	-3.5	56.5255	46.7065	-153.295	93.0733	0.51586	-0.586
150	3.8	12.9009	26.3752	-62.6199	-4.0715	0.249194	-0.858
151	4.5	26.5308	47.4694	-112.691	-55.7387	0.450771	0.143
152	-3.5	54.6728	52.8221	-67.3083	-27.861	0.514986	0.279
153	-3.5	0	0	-100.626	21.8785	0	-0.927
154	2.8	0	0	-110.419	-52.9401	0	-0.85
155	-3.5	0.211558	4.79223	-64.6465	-12.9486	0.0529289	-0.954
156	-0.8	0	0	-81.1984	-3.30454	0	-0.967
157	-0.4	0	0	103.396	35.3065	0	-0.853
158	3.8	0	0	-114.75	102.355	0	-0.858
159	4.5	0	0	-167.908	149.432	0	-0.386
160	-0.4	0	0	-167.084	158.27	0	-0.853
161	-1.6	1.93227	14.0331	-79.6898	153.011	0.173184	-0.874
162	3.8	0	0	-126.669	117.012	0	-0.858
163	3.8	3.38417	14.3335	-120.51	94.7256	0.135423	-0.858
164	4.5	0	0	-95.8492	131.061	0	-0.952
165	2.5	0	0	-121.833	172.625	0	-0.829
166	-3.9	46.4405	48.0449	-78.5811	143.136	0.398706	-0.661
167	-3.9	129.877	100.633	-56.4383	127.188	0.835115	-0.413
168	-0.4	56.4684	39.4874	101.548	5.75231	0.837395	-0.54
169	-0.7	31.7699	51.0624	-115.137	-64.0303	0.615803	-0.602
170	3.8	10.1536	13.854	-61.3113	135.236	0.130893	-0.858
171	-0.7	39.4919	40.1215	-88.3749	172.927	0.483858	-0.593
172	-3.5	169.452	104.267	-64.0346	-24.0927	1.01655	-0.913
173	-0.4	60.8351	43.7058	-82.0174	-0.00689634	0.926854	0.297
174	-0.4	3.94608	11.4263	79.6003	21.9865	0.242313	-0.853
175	-0.7	64.8263	48.8714	-125.01	153.55	0.58938	0.512
176	-3.5	11.6028	50.5649	-78.5369	159.107	0.474636	-0.928
177	-3.9	133.881	102.39	-76.1209	-52.6095	0.849695	-0.906
178	-0.7	103.512	73.6646	-84.9277	-19.5004	0.888382	-0.753
179	2.8	19.1286	57.2722	-87.2007	138.676	0.459228	-0.196
180	-3.5	91.4751	65.0928	-86.879	-17.8603	0.755646	-0.711
181	-3.9	81.5732	74.5628	-139.951	159.522	0.618768	0.389
182	-3.5	56.9347	68.8305	-130.441	107.031	0.646089	-0.928
183	4.5	3.3571	14.9149	-119.248	135.633	0.141633	0.33
184	4.2	24.8864	52.0953	-121.737	128.359	0.577144	-0.758
185	3.8	0	0	-114.605	131.851	0	-0.858
186	3.8	0	0	-110.66	105.974	0	-0.217
187	2.8	0	0	-89.8593	116.469	0	-0.85
188	1.8	0	0	-148.623	159.138	0	-0.95
189	4.2	18.1735	33.3641	-123.53	113.473	0.369628	-0.949
190	2.8	0.135473	4.70814	-100.218	103.403	0.0377515	-0.85
191	-3.5	31.2923	41.5938	-87.825	96.0007	0.482852	-0.927
192	-3.5	0.080611	4.38016	-65.6498	-24.7263	0.0427041	-0.913
193	-0.8	48.233	43.5356	-67.425	-17.0024	0.630284	-0.967
194	-3.9	92.448	79.4302	-110.068	34.5197	0.659161	-0.66
195	-0.8	0.0436072	3.43944	-119.67	-175.225	0.0497942	-0.802
196	-0.9	109.678	101.935	-60.625	-42.9393	0.684516	0.308
197	-0.8	35.0052	40.8145	-110.109	97.0699	0.59089	0.028
198	-3.5	137.492	95.4744	-78.3646	80.1423	0.896187	-0.226
199	-0.8	59.2809	42.2639	-109.036	142.348	0.611873	-0.633
200	-0.8	108.405	66.7797	-62.5977	141.398	0.966798	0.25
201	-0.8	25.5348	33.4683	-148.759	137.924	0.484535	-0.459
202	3.8	138.164	104.101	-113.348	83.1446	0.983551	0.015
203	1.9	26.6001	38.104	-122.477	106.127	0.340184	-0.944
204	-1.3	31.393	49.4473	-106.555	72.1074	0.377792	-0.473
205	-0.7	0	0	-89.116	175.146	0	-0.958
206	4.2	0	0	-140.326	122.398	0	-0.757
207	-3.5	0.689327	8.9921	56.1574	9.71978	0.0993152	-0.954
208	-0.4	0	0	103.717	6.99673	0	-0.853
209	-1.3	10.9216	20.2123	-114.316	143.375	0.154428	-0.471
210	4.2	12.6405	29.5897	-118.795	143.678	0.327812	-0.568
211	-3.5	80.9463	68.7844	63.0894	19.1761	0.759705	-0.772
212	-0.4	4.81342	11.774	81.8774	28.693	0.249687	0.259
213	-0.7	48.5123	47.0017	-78.1158	-10.8998	0.566832	-0.783
214	1.9	2.68107	7.05258	-50.5958	135.517	0.0629639	-0.681
215	-1.6	49.3075	48.8798	-62.7413	148.303	0.603231	-0.874
216	-3.5	82.0052	71.5337	-58.0672	136.367	0.830416	-0.259
217	4.5	20.3737	27.3802	-105.427	138.423	0.260004	-0.172
218	-0.7	53.5138	50.9813	-140.797	149.294	0.614826	-0.408
219	4.2	9.86824	19.1896	-136.589	-174.386	0.212594	-0.76
220	2.5	23.2677	33.4539	-89.7051	-177.04	0.425513	-0.829
221	1.8	20.2316	29.5021	-100.779	152.368	0.483143	-0.765
222	-3.2	64.3323	71.9404	53.2824	61.1164	0.648907	0.115
223	-3.5	20.457	33.7332	-141.369	178.282	0.391599	-0.49
224	-3.2	56.6355	54.0132	-110.614	122.63	0.487202	0.11
225	4.5	0	0	-122.031	146.951	0	-0.166
226	-0.8	5.17254	16.8382	-108.984	143.029	0.243774	-0.967
227	-0.9	0	0	-122.165	146.194	0	-0.704
228	-3.2	3.45179	24.1594	-133.5	105.983	0.217919	-0.939
229	3.8	0	0	-104.944	109.992	0	-0.858
230	3.8	0.10084	4.45197	-92.5742	169.893	0.0420624	-0.76
231	-0.4	0	0	-163.569	129.51	0	-0.542
232	1.9	0	0	-156.939	133.809	0	-0.944
233	-0.8	1.86183	6.18054	-151.72	153.091	0.0894783	-0.967
234	-0.8	3.64291	13.9587	-59.5895	-48.1806	0.202086	-0.967
235	-0.4	14.8075	18.5355	-83.987	171.435	0.393076	-0.55
236	-1.6	74.6657	77.8772	-81.1436	75.1642	0.961091	-0.874
237	-3.5	40.4018	49.8441	-87.2473	165.785	0.485952	-0.913
238	3.8	17.7741	43.7461	-132.785	135.883	0.413315	-0.551
239	2.8	0	0	-121.589	107.404	0	-0.85
240	-0.8	0	0	-103.62	90.2578	0	-0.802
241	4.5	0	0	-85.2089	137.132	0	-0.767
242	-3.2	3.22177	17.0816	-129.558	130.526	0.154077	-0.939
243	2.8	0	0	-101.061	108.963	0	-0.532
244	-3.5	10.4181	29.6403	-67.4983	128.813	0.327369	-0.954
245	-0.4	0.637963	10.8358	74.8308	1.87735	0.229792	-0.853
246	-3.5	11.9376	28.1218	-132.714	164.2	0.263971	-0.928
247	4.2	33.3658	68.504	-119.672	146.735	0.75893	-0.949
248	3.8	1.32349	7.28119	-117.92	170.329	0.068793	-0.858
249	-3.5	56.3113	60.5149	-131.392	113.108	0.589986	-0.913
250	-3.5	40.0761	55.3738	-135.011	139.307	0.519776	0.167
251	-3.5	78.4858	82.5325	53.3001	33.4838	0.911549	-0.774
252	-3.2	51.9833	69.713	64.2774	17.7853	0.628815	0.428
253	-3.2	48.839	57.6358	-110.01	129.167	0.519879	-0.502
254	-3.9	46.1367	67.4201	-80.2922	77.195	0.559494	-0.906
255	4.2	19.105	41.5497	-103.348	148.831	0.460313	-0.367
256	-0.8	5.16918	22.1973	-110.54	26.0507	0.321361	-0.967
257	1.8	6.28432	21.5781	-163.337	130.264	0.353375	-0.535
258	4.5	0.0815062	3.78474	-114.21	123.282	0.03594	0.283
259	-0.7	38.6252	46.2919	-102.23	122.602	0.558272	-0.143
260	3.8	4.97704	16.999	-119.068	147.268	0.160607	-0.858
261	4.2	12.2767	37.4603	-117.889	148.191	0.415008	-0.762
262	-0.8	0.0219778	3.52677	-39.0645	138.295	0.0510585	-0.792
263	1.8	0	0	67.4051	39.3953	0	-0.95
264	-0.7	11.9884	29.1117	-140.433	152.078	0.351082	-0.598
265	-0.8	23.3444	30.2548	-141.41	158.584	0.438012	-0.631
266	-0.7	36.157	36.3008	-149.957	169.785	0.437782	-0.21
267	-0.7	11.8486	37.5201	-125.61	148.664	0.452485	-0.958
268	1.8	5.77269	18.881	-153.091	160.8	0.309205	-0.95
269	-3.5	43.6978	51.1372	-127.135	159.4	0.564796	-0.954
270	1.9	6.42669	9.78459	-159.603	164.166	0.0873546	-0.944
271	-0.7	84.143	71.8452	-108.923	135.826	0.86644	-0.958
272	4.2	1.4228	8.30802	-86.9483	144.802	0.0920414	-0.13
273	-0.4	21.6724	26.5798	-88.8008	-145.646	0.563668	-0.588
274	-1.6	76.2378	74.2724	-71.7045	171.841	0.916604	-0.279
275	-3.5	105.367	82.2314	-74.0981	165.596	0.80171	0.097
276	-0.4	32.2278	27.81	131.951	144.136	0.589758	-0.853
277	-3.9	92.6979	103.473	-70.2335	148.579	0.858685	0.73
278	-0.9	24.2243	57.2165	-134.076	170.584	0.384223	-0.704
279	4.5	35.3403	65.3752	-127.258	143.925	0.620806	0.743
280	4.5	0	0	-98.6603	109.223	0	-0.176
281	-0.8	25.6698	32.8119	-103.579	157.408	0.475032	-0.804
282	-0.8	3.43864	20.4405	-114.499	116.703	0.295926	-0.967
283	3.8	12.145	34.0315	-75.9322	-15.1476	0.321531	-0.545
284	-0.7	0	0	-65.4012	125.818	0	-0.385
285	-1.6	12.8001	21.4758	-58.0914	-8.26138	0.265035	-0.584
286	-3.9	82.06	74.6103	-94.4779	-42.9357	0.619162	0.571
287	-3.2	0.00363953	2.79742	-72.8697	-17.95	0.0252329	-0.738
288	3.8	71.2412	74.9768	-69.0256	-51.1842	0.708385	1.699
289	-3.5	115.207	87.5528	-70.2369	-34.2821	0.821829	-0.928
290	1.8	18.266	32.481	-61.4122	-40.4755	0.531926	-0.95
291	-0.4	17.9744	24.1291	96.9974	100.799	0.511697	-0.853
292	1.9	5.34248	19.4295	-165.749	129.157	0.173462	-0.944
293	-3.5	55.9358	47.3949	-172.832	175.798	0.444881	-0.218
294	1.8	0	0	-130.509	169.059	0	-0.575
295	-1.3	59.9703	54.4029	-120.765	136.159	0.415654	0.006
296	4.5	0	0	-115.366	106.984	0	-0.185
297	-3.5	29.4704	35.8486	-99.4753	153.112	0.416157	0.309
298	4.5	6.75779	9.51573	-129.159	121.438	0.0903618	-0.952
299	-3.9	107.594	81.7563	-94.3092	171.728	0.678464	0.921
300	-3.5	120.096	93.0877	-114.986	85.0732	1.02813	-0.183
301	2.5	63.4473	59.5747	-77.9391	121.921	0.757756	-0.829
302	-1.6	145.23	85.9956	-76.7852	71.1241	1.06128	-0.178
303	-3.9	171.318	109.957	-107.298	-59.802	0.912494	-0.661
304	-3.9	143.655	129.677	-159.507	158.604	1.07614	-0.351
305	-0.7	112.532	82.0662	-130.891	126.396	0.989703	-0.782
306	-4.5	88.4526	111.362	-81.3426	148.998	0.803506	-0.925
307	-3.5	140.65	88.5426	-131.55	104.423	0.977928	1.213
308	3.8	140.176	107.521	-119.512	179.844	1.01586	1.667
309	-3.9	135.251	112.264	-59.3137	132.055	0.931632	0.102
310	-3.9	147.11	108.649	-102.96	-50.3523	0.901634	0
311	4.5	48.9227	56.7012	-83.2472	145.231	0.538437	-0.549
312	-0.7	5.19436	24.1499	-69.2962	72.42	0.291243	-0.958
313	-4.5	48.0612	81.8564	48.673	27.0697	0.590616	-0.211
314	-3.5	99.8968	75.7284	53.8533	24.3004	0.738309	0.242
315	-3.5	25.0807	52.752	-137.812	-32.785	0.495166	-0.928
316	-4.5	37.5839	73.0461	-98.6879	56.2204	0.527047	-0.703
317	-4.5	90.0195	87.5699	-72.5931	-48.8564	0.63184	-0.925
318	-3.2	29.3435	66.4179	51.5536	39.83	0.599094	0.313
319	1.9	116.195	94.2291	-85.3291	115.788	0.841256	0.302
320	-3.9	130.21	103.269	-172.224	-173.383	0.856992	-0.661
321	-4.5	154.449	123.971	-84.3225	22.3376	0.894482	-0.705
322	-0.9	82.7925	90.3627	-78.1375	62.1921	0.606807	-0.704
323	-3.5	45.1769	49.8807	-109.571	175.913	0.486308	-0.913
324	-1.3	10.1201	29.8246	-125.016	134.687	0.227869	-0.841
325	2.8	5.92941	23.5668	-116.11	91.1347	0.188967	-0.85
326	4.5	0	0	-110.754	142.299	0	-0.767
327	1.8	0	0	-131.609	177.677	0	-0.95
328	1.8	0	0	-122.999	132.175	0	-0.95
329	-3.5	20.8569	29.7974	-124.92	-176.226	0.290508	-0.913
330	-3.5	42.5307	52.3129	-136.317	53.3227	0.510021	-0.913
331	4.2	52.2419	52.2405	-80.2623	170.159	0.578753	-0.562
332	4.5	80.3682	78.0796	-66.5228	133.724	0.741447	-0.766
333	-0.9	39.726	67.7667	-126.99	131.452	0.45507	-0.704
334	-3.5	36.0985	50.7242	-112.543	108.183	0.588843	-0.724
335	-1.3	2.25525	23.6566	-60.0559	-40.2734	0.180744	-0.841
336	1.8	2.4983	17.3869	-95.4099	125.91	0.284737	-0.95
337	-1.6	40.2924	52.114	-57.355	179.684	0.643145	-0.874
338	4.2	112.102	85.8811	-75.1333	106.985	0.951443	1.06
339	4.5	139.143	90.8085	63.0339	59.3435	0.862322	-0.749
340	-1.6	22.7646	36.8598	-76.2306	170.78	0.454891	-0.585
341	1.8	81.708	53.3899	-69.1181	-54.2503	0.874341	0.081
342	-3.5	59.8625	58.194	-89.1478	79.3217	0.642736	-0.204
343	1.9	84.1529	65.2939	-73.6665	134.833	0.582929	-0.75
344	-3.5	61.5701	54.3966	-93.5817	133.904	0.631476	-0.714
345	-3.9	170.266	109.064	-71.5572	-38.887	0.905079	-0.906
346	-3.9	100.879	86.7907	-70.7451	-55.5869	0.720243	0.668
347	-1.3	9.07182	27.4505	-65.4352	-43.6268	0.20973	-0.53
348	-4.5	59.7284	89.2234	-61.8412	-65.3318	0.643771	0.111
349	-0.8	27.3239	38.1372	-88.1074	1.87611	0.552129	-0.792
350	-3.5	83.0789	67.8056	-118.889	-22.0991	0.636469	0.118
351	-3.2	26.1662	52.2988	-131.203	-8.02987	0.471739	-0.939
352	3.8	7.02126	25.3488	-115.295	-60.2352	0.239496	-0.472
353	-3.5	1.70794	17.5359	-87.1248	177.258	0.20357	-0.714
354	-3.5	101.104	77.5315	-90.0587	20.7981	0.856314	-0.954
355	2.8	133.436	92.6302	-88.6542	101.104	0.742741	-0.829
356	-0.8	91.8043	62.2793	73.0323	22.1754	0.901645	-0.794
357	-3.5	67.1997	56.6566	47.1281	55.3464	0.625757	-0.954
358	-3.5	9.00227	29.4363	-77.2772	-62.9631	0.276309	-0.494
359	4.5	22.3634	41.5373	-121.515	-51.4422	0.39444	-0.952
360	-0.4	16.5088	24.5112	150.33	-126.532	0.5198	-0.853
361	-3.9	128.894	103.708	-120.204	-33.7565	0.860633	-0.652
362	-3.2	87.4487	80.9626	-86.755	143.917	0.730287	1.248
363	-1.3	10.919	29.8058	-105.656	142.162	0.227725	-0.841
364	-3.9	52.6573	47.3724	-92.5695	91.2811	0.393125	-0.906
365	-3.9	10.335	31.1409	-119.395	124.554	0.258427	-0.906
366	4.2	0.301301	2.98695	-93.0846	139.603	0.0330913	-0.76
367	1.9	63.8465	66.225	-151.054	152.424	0.591242	-0.374
368	-1.3	5.29029	23.8496	-77.9469	99.3883	0.182218	-0.841
369	-0.7	10.9636	25.0524	-87.7316	147.956	0.302127	0.275
370	-3.5	55.8437	66.2672	-108.837	120.826	0.622029	-0.714
371	-1.3	9.04674	20.5169	-99.0531	136.984	0.156756	-0.512
372	-3.5	78.6746	71.3605	-90.3136	-7.65944	0.695724	0.61
373	-3.5	45.533	36.9721	-108.481	139.314	0.429199	-0.245
374	-3.5	93.5163	73.2979	-54.5191	-39.7014	0.714613	0.122
375	-0.8	70.0163	48.8042	-85.4444	3.75608	0.70656	-0.071
376	2.8	31.5931	44.5164	58.6278	52.6554	0.356948	-0.85
377	-0.7	104.272	67.854	-110.755	-1.98757	0.818307	-0.958
378	-3.9	106.263	76.1323	-161.877	145.79	0.631793	-0.661
379	-3.2	81.5016	87.2974	-72.9902	152.431	0.787428	-0.262
380	-0.7	54.3382	50.6716	-68.7658	-36.2329	0.611091	2.328
381	4.2	64.4739	69.4315	-144.996	149.601	0.769205	0.059
382	-3.5	147.809	91.6859	-108.611	-51.4504	1.01264	0.034
383	-1.6	101.868	71.0103	-77.0108	176.438	0.876345	3.27
384	-3.5	96.35	84.5873	-95.1707	158.598	0.934243	1.808
385	1.9	101.317	79.5386	-87.2554	55.748	0.710103	2.393
386	-3.9	146.927	124.667	63.1307	-34.0499	1.03456	0.939
387	-3.5	61.9436	87.7143	-124.002	-4.96125	0.855165	1.018
388	-3.5	47.9318	59.2632	-89.4895	-64.157	0.687971	0.695
389	-0.4	31.0397	34.7127	77.8004	-70.6821	0.736141	-0.548
390	4.5	51.8539	63.7758	-143.998	25.9094	0.605618	-0.952
391	3.8	41.3636	57.5538	-57.058	116.397	0.543771	-0.858
392	-0.4	20.5745	38.7998	-65.3333	173.599	0.822814	-0.853
393	-1.6	22.3226	29.8708	-62.2942	103.16	0.368638	-0.874
394	4.5	56.2422	65.0736	-78.9418	123.226	0.617942	-0.339
395	4.5	0	0	-112.343	97.6912	0	-0.952
396	-4.5	9.92852	35.6293	-98.2942	108.627	0.257075	-0.707
397	1.8	0.302955	7.11652	-102.66	132.693	0.116544	-0.774
398	-3.5	4.45059	22.2195	-152.27	178.708	0.208567	-0.933
399	4.2	13.4763	36.5853	-48.6313	119.398	0.405314	-0.953
400	-4.5	57.6559	64.0579	36.3599	68.8962	0.462195	-0.716
401	-3.5	9.39562	28.8904	-110.972	37.4036	0.335381	-0.709
402	-0.7	37.0385	45.0435	46.0767	46.0425	0.543217	-0.962
403	3.8	1.11763	8.52494	-67.5844	93.0521	0.080544	-0.561
404	-3.9	69.4781	55.5496	-118.018	134.067	0.460985	-0.403
405	4.5	0	0	-110.537	100.316	0	-0.956
406	4.2	11.2602	25.4967	-90.4194	132.456	0.282468	-0.568
407	2.8	0	0	-122.878	131.115	0	-0.856
408	-3.9	66.4608	58.4274	-129.379	112.445	0.484866	-0.675
409	-3.5	1.3408	7.1255	-85.3474	109.097	0.0786991	-0.958
410	1.9	84.381	73.5026	-111.89	20.347	0.656215	-0.322
411	1.8	9.32729	15.2386	-95.707	-177.619	0.249556	-0.954
412	-0.8	69.94	50.8384	-107.979	22.2315	0.73601	-0.971
413	-4.5	63.9289	67.7995	-154.743	144.837	0.489191	-0.93
414	-1.6	36.8049	39.623	-59.1686	131.836	0.488992	0.853
415	-1.3	0.000315754	3.29871	-134.773	-179.173	0.0252031	-0.847
416	-0.8	0	0	-166.41	179.182	0	-0.971
417	4.5	0	0	-128.104	150.569	0	-0.956
418	-1.3	12.9584	23.5938	-147.599	114.647	0.180263	-0.847
419	-1.6	0	0	-82.9031	173.842	0	-0.879
420	-3.2	5.47403	22.3683	-107.183	143.605	0.201764	-0.729
421	-0.4	13.7504	29.447	71.7167	19.5512	0.624472	-0.859
422	4.2	1.2222	9.44487	-116.892	121.133	0.104636	-0.953
423	-0.7	31.7277	50.9954	-76.4626	145.938	0.614996	-0.962
424	2.8	23.5494	40.0479	-98.4708	153.772	0.321118	-0.544
425	-0.8	20.9893	29.5349	-91.8385	139.066	0.42759	-0.81
426	-1.6	88.0986	75.3751	-58.3686	-12.9134	0.930213	-0.277
427	-1.3	166.291	114.473	-68.5789	-28.6059	0.87461	0.512
428	-3.5	39.7536	45.5215	-148.74	140.756	0.443809	-0.222
429	-3.5	14.9518	22.0186	-72.9305	-51.2435	0.255608	-0.287
430	-3.5	0	0	55.6229	29.927	0	0.565
431	4.2	18.902	44.962	-164.061	143.615	0.498117	0.502
432	-3.5	65.5984	61.6508	-84.377	67.9789	0.680916	-0.75
433	-0.8	22.3315	50.0187	-86.4562	153.271	0.724142	-0.81
434	-0.8	114.273	68.4019	-64.5316	-56.7151	0.990285	-0.595
435	2.8	153.065	116.581	-79.4697	80.6902	0.934788	-0.061
436	-0.7	42.5927	43.8269	-83.3083	109.063	0.528545	0.492
437	-0.8	39.1491	44.9946	-61.344	179.855	0.651406	-0.478
438	-0.4	42.3605	34.2663	-75.8961	-168.833	0.726674	0.049
439	-4.5	208.46	139.253	-63.8186	-19.0897	1.00475	-0.2
440	-3.5	158.855	89.4417	-74.106	-72.1857	0.987858	0.789
441	-3.5	86.3957	78.6253	-98.1914	65.5502	0.868394	-0.218
442	-0.7	43.3486	57.3692	-67.6084	161.441	0.691862	-0.15
443	1.9	37.9739	54.7155	-156.421	101.189	0.488488	-0.558
444	4.5	59.664	67.5912	-103.683	140.134	0.641849	-0.594
445	-4.5	90.8143	67.779	-107.536	-34.2613	0.489044	0.222
446	1.8	27.5005	43.3332	-112.332	153.977	0.709647	-0.545
447	4.2	1.57969	11.1025	-126.683	126.637	0.123	-0.953
448	-3.5	97.1466	68.7173	-71.692	161.359	0.645027	-0.508
449	-1.6	61.4878	48.8819	-66.8515	89.1713	0.603257	-0.879
450	-0.4	60.3107	42.8731	135.342	-12.9803	0.909195	-0.859
451	-3.5	88.9634	67.3081	-83.8159	165.599	0.656217	-0.918
452	-0.7	84.357	68.3868	-116.458	175.205	0.824732	-0.62
453	-1.3	34.5155	46.5154	-163.996	175.062	0.355392	-0.526
454	-0.7	45.4094	48.7	-143.552	132.261	0.587313	-0.962
455	-1.3	0	0	-104.954	167.77	0	-0.847
456	-3.9	84.2075	78.435	-150.62	113.411	0.650902	-0.911
457	-0.9	48.9325	55.0489	-168.404	120.222	0.369666	-0.711
458	-3.5	58.4205	68.3836	-118.042	113.96	0.755277	-0.779
459	4.5	18.5228	47.1836	-73.5294	138.287	0.448058	-0.777
460	3.8	47.0223	69.8464	-105.233	179.822	0.659912	-0.864
461	-3.5	88.7997	89.4307	-82.9354	51	0.8719	-0.918
462	2.8	99.8911	94.4421	-115.916	-11.9432	0.757269	-0.166
463	-3.5	52.3403	73.8518	-130.633	39.0158	0.857326	-0.932
464	-3.5	69.9101	87.3134	-61.0392	144.193	0.851257	-0.918
465	-1.6	5.89851	35.2875	-73.9849	158.28	0.435487	-0.879
466	-0.7	37.45	45.9807	-63.8204	147.285	0.554519	-0.792
467	-3.5	168.829	104.18	-59.3496	-24.731	1.0157	-0.462
468	-3.5	75.2361	73.8105	-71.3779	-14.4226	0.815217	-0.059
469	-3.5	22.0764	33.5801	-77.7515	177.641	0.389823	-0.932
470	1.8	37.1788	48.6828	-67.2112	162.15	0.797256	-0.954
471	-3.5	43.408	57.9585	-56.9802	-58.3663	0.544037	-0.933
472	2.5	0.570161	9.93075	-117.063	116.934	0.126313	-0.836
473	3.8	17.6102	36.4577	-70.1883	148.229	0.344454	-0.864
474	-0.7	2.48797	13.8358	-123.372	133.525	0.166857	-0.962
475	-4.5	27.5464	55.0961	-139.219	141.624	0.397533	-0.93
476	-1.6	0.110555	4.69875	-77.1111	168.603	0.0579878	-0.879
477	-1.3	0	0	-143.425	149.879	0	-0.847
478	-1.3	6.878	14.7464	-159.995	177.559	0.112667	-0.847
479	-0.8	0	0	-79.0427	124.637	0	-0.971
480	-3.5	17.019	25.1433	-95.3268	18.128	0.291881	0.473
481	4.2	42.107	42.9918	-73.2113	-54.1454	0.476289	-0.953
482	-3.5	53.4269	47.309	-148.551	107.127	0.549198	-0.932
483	4.5	31.6135	43.1715	-56.4664	-59.9791	0.409959	1.098
484	1.9	5.11366	22.6878	-65.4322	-26.1492	0.202551	-0.18
485	-4.5	93.932	69.5353	-86.8732	-34.913	0.501716	-0.93
486	-3.5	0	0	-79.93	-38.6561	0	-0.932
487	4.5	0	0	-65.8288	-39.8049	0	-0.187
488	1.8	0	0	-58.9646	-37.8119	0	-0.954
489	-0.8	0	0	-63.4882	-26.6911	0	-0.971
490	-0.4	11.9919	21.1911	117.311	26.1152	0.449392	-0.859
491	3.8	0	0	-97.0459	107.42	0	-0.864
492	4.5	26.7806	46.6146	-163.212	146.157	0.442654	-0.956
493	-0.4	1.74937	7.47401	-153.262	178.736	0.158499	-0.859
494	3.8	6.3766	18.1571	-108.478	132.213	0.171549	-0.864
495	3.8	0	0	-114.916	116.983	0	-0.563
496	3.8	1.26924	11.8293	-101.715	128.734	0.111764	-0.864
497	4.5	19.896	44.4204	-110.563	96.4664	0.421818	-0.956
498	2.5	8.48937	13.7492	-100.525	-179.567	0.174882	-0.836
499	-3.9	51.3202	65.0719	-94.7232	-175.514	0.540007	-0.911
500	-0.8	74.1824	74.4855	-67.7907	75.9493	1.07836	-0.649
501	-4.5	73.5794	61.5158	-106.978	-3.09395	0.443853	-0.93
502	-0.8	13.7767	39.5	-63.4555	125.588	0.571858	-0.808
503	3.8	41.5166	61.7723	-98.2331	-23.8319	0.583627	-0.864
504	-3.5	27.6789	49.9282	-159.623	168.572	0.579603	-0.932
505	-4.5	163.341	135.264	-70.0853	0.972029	0.975966	0.503
506	-4.5	85.7263	93.3347	-83.2912	-19.7207	0.673435	-0.93
507	-0.4	14.7093	28.127	73.247	67.5266	0.596479	-0.859
508	4.5	49.6078	50.2336	-105.37	151.676	0.477021	-0.395
509	-3.5	52.4189	71.5509	-100.225	175.834	0.671625	-0.933
510	-4.5	125.559	104.824	-131.721	168.748	0.756337	-0.93
511	1.8	84.262	62.9652	60.742	16.054	1.03115	-0.207
512	1.8	12.5571	29.4124	-158.96	111.725	0.481673	-0.954
513	-3.5	105.538	71.2016	-80.1051	-47.1943	0.826561	-0.932
514	4.5	22.737	49.7282	-120.531	142.23	0.472221	-0.541
515	-3.5	65.793	71.1169	-131.736	142.267	0.69335	-0.918
516	-3.5	15.7868	48.6381	-138.544	143.035	0.45655	-0.933
517	-3.5	8.15932	28.621	-98.1298	136.941	0.268656	-0.066
518	1.8	2.88893	11.9141	-148.189	111.748	0.195111	-0.212
519	4.2	8.36109	25.4783	-121.471	148.903	0.282264	-0.77
520	2.8	5.53206	18.367	-108.594	90.8374	0.147273	-0.547
521	1.8	1.91188	12.9165	-103.32	144.27	0.211528	-0.954
522	4.2	28.6661	49.2898	-119.095	115.878	0.546062	-0.58
523	2.8	20.5064	30.2309	-99.885	103.1	0.242402	-0.856
524	-3.5	8.34307	17.8506	-86.703	100.444	0.207223	-0.932
525	-3.5	9.34557	27.2566	-60.4335	-27.1871	0.265737	-0.918
526	-3.5	47.2446	47.1424	-68.0802	-13.8796	0.520675	-0.958
527	-3.9	63.2757	65.5532	-116.988	12.9505	0.544001	-0.426
528	-0.8	6.88714	16.0301	-85.0205	164.969	0.232074	-0.971
529	-0.9	76.8836	77.6117	-96.8108	16.2841	0.521181	-0.711
530	-1.3	8.88542	29.096	-132.687	19.931	0.222302	-0.847
531	3.8	35.7877	54.2942	-50.9239	-41.0765	0.512974	-0.77
532	-3.5	90.2989	74.4761	-60.6019	-29.838	0.726101	-0.918
533	-3.5	30.489	30.6296	-91.1553	10.8672	0.355571	-0.932
534	-3.5	11.9237	28.3279	-111.11	-38.8084	0.312873	-0.958
535	4.5	21.54	54.2564	-120.603	-34.5227	0.515221	-0.956
536	-3.5	101.211	77.582	-83.2217	-48.1806	0.856871	-0.588
537	-3.9	148.864	100.765	-93.14	-56.2616	0.836213	-0.911
538	2.8	66.9579	67.6357	-94.3258	96.4402	0.542326	-0.856
539	2.5	26.5714	36.5245	-172.787	154.689	0.464569	-0.836
540	-3.5	119.598	82.6781	-131.439	1.32362	0.806065	-0.443
541	-3.5	46.5142	62.8406	-126.215	50.0544	0.694057	-0.601
542	-1.6	51.2035	48.2504	-90.2062	6.42787	0.595463	-0.879
543	-3.5	122.261	77.0981	-45.5707	-49.1805	0.895012	0.724
544	-3.5	145.812	88.6886	-127.245	89.7605	0.864664	1.012
545	4.2	47.6916	56.5227	-54.5564	131.182	0.626193	-0.953
546	-3.9	88.938	90.8481	-75.969	120.85	0.753913	0
547	-4.5	152.051	115.024	-176.143	163.123	0.82993	-0.93
548	-3.5	146.364	90.9846	51.5407	41.8349	1.05622	-0.721
549	-3.5	64.0573	55.8995	-139.094	131.653	0.648923	-0.932
550	-1.6	114.163	75.192	-50.3908	-34.027	0.927952	-0.879
551	-3.9	135.687	102.313	-68.9057	-63.9326	0.849053	-0.675
552	2.8	33.3241	66.2546	-57.2268	-50.0107	0.531253	-0.856
553	-1.3	105.575	88.8796	-57.4595	-50.8112	0.679066	-0.847
554	-3.5	117.574	80.0124	-78.3394	-24.6515	0.780076	-0.636
555	-0.8	33.1527	56.2228	-62.6491	-26.5003	0.813962	-0.971
556	-3.5	16.3753	38.9747	-93.8289	9.11826	0.430464	-0.958
557	4.5	54.8658	60.2089	-84.6905	100.929	0.571746	-0.404
558	1.9	26.7498	56.412	-104.691	93.5381	0.503634	-0.747
559	-0.8	35.0072	57.7951	-81.8122	120.877	0.836725	-0.813
560	-0.7	3.48547	16.3975	-125.514	177.285	0.19775	-0.272
561	4.5	23.2865	47.2119	-128.74	117.925	0.448326	-0.956
562	-3.5	28.3363	51.9862	51.4813	41.871	0.574173	-0.958
563	-0.4	4.1495	14.5037	76.5618	-53.4567	0.307575	-0.859
564	-1.3	55.297	76.3834	-60.8306	127.188	0.583591	0.369
565	4.2	51.7176	63.8439	-95.733	-44.2551	0.707302	-0.349
566	-1.6	28.7033	38.2512	-59.5515	-66.259	0.472062	-0.879
567	-3.5	48.8458	78.269	-176.586	153.337	0.763079	-0.918
568	-0.8	35.6655	33.6992	-76.3777	84.4221	0.487877	-0.971
569	4.5	97.6975	85.9684	-55.1889	-23.0916	0.81636	-0.776
570	-0.7	87.1137	71.3858	-97.2045	95.4222	0.8609	0.912
571	-0.7	37.8627	53.4206	-59.8088	146.442	0.644242	-0.792
572	3.8	27.1202	42.3161	-71.5079	98.1077	0.399805	-0.864
573	-0.4	10.5363	22.0198	-79.1709	150.636	0.466967	-0.859
574	2.8	1.54751	11.3296	-141.534	173.168	0.0908443	-0.856
575	2.5	28.0074	45.7998	-99.9629	179.425	0.582547	-0.836
576	2.8	62.5443	63.5785	-98.7793	145.74	0.509794	-0.546
577	-3.5	115.244	76.103	71.6668	4.35599	0.88346	-0.507
578	-3.5	23.3276	28.0733	-72.4025	156.774	0.325896	-0.932
579	-0.7	35.1158	37.7032	-116.694	110.675	0.454694	-0.793
580	4.2	0	0	-100.591	140.922	0	-0.771
581	-3.5	5.49456	23.4573	-109.948	128.41	0.220186	-0.933
582	-0.9	0.425062	6.99528	-116.714	146.806	0.046975	-0.711
583	-3.2	3.95675	13.4968	-123.952	117.194	0.121742	-0.944
584	2.8	0	0	-113.499	150.757	0	-0.856
585	2.5	0	0	-169.984	164.12	0	-0.836
586	-0.8	0.929744	7.24345	-149.689	147.018	0.104867	-0.971
587	4.2	0.173279	3.95025	-140.264	-179.152	0.0437632	-0.162
588	-0.4	0	0	128.834	153.103	0	-0.859
589	-0.7	45.3187	57.0355	-80.1098	66.3728	0.687837	-0.418
590	-3.5	23.9077	42.656	-145.463	145.716	0.400398	-0.148
591	-3.5	57.5989	64.32	-93.1345	-34.0671	0.710396	-0.516
592	-3.5	73.7562	56.5204	-63.0728	173.485	0.551042	-0.499
593	4.5	5.97076	20.4788	-119.886	169.654	0.194468	-0.206
594	3.8	11.8898	25.2457	-119.033	150.063	0.238522	-0.864
595	-0.7	0	0	-124.175	146.709	0	-0.962
596	4.5	0	0	-126.618	89.4439	0	0.019
597	-3.2	2.5578	15.5912	-59.1101	130.746	0.140634	-0.75
598	2.8	0	0	-110.027	99.9719	0	-0.544
599	-0.7	0.701837	7.72508	-81.5812	126.914	0.0931631	-0.962
600	-0.4	0	0	98.0048	-28.4173	0	-0.859
601	-3.2	0.00598668	3.5699	-129.947	175.008	0.0322007	-0.944
602	-0.8	7.9579	22.7537	-138.603	165.756	0.329415	-0.971
603	2.8	0.934893	12.635	-129.714	152.449	0.101312	-0.856
604	4.5	75.6938	83.7597	-74.8894	132.589	0.795386	-0.383
605	-1.3	84.7683	92.1945	-142.345	95.6763	0.704393	-0.202
606	-0.4	38.7329	49.1295	63.7482	35.7936	1.04187	0.073
607	-3.9	160.429	113.175	69.8544	4.92693	0.939199	-0.676
608	-4.5	36.9327	79.918	-98.9868	151.003	0.57663	-0.715
609	-3.2	42.3148	65.9474	-102.92	73.3201	0.594849	-0.944
610	-3.5	33.6667	43.0874	-70.1599	158.931	0.420078	-0.918
611	-3.5	0.0310835	3.70146	-123.968	6.25917	0.0429693	-0.932
612	-0.7	12.2835	34.2462	-145.075	132.697	0.413003	-0.769
613	3.8	7.10816	16.5693	-114.508	131.355	0.156547	-0.864
614	-0.7	22.1081	41.5163	-106.748	105.964	0.500679	-0.615
615	3.8	0	0	-100.056	143.328	0	-0.864
616	2.8	19.2316	33.9371	-102.002	154.5	0.27212	-0.856
617	-1.6	0	0	-60.277	130.266	0	-0.879
618	1.9	3.63725	16.0813	65.6831	31.0067	0.14357	-0.949
619	-4.5	45.7361	63.2418	-151.685	143.34	0.456307	1.751
620	-0.4	7.80534	19.9084	-99.9762	179.916	0.42219	-0.859
621	-3.5	34.6895	43.8929	-164.01	146.445	0.427931	-0.918
622	-0.8	12.0067	33.5474	-119.65	138.963	0.48568	-0.971
623	4.2	3.97529	15.8771	-133.117	168.861	0.175896	-0.953
624	-0.7	30.2227	52.8475	-129.819	129.061	0.637331	-0.962
625	4.2	0	0	-115.18	138.264	0	-0.953
626	-0.7	59.594	63.4083	-105.279	137.357	0.764693	-0.789
627	1.9	0.755783	6.04712	-85.9461	97.8545	0.0539873	-0.949
628	-3.5	52.4072	59.0979	-135.752	35.2237	0.686052	-0.932
629	-3.5	11.6896	25.6441	-153.095	176.922	0.283232	-0.958
630	4.2	60.1308	60.8939	-139.508	130.392	0.67462	-0.397
631	-0.4	5.15424	25.4072	130.813	-172.184	0.538801	-0.859
632	-0.7	22.8372	40.9297	-100.539	144.855	0.493605	-0.962
633	-0.9	0.0287072	5.66993	-147.007	-169.988	0.0380749	-0.711
634	1.9	4.10719	26.8248	-142.39	149.803	0.239486	0.159
635	3.8	0	0	-118.194	118.858	0	-0.864
636	-0.7	14.8799	29.2274	-141.735	147.411	0.352478	-0.792
637	-0.8	0.109585	1.87266	-103.974	158.338	0.0271112	-0.435
638	1.9	16.2544	49.5738	-150.66	105.452	0.442584	0.032
639	-3.5	17.1216	21.0589	-136.876	-49.309	0.23259	-0.356
640	-0.8	54.7183	46.698	-166.822	-175.84	0.676067	-0.971
641	-0.8	105.912	66.0103	-64.0239	-35.1719	0.955659	-0.048
642	-1.6	74.8142	60.8564	-80.1219	-11.3534	0.751035	-0.591
643	-4.5	27.3832	56.3048	-131.929	-25.8891	0.406254	-0.471
644	-0.8	8.93422	30.6853	-62.0946	-55.0056	0.444244	0.109
645	-3.9	108.609	107.802	-86.4517	-2.61099	0.894606	0.838
646	-3.9	133.375	101.503	-100.29	-47.7261	0.842334	0.239
647	3.8	10.3869	39.7058	-78.5371	84.4447	0.375142	-0.864
648	-4.5	77.642	101.647	-131.936	134.789	0.73341	0.22
649	3.8	15.6343	30.636	-122.367	112.077	0.289451	-0.864
650	-3.9	40.2173	67.8161	-79.8591	138.699	0.56278	-0.27
651	2.8	0.140406	7.64528	-148.467	146.58	0.0613025	-0.856
652	-4.5	98.7083	102.204	-85.5609	168.338	0.737432	-0.93
653	-3.5	0	0	-142.786	36.9181	0	-0.932
654	4.2	30.3619	44.9605	-110.7	167.334	0.4981	-0.771
655	-3.9	68.7812	68.5164	-146.475	138.288	0.568591	-0.911
656	2.5	74.475	59.9463	-160.032	134.357	0.762481	-0.836
657	4.5	148.127	92.8073	-98.5738	-45.8046	0.881302	0.733
658	-1.6	77.3268	63.6254	-62.772	-69.1795	0.785207	1.41
659	-3.5	32.3469	47.7231	-145.487	9.30152	0.554005	1.527
660	-3.5	8.19677	33.6273	76.4382	16.8477	0.39037	0.011
661	-3.5	15.3661	33.5742	-113.674	20.4281	0.389754	1.53
662	-3.5	111.201	92.7646	-91.2217	-53.2953	0.904403	0.251
663	-3.5	149.54	87.8397	-140.066	81.5423	1.01971	-0.044
664	-0.8	27.3538	51.433	-159.703	-166.096	0.744618	-0.258
665	-1.3	216.104	137.655	-124.427	30.3783	1.05172	-0.526
666	-3.5	23.5698	58.176	-136.973	43.7966	0.567183	-0.206
667	4.5	96.6771	82.2465	-71.0854	98.3953	0.781017	-0.378
668	2.8	40.7207	84.1786	-78.5816	-170.091	0.674973	-0.198
669	-3.5	74.5992	65.5077	-114.26	14.0964	0.638663	0.527
670	-1.6	56.1644	56.5652	-48.1614	-48.5982	0.698078	0.72
671	-1.6	28.7088	46.3748	-95.7859	15.3202	0.572317	3.105
672	-3.5	60.1204	60.2981	60.104	33.8882	0.587872	1.782
673	-0.8	46.0788	57.7558	-83.0328	-155.304	0.836156	0.641
674	-0.7	92.8534	70.2249	-57.6857	140.378	0.8469	0.4
675	4.2	142.488	87.2877	-67.0937	-13.332	0.967027	1.752
676	1.9	165.285	100.305	-87.9511	19.2155	0.895504	0.5
677	1.8	52.9306	53.522	-106.69	160.202	0.876504	0.511
678	-0.7	119.168	85.2102	-103.521	144.015	1.02762	-0.787
679	-4.5	135.857	102.66	-172.821	177.932	0.740722	-0.718
680	-3.9	90.6179	99.4667	-51.176	166.25	0.825436	-0.437
681	1.9	131.126	106.066	76.5511	7.6691	0.946932	0.174
682	-3.2	114.92	90.5263	-147.647	67.0327	0.816553	0.385
683	-3.5	35.2085	50.8881	-112.982	86.2527	0.590747	1.015
684	-4.5	167.039	117.73	-80.9916	127.922	0.849456	0.415
685	3.8	72.1808	91.7321	-92.0084	-177.406	0.866689	1.508
686	-3.5	164.136	96.3269	-49.8214	-50.4156	0.939133	-0.425
687	-1.6	89.2226	78.1819	-70.3781	-58.7535	0.964852	2.53
688	-3.5	109.53	87.8181	-168.635	-169.04	0.856178	2.832
689	-3.5	52.5282	66.5979	-69.3476	175.966	0.773118	3.714
690	-3.5	71.8441	80.7772	-46.9943	121.054	0.787533	2.868
691	-3.5	111.414	110.552	-132.27	-40.6128	1.07782	3.285
692	-0.8	42.7458	60.272	-178.312	173.305	0.872584	3.092
693	-3.5	25.2549	45.7409	-66.5248	124.994	0.530994	1.008
694	1.8	65.758	63.4479	-63.1445	143.459	1.03906	1.152
695	-3.5	73.4369	71.7094	-148.795	-154.191	0.832455	0.208
696	-1.3	179.768	127.061	-54.727	156.456	0.970781	3.441
697	-3.5	160.576	92.985	-38.8077	-60.1272	1.07944	-0.932
698	-1.3	156.317	114.602	-119.846	-39.6113	0.87559	-0.507
699	-3.5	40.0474	63.2493	46.5668	67.1503	0.593701	-0.725
700	-3.5	125.765	84.8209	-41.8306	-26.3515	0.936823	1.527
701	-4.5	134.409	114.561	-73.5308	71.0803	0.826588	3.7
702	3.8	109.4	87.8374	-115.48	34.8866	0.829892	-0.864
703	1.8	70.9435	53.3226	-84.1264	137.536	0.87324	-0.954
704	1.8	94.714	63.6256	-93.2609	129.666	1.04197	0.364
705	1.8	69.9634	62.3727	-81.8562	179.28	1.02145	3.229
706	3.8	142.863	102.888	-97.1131	21.4808	0.972088	-0.252
707	-0.4	50.3155	46.6075	81.542	-104.587	0.988389	-0.859
708	4.5	131.682	99.5329	-85.8616	127.241	0.945169	-0.137
709	-4.5	180.755	132.822	-54.8842	142.315	0.958343	-0.93
710	-0.8	73.7864	61.6549	-69.6876	71.1504	0.892605	-0.811
711	2.8	151.537	106.826	-88.2845	-167.239	0.856568	0.722
712	-4.5	235.66	136.764	70.3595	31.2171	0.98679	-0.052
713	-3.5	150.598	98.1871	-148.709	-85.7437	1.08445	-0.781
1536	-1.6	161.663	92.8918	-6.19607	133.6	1.14639	-0.793
1537	-3.5	63.0883	69.432	-88.6639	66.7285	0.806018	-0.86
1538	-3.5	88.77	77.6031	-91.8377	62.0754	0.857105	0.202
1539	4.5	67.4311	59.905	-100.558	164.808	0.56886	-0.892
1540	1.8	58.8759	49.1598	-125.134	179.576	0.805067	-0.89
1541	1.8	15.4276	27.2337	-70.8815	151.675	0.445994	-0.89
1542	-0.9	179.346	136.501	-126.464	-25.2689	0.916637	0.045
1543	-1.3	98.9446	100.805	-87.1339	-17.2294	0.77018	-0.753
1544	3.8	14.6415	33.6575	-74.2723	69.7561	0.317997	-0.773
1545	-4.5	161.798	117.051	-115.06	-41.1191	0.844556	-0.857
1546	-0.8	95.801	68.3026	-102.091	-14.8892	0.988846	-0.124
1547	-3.5	35.4228	47.6283	-69.2436	-26.3551	0.526041	0.269
1548	-3.5	130.543	83.7392	49.6619	50.9882	0.924876	0.83
1549	-0.4	23.0568	31.2473	-100.482	174.314	0.66265	-0.768
1550	-3.5	93.8654	71.9704	-97.7854	80.1482	0.794893	-0.636
1551	-4.5	131.876	100.536	-60.2894	149.181	0.725393	-0.535
1552	-4.5	32.0512	46.1424	-138.194	128.062	0.33293	-0.123
1553	-3.5	62.5771	58.6816	-105.157	141.667	0.648122	2.036
1554	-1.3	7.66491	28.9673	-138.263	151.448	0.221319	-0.753
1555	-1.3	35.5213	38.3156	-128.639	107.686	0.292742	-0.305
1556	4.5	0.343132	6.17932	-112.95	143.216	0.0586791	-0.892
1557	1.8	0	0	-126.709	163.015	0	-0.89
1558	1.8	0	0	-132.298	128.512	0	-0.89
1559	-3.5	33.9677	43.7835	-155.052	154.342	0.426865	-0.841
1560	-3.5	52.4237	52.169	-70.4174	152.232	0.508619	-0.841
1561	4.5	67.0575	63.9086	-154.269	152.639	0.606879	0.227
1562	-0.8	80.7149	62.3691	-86.2498	134.713	0.902945	-0.08
1563	-0.9	28.4187	40.2881	-147.41	137.273	0.270544	-0.601
1564	-3.5	41.3967	55.3046	-134.549	142.187	0.642017	-0.552
1565	-1.3	4.06225	15.4598	-76.8506	-35.2747	0.118117	-0.753
1566	-0.8	39.4652	41.9781	-79.0211	78.6032	0.607736	-0.154
1567	-3.5	19.0007	23.9979	-70.2985	-21.3897	0.233966	0.616
1568	2.8	38.6714	49.442	-68.1027	-25.9094	0.396443	-0.27
1569	4.2	61.0483	53.0287	-87.2621	4.41066	0.587484	-0.046
1570	-3.5	90.9989	74.3549	-93.1988	28.7127	0.697946	-0.207
1571	-4.5	156.656	111.439	72.1484	56.6043	0.804062	-0.157
1572	-3.5	80.4554	64.6889	-112.569	-54.4778	0.63068	0.991
1573	-0.7	51.0217	67.3951	-133.955	21.7909	0.812772	1.486
1574	-3.5	40.4332	42.4802	-78.0723	74.9366	0.493141	0.547
1575	4.5	115.628	85.4888	-86.2357	-35.1592	0.811806	1.505
1576	-3.5	77.7866	70.6473	-71.8504	162.556	0.688771	0.166
1577	-3.5	150.656	90.2807	-125.863	7.90676	1.04805	-0.547
1578	-0.8	94.0963	61.7728	-140.07	33.4938	0.894311	2.674
1579	-3.5	64.9392	71.5035	-88.2754	92.005	0.830065	0.396
1580	-3.5	127.931	84.4874	-57.952	122.276	0.980793	2.704
1581	4.5	106.875	90.487	-61.2377	117.669	0.859269	1.701
1582	-1.6	63.6607	63.8307	-86.4988	-11.2895	0.787742	1.202
1583	-3.5	57.8444	67.0146	-117.004	-163.417	0.653354	0.692
1584	-3.5	62.3422	64.1583	-73.7501	165.477	0.744797	0.545
1585	-0.7	97.0636	77.5623	-66.1876	-63.1288	0.935387	-0.646
1586	-0.7	48.6063	46.9264	-139.251	170.245	0.565924	1.141
1587	-1.3	12.1895	44.0253	-131.421	151.482	0.336366	-0.753
1588	-3.9	110.714	85.2459	-92.1189	120.685	0.707423	-0.833
1589	-3.9	0	0	-115.463	174.289	0	-0.833
1590	4.2	0	0	-126.504	119.074	0	-0.614
1591	4.2	9.2458	29.8882	-129.384	142.269	0.33112	-0.054
1592	2.8	0.0137611	2.18164	-66.3888	144.814	0.0174931	-0.764
1593	-4.5	49.8397	85.8308	-131.093	174.448	0.619292	-0.857
1594	-3.9	52.1323	75.2346	-130.902	129.89	0.624343	-0.016
1595	-1.3	9.11261	19.1727	-119.752	168.461	0.146485	-0.753
1596	3.8	76.4586	72.2762	-94.8224	-24.2557	0.682869	-0.773
1597	-3.5	56.3027	42.282	-151.99	-179.986	0.490841	-0.86
1598	-0.8	32.1321	44.2833	-66.0426	-36.8194	0.641108	-0.669
1599	-0.7	83.8299	66.8577	-91.333	114.386	0.806291	-0.648
1600	2.8	19.6856	36.1907	-77.7288	-169.376	0.290189	-0.764
1601	-0.7	131.392	80.0973	81.4659	-3.14352	0.965959	-0.376
1602	-3.9	123.347	85.1266	-110.578	96.9679	0.706433	0.574
1603	-4.5	107.916	101.526	-98.6968	170.853	0.73254	0.238
1604	-3.5	50.2437	54.0242	-113.385	106.743	0.627153	-0.86
1605	-1.6	60.7106	70.7322	-63.1226	151.48	0.872914	-0.793
1606	-4.5	58.191	110.272	-69.7222	135.31	0.795645	1.259
1607	-0.4	7.61076	23.7217	-98.0051	-163.362	0.503059	0.004
1608	-3.5	20.1211	46.9104	-65.627	-36.4007	0.45735	-0.841
1609	-1.3	54.549	79.834	-55.29	-42.984	0.609956	-0.268
1610	-3.5	35.0303	47.2088	-94.5547	9.73975	0.460259	-0.514
1611	-3.5	82.8632	76.8597	-60.0712	-32.8624	0.749339	-0.176
1612	-3.2	10.235	25.9832	-89.9325	-2.1504	0.23437	-0.876
1613	3.8	0.214617	6.37493	-68.5752	-26.147	0.0602306	-0.773
1614	-0.4	18.0805	27.5786	66.9892	-86.8834	0.584851	-0.768
1615	4.5	0.457486	12.6368	-119.66	-12.0804	0.119999	-0.619
1616	3.8	0	0	-67.8541	149.07	0	-0.35
1617	-0.4	0	0	-70.7294	-171.859	0	-0.333
1618	-1.6	13.8339	26.328	-66.9663	147.845	0.324916	-0.401
1619	4.5	24.3384	43.2417	-75.2286	113.381	0.410625	0.391
1620	4.5	0.631878	8.6983	-90.5333	101.125	0.0825994	-0.892
1621	-4.5	23.2051	52.6177	-93.6253	159.894	0.379651	-0.857
1622	1.8	0	0	-162.69	-173.512	0	-0.89
1623	-3.5	15.5786	19.3797	-138.046	153.498	0.188941	-0.841
1624	4.2	32.0611	35.8456	-56.5863	129.766	0.397119	-0.888
1625	-3.5	69.2893	58.5275	74.9103	13.6055	0.679431	-0.86
1626	-3.5	0.841683	7.90919	-81.5663	168.577	0.0918158	-0.86
1627	4.2	0	0	-121.884	137.247	0	-0.888
1628	4.5	0	0	-110.96	133.429	0	-0.892
1629	-3.5	9.21065	16.2023	-115.099	114.546	0.152085	-0.861
1630	4.2	0	0	-117.073	114.759	0	-0.888
1631	-4.5	17.0778	20.7282	-97.9436	91.7413	0.14956	-0.544
1632	2.8	0	0	-86.4937	134.868	0	-0.764
1633	-3.9	37.2987	41.6877	-127.358	118.739	0.34595	-0.833
1634	-3.5	0	0	-87.8871	117.132	0	-0.895
1635	3.8	55.2443	60.7734	-114.544	24.8081	0.57419	-0.773
1636	1.8	8.50373	14.8408	-117.564	-175.774	0.243041	-0.89
1637	-0.8	88.1661	60.3378	-82.9464	-11.5547	0.873536	-0.913
1638	-4.5	69.2987	71.4541	-146.031	159.842	0.51556	-0.857
1639	-1.6	45.7058	45.9694	-61.4252	150.435	0.567314	-0.793
1640	-1.3	0.10292	4.57416	-143.455	172.035	0.0349479	-0.753
1641	-0.8	0	0	-147.707	-173.582	0	-0.913
1642	3.8	0	0	-123.465	151.199	0	-0.773
1643	-3.2	0	0	-148.358	130.808	0	-0.876
1644	1.8	0	0	-102.016	175.866	0	-0.89
1645	-3.2	0	0	-129.407	148.773	0	-0.876
1646	-0.4	0	0	60.9068	27.1606	0	-0.768
1647	3.8	0	0	-131.566	153.215	0	-0.773
1648	-0.8	14.3996	25.5797	-97.4447	140.231	0.370328	-0.123
1649	-1.3	7.38536	22.1454	-169.95	172.51	0.169197	-0.753
1650	-3.5	34.8759	56.923	-95.6159	167.015	0.554967	-0.841
1651	-3.9	3.41578	22.1729	-59.6244	-22.9061	0.184005	-0.833
1652	-0.8	20.8013	30.8473	-83.4175	8.19934	0.44659	-0.913
1653	-0.8	4.61717	16.9661	-139.441	30.3723	0.245625	-0.913
1654	-3.5	0	0	-101.751	-48.3642	0	-0.841
1655	-0.4	0	0	88.0984	-12.4474	0	-0.768
1656	-3.9	21.5182	39.4541	-79.7858	150.13	0.327415	-0.489
1657	-0.7	77.1904	65.798	-106.747	97.6529	0.793511	-0.108
1658	-1.3	25.1857	55.9369	-167.509	-178.215	0.427375	-0.753
1659	-3.5	105.353	84.8639	-58.6161	147.385	0.827375	-0.505
1660	-3.5	33.1973	32.1037	-123.811	-162.275	0.372683	-0.86
1661	-3.5	82.6115	67.1433	-130.365	33.2149	0.779449	-0.55
1662	-0.8	28.8354	36.0521	-159.781	165.455	0.521942	-0.913
1663	-1.6	103.365	63.7325	-62.1088	-173.115	0.78653	-0.793
1664	-3.5	152.126	98.2767	-77.093	51.5121	0.958143	0.213
1665	-0.9	138.133	119.693	-95.7366	-52.5039	0.803769	-0.601
1666	2.8	52.7733	54.6339	-73.8201	-13.1346	0.438074	-0.331
1667	-3.9	84.3298	77.8337	-89.1926	6.33326	0.645912	0.996
1668	-3.5	93.0552	75.9435	-61.3927	-30.0212	0.740407	0.169
1669	-3.5	0	0	-91.1884	-18.7592	0	-0.86
1670	-3.5	10.1282	23.1555	-60.8902	-20.3495	0.255746	-0.619
1671	1.8	47.0368	44.9858	-158.16	127.451	0.736712	-0.89
1672	4.2	4.14622	14.7395	-104.372	117.786	0.163294	0.117
1673	-3.5	130.369	85.8982	-78.1814	161.718	0.806298	-0.228
1674	-1.6	54.3441	49.3601	-56.0728	146.314	0.609158	-0.793
1675	-3.5	123.145	90.6557	58.8006	29.8709	1.00127	-0.895
1676	-0.8	26.8432	26.5657	-135.53	-171.239	0.384603	0.77
1677	-0.8	8.86211	13.3991	-151.011	158.06	0.193984	-0.415
1678	-1.3	30.0583	45.0576	-152.148	151.719	0.344253	-0.753
1679	-0.7	7.81207	20.6375	-116.904	108.936	0.248884	-0.901
1680	-1.3	0	0	-81.1986	148.147	0	-0.753
1681	4.2	3.71618	22.7816	-120.015	110.508	0.252389	-0.888
1682	-0.9	0.00508146	2.25477	-112.049	146.987	0.0151413	-0.601
1683	-3.2	35.868	52.8898	-121.809	117.407	0.47707	-0.876
1684	1.8	0	0	-98.2486	85.761	0	-0.89
1685	-0.7	29.7199	31.8028	-88.8531	-172.31	0.383536	-0.901
1686	-3.5	144.314	100.686	-65.8122	-30.134	0.981628	2.66
1687	-4.5	23.6338	45.6365	-92.3189	21.2866	0.329279	-0.857
1688	-0.8	0.0857604	3.96113	-123.588	16.0087	0.0573471	-0.422
1689	-0.4	5.70725	23.1934	-106.057	-179.591	0.491855	-0.768
1690	-1.6	22.9808	47.4273	-77.4956	103.653	0.585305	-0.793
1691	-3.5	50.1077	64.8489	-74.5429	-172.447	0.632241	-0.841
1692	-0.8	11.8389	29.7005	61.3557	85.0401	0.429987	-0.08
1693	-1.6	130.636	86.3565	-54.1885	-15.0767	1.06573	-0.793
1694	-0.4	19.793	28.2526	-69.3465	-13.0078	0.599144	-0.768
1695	-0.8	10.8236	50.8325	-113.185	-177.046	0.735925	-0.655
1696	1.8	19.6212	27.2589	-129.558	-40.3007	0.446406	-0.89
1697	2.5	2.18501	11.7213	-130.948	150.207	0.149088	-0.74
1698	-4.5	14.707	45.5986	-121.217	119.015	0.329006	-0.857
1699	1.8	0	0	-82.5735	151.465	0	-0.616
1700	-0.9	1.11932	9.61491	-146.455	-173.3	0.0645664	-0.601
1701	1.8	0	0	-140.992	157.156	0	-0.348
1702	-1.3	0	0	-134.854	152.171	0	-0.753
1703	-1.3	1.09865	9.86149	-157.608	170.833	0.0753447	-0.753
1704	-0.8	0	0	-76.7963	117.924	0	-0.913
1705	1.8	1.03733	8.00945	-120.317	54.3275	0.131167	-0.89
1706	4.2	35.9683	45.2084	-100.29	-31.0621	0.500847	-0.888
1707	-3.5	44.2225	42.2237	-144.993	86.1624	0.466349	-0.369
1708	-1.6	11.6511	25.876	-55.8299	-31.8283	0.319338	-0.023
1709	-3.5	27.6287	61.1158	-74.7247	-41.6594	0.595845	-0.499
1710	-3.9	54.0202	50.2243	-89.7997	-15.0375	0.416792	-0.156
1711	-3.5	0	0	-79.3879	-47.7011	0	-0.86
1712	4.5	2.77399	19.3279	-62.2901	-40.4629	0.183539	-0.892
1713	-3.2	11.8249	29.2274	-70.4168	-5.23918	0.263633	-0.876
1714	-0.8	0	0	-95.9697	-7.80857	0	-0.913
1715	-0.4	0	0	115.067	-3.1186	0	-0.768
1716	3.8	0	0	-85.469	77.3971	0	-0.773
1717	4.5	0	0	-144.914	142.402	0	-0.626
1718	-0.4	0	0	-158.421	159.381	0	-0.768
1719	-1.6	0	0	-86.4383	153.928	0	-0.793
1720	3.8	0	0	-127.558	118.753	0	-0.348
1721	3.8	0.0720313	5.32555	-114.142	134.654	0.050316	-0.334
1722	4.5	0	0	-118.538	126.997	0	-0.892
1723	2.5	1.84183	8.91861	-117.993	158.72	0.113439	-0.74
1724	-3.5	74.6419	60.2458	-69.0632	168.036	0.565508	0.115
1725	-3.9	116.452	95.5848	-60.6963	133.679	0.793221	-0.422
1726	-0.4	53.0499	39.2903	106.704	-18.2568	0.833215	-0.768
1727	4.5	35.7654	45.8682	-85.5168	85.0829	0.435566	-0.372
1728	3.8	52.3953	50.3814	-168.832	143.128	0.476006	-0.773
1729	-3.2	74.1692	59.869	-115.046	170.16	0.540022	0.024
1730	-3.9	194.719	123.171	-76.2716	62.499	1.02215	0.599
1731	-3.5	17.4433	44.2232	-131.872	49.347	0.513376	1.119
1732	-0.8	68.9455	57.7219	77.3044	16.3766	0.835666	-0.165
1733	-3.5	77.4576	57.2769	63.5292	18.4722	0.632607	-0.365
1734	1.9	45.9747	55.0973	-77.8574	135.212	0.491896	0.52
1735	-1.6	4.29207	14.4215	-51.8068	129.994	0.177977	-0.793
1736	1.9	39.4568	79.3064	-149.575	-158.172	0.708029	1.713
1737	-3.5	98.4084	85.6172	83.5627	6.94786	0.993907	-0.86
1738	1.9	58.7544	72.5785	-153.181	138.772	0.647964	-0.883
1739	-4.5	51.0057	83.5421	-68.6969	142.085	0.602779	-0.857
1740	-3.5	30.069	53.685	-147.975	141.352	0.523398	-0.841
1741	2.8	3.07692	15.3572	-118.151	135.623	0.123139	-0.331
1742	4.2	0.186288	6.07523	-109.745	121.428	0.0673051	0.267
1743	3.8	0	0	-128.738	123.082	0	-0.773
1744	3.8	0	0	-105.171	108.111	0	-0.773
1745	2.8	0	0	-86.3237	114.892	0	-0.764
1746	1.9	0	0	-156.009	143.23	0	-0.883
1747	-0.7	12.6567	30.2869	-98.1008	122.339	0.365254	0.286
1748	2.8	0	0	-92.2526	125.943	0	-0.764
1749	-3.5	28.5151	31.8442	-110.23	108.677	0.369671	-0.86
1750	-3.5	7.83446	19.0957	-60.1022	-27.5107	0.186172	-0.841
1751	-3.9	57.5049	64.1224	-74.951	-7.58069	0.532127	-0.833
1752	-3.9	82.1952	67.387	-105.895	-5.28486	0.559219	-0.833
1753	-0.8	3.79454	9.27103	-81.0806	-179.541	0.134221	-0.913
1754	-0.9	90.5977	76.8545	-88.3759	-21.7687	0.516097	-0.601
1755	-1.3	48.1191	61.88	-105.921	38.2322	0.472782	-0.753
1756	-1.3	49.3476	61.267	-89.1165	99.0233	0.468098	-0.309
1757	-3.5	91.8118	79.1596	-69.9745	104.939	0.771762	0.553
1758	-3.9	125.005	99.4094	-57.4452	-51.0678	0.824961	-0.833
1759	-3.9	109.715	78.0904	-91.9007	65.6916	0.648042	0.231
1760	-0.8	14.2781	33.5121	-53.855	157.008	0.485169	0.65
1761	-4.5	189.24	126.401	-74.7557	3.84912	0.91202	1.658
1762	-0.8	64.5492	64.1881	-80.7722	-48.4568	0.92928	0.377
1763	-0.8	20.2381	30.0766	-161.69	137.301	0.435432	-0.01
1764	-0.9	168.348	135.294	-97.8353	-19.872	0.90853	0.146
1765	-4.5	228.781	141.663	-75.6936	-63.2384	1.02214	-0.182
1766	3.8	87.2369	77.6665	-107.788	157.455	0.733797	1.931
1767	-0.7	21.1099	43.8752	-59.2783	92.6708	0.529127	0.92
1768	-0.8	0.4368	4.52901	52.5852	61.9255	0.0655685	-0.416
1769	-0.8	36.8483	35.3923	-43.9553	-42.1379	0.51239	-0.074
1770	-3.5	127.231	86.3714	-63.478	-33.8039	0.842073	-0.508
1771	1.9	89.1796	74.2819	-123.916	74.0821	0.663172	0.288
1772	-3.9	133.806	99.0944	-63.821	131.831	0.822346	-0.433
1773	-3.9	130.266	105.1	57.2905	28.058	0.872184	0.954
1774	-0.8	18.8296	36.4156	-79.2303	-2.42271	0.527204	-0.412
1775	-3.2	14.4215	27.0133	-96.4822	24.5404	0.243661	-0.876
1776	-3.5	59.3177	61.6299	-122.066	124.636	0.600857	0.389
1777	2.8	15.6006	28.6755	-117.931	118.492	0.22993	-0.764
1778	-3.2	39.2	44.1566	-86.5471	79.7856	0.398295	0.072
1779	1.8	0	0	-89.2483	154.12	0	-0.889
1780	4.5	0	0	-111.257	103.479	0	-0.891
1781	-3.5	0	0	55.0953	47.874	0	-0.894
1782	-0.4	0	0	102.811	-66.9255	0	-0.766
1783	1.9	27.5387	32.223	-90.6339	166.614	0.28768	0.128
1784	4.5	16.3375	31.6335	-121.153	136.217	0.300393	-0.891
1785	-1.3	72.7732	82.0046	71.0281	-11.6592	0.62654	-0.751
1786	-0.8	7.00173	24.05	-126.061	-51.2038	0.348183	-0.048
1787	3.8	1.42047	5.77321	9.74409	77.8839	0.0545455	-0.352
1788	-1.6	28.2028	41.9422	-70.0681	155.161	0.517614	-0.791
1789	-0.4	16.1618	33.997	114.733	-4.89338	0.720962	-0.765
1790	3.8	4.98306	18.9628	-88.3083	92.8616	0.179162	-0.77
1791	-3.9	46.1015	72.7545	-131.772	125.793	0.603762	0.219
1792	1.9	0	0	-131.149	155.794	0	-0.881
1793	-1.3	52.19	59.7756	-80.7591	175.823	0.456703	-0.75
1794	-3.5	41.3328	42.3477	-86.42	135.571	0.412867	-0.839
1795	-3.5	77.8383	71.4274	57.7999	51.4327	0.670465	-0.529
1796	-3.5	34.2789	37.1916	-126.7	144.947	0.362597	-0.839
1797	-0.9	117.274	101.437	-78.855	118.05	0.681177	-0.007
1798	4.2	0	0	-122.508	146.676	0	-0.886
1799	-4.5	14.4779	42.818	-92.5159	143.264	0.308943	-0.855
1800	3.8	0	0	-122.827	130.32	0	0.164
1801	-3.2	0	0	-112.495	96.9535	0	-0.584
1802	3.8	0	0	-102.447	114.547	0	-0.77
1803	3.8	0	0	-119.365	156.504	0	-0.77
1804	-3.5	0	0	-159.841	105.035	0	-0.893
1805	4.5	1.59545	8.63846	-130.165	-13.7753	0.0820312	0.759
1806	-0.4	6.70627	19.391	-83.9905	-57.0984	0.411219	-0.765
1807	-0.4	11.0605	18.3025	-89.282	83.012	0.388134	0.462
1808	-0.8	9.32347	29.3018	-66.3277	-49.2025	0.424214	-0.666
1809	-3.5	79.0991	78.5559	-81.7689	8.49546	0.737379	0.796
1810	-3.5	31.0668	42.7588	-118.149	96.0609	0.496376	-0.858
1811	4.5	18.2332	56.5392	-72.2739	131.102	0.536898	-0.617
1812	-3.2	0	0	-110.535	148.277	0	-0.875
1813	4.2	0	0	-114.578	134.19	0	-0.887
1814	4.2	0	0	-105.439	122.402	0	-0.887
1815	-3.2	0	0	-129.944	123.819	0	-0.586
1816	2.8	0	0	-102.988	123.283	0	-0.32
1817	-3.2	0	0	-62.4311	125.512	0	-0.875
1818	-0.4	0	0	74.5656	19.4438	0	-0.766
1819	-3.5	0	0	-134.06	153.405	0	-0.86
1820	-0.7	4.54691	15.8376	-120.443	143.919	0.190998	-0.645
1821	3.8	0.295514	4.69648	-101.213	175.671	0.0443726	-0.771
1822	3.8	20.7911	36.9811	-147.763	135.416	0.3494	-0.771
1823	-3.5	20.504	31.2983	-106.628	167.689	0.305141	-0.511
1824	-3.5	10.9859	28.7375	-127.317	-167.227	0.317398	-0.894
1825	-0.4	34.5697	36.6964	93.1545	-64.3065	0.778208	0.03
1826	-3.5	60.1847	57.8611	-93.8895	12.626	0.639059	-0.098
1827	-3.9	125.261	100.399	74.5426	-18.0423	0.833169	-0.205
1828	-3.5	20.5197	24.8947	-147.525	120.766	0.233678	-0.532
1829	-3.2	18.1142	33.5164	-162.702	127.913	0.30232	-0.875
1830	-3.5	10.449	23.9679	-102.602	-56.9373	0.224979	-0.217
1831	3.8	66.213	67.1066	69.1104	-23.234	0.634026	-0.771
1832	-0.4	0.216421	5.94219	75.0968	-64.0872	0.126014	-0.766
1833	4.2	4.95684	23.0819	-129.615	146.397	0.255715	-0.522
1834	-0.9	34.5157	43.5729	-109.986	129.882	0.292602	0.043
1835	-1.6	28.4982	37.5062	-77.9661	123.634	0.462868	-0.396
1836	3.8	0	0	-86.5918	120.059	0	-0.771
1837	3.8	31.8011	50.6935	-92.1825	149.54	0.478954	-0.771
1838	-1.6	0	0	-76.909	73.7338	0	-0.791
1839	-0.4	2.28943	13.5642	147.468	-3.80984	0.28765	-0.766
1840	-0.8	31.9591	41.4472	-87.0918	146.832	0.600049	-0.67
1841	2.8	6.46056	28.3219	-118.028	94.3501	0.227095	-0.763
1842	-3.9	25.8952	37.502	-102.198	136.777	0.311215	-0.832
1843	-0.7	9.28061	45.4782	-119.58	119.144	0.548459	-0.9
1844	3.8	0.113895	2.88573	-127.517	169.693	0.0272645	-0.771
1845	-3.5	26.376	43.2286	-128.382	147.209	0.421455	-0.84
1846	1.9	2.27267	10.9142	-103.368	-65.002	0.0974398	-0.881
1847	-3.9	44.555	54.2016	69.4386	79.8113	0.449799	-0.832
1848	1.8	0	0	-55.0372	141.799	0	0.287
1849	-0.8	6.5592	18.1769	-94.5665	-77.7773	0.263155	-0.911
1850	-3.9	42.6073	56.8558	-130.068	152.187	0.471825	-0.492
1851	-1.6	6.91154	20.0086	-71.9117	160.228	0.246929	-0.424
1852	-0.4	0	0	131.065	179.669	0	-0.766
1853	-0.9	76.1149	74.7474	-86.9324	109.614	0.501947	0.289
1854	-0.9	0	0	-106.196	-179.849	0	-0.6
1855	3.8	4.65943	19.9589	-131.787	127.704	0.188573	-0.771
1856	3.8	0	0	-101.123	132.31	0	-0.771
1857	-3.5	0	0	-157.056	176.992	0	-0.24
1858	-0.7	0	0	-104.254	131.835	0	-0.9
1859	-3.5	0	0	-86.1661	16.7172	0	-0.504
1860	4.2	0.671816	9.92163	-78.8814	110.468	0.109918	-0.607
1861	-0.4	0.312106	6.56381	-50.5549	-32.1455	0.139197	-0.766
1862	-3.5	64.7719	71.9957	-89.1076	4.91729	0.701918	-0.84
1863	-3.5	8.09495	18.1134	-114.423	-30.973	0.200057	-0.625
1864	-3.5	20.774	28.2674	-59.9553	-43.5392	0.265337	-0.86
1865	-4.5	187.788	131.255	-76.2711	-27.719	0.947038	0.94
1866	1.8	44.451	41.9147	-68.0949	-20.013	0.686417	-0.587
1867	-0.4	0	0	150.727	-20.3026	0	-0.766
1868	1.9	0	0	-84.6231	75.543	0	-0.881
1869	-3.5	41.5997	41.2407	-153.365	117.285	0.387113	-0.86
1870	-0.7	0.485285	7.35447	-121.691	117.546	0.0886936	-0.9
1871	-1.6	31.5428	49.313	-78.6168	86.2301	0.608577	-0.388
1872	2.8	3.10828	7.5732	-77.5619	164.959	0.0607246	-0.763
1873	3.8	18.2327	46.586	-121.02	129.987	0.440146	-0.771
1874	4.5	0	0	-109.207	129.342	0	-0.344
1875	1.9	1.4831	18.6854	-114.141	179.183	0.166819	-0.049
1876	-3.5	8.35034	18.1873	-64.322	166.44	0.211132	-0.858
1877	-4.5	174.166	125.376	-94.2063	-12.1852	0.90462	0.203
1878	-3.5	77.3222	74.0882	-124.302	46.9596	0.860071	1.11
1879	2.5	4.81383	17.9475	-72.473	68.6095	0.228281	-0.738
1880	-4.5	152.565	121.028	-139.014	48.6137	0.873251	-0.486
1881	1.9	21.6295	48.5103	-115.228	144.69	0.433089	-0.881
1882	-1.6	72.4763	68.6428	-56.3485	136.801	0.847128	-0.791
1883	1.9	18.8676	37.2532	-86.5082	3.82746	0.332588	-0.881
1884	-0.4	0.482091	4.64441	119.979	-3.75883	0.0984925	-0.766
1885	3.8	0.587204	5.09849	-64.2442	-46.6738	0.0481708	-0.771
1886	-0.8	55.7472	47.2895	-81.2706	-25.4238	0.684631	-0.911
1887	-0.7	29.6616	46.8899	-85.6443	-38.0137	0.565483	-0.644
1888	-0.4	33.0397	35.1717	114.945	0.13192	0.745874	-0.766
1889	4.5	55.274	65.147	-62.8292	-40.4544	0.618638	1.248
1890	4.5	10.7731	20.7777	-86.1483	111.731	0.197306	-0.624
1891	-0.8	45.3715	38.5706	-73.8397	158.065	0.558404	-0.1
1892	-3.5	71.7377	58.5296	-73.8791	0.29913	0.679455	-0.858
1893	-0.8	99.922	61.2028	-73.9817	-9.47424	0.88606	-0.419
1894	-3.5	20.612	47.7024	-129.438	37.536	0.447767	-0.86
1895	4.5	14.4815	24.2067	-111.392	117.339	0.229868	-0.891
1896	-3.9	116.371	90.332	-113.421	167.796	0.749631	-0.011
1897	1.8	19.3558	23.7878	-158.106	151.938	0.389562	-0.889
1898	-0.8	47.6446	40.1132	-96.164	-78.4828	0.580736	-0.911
1899	-3.5	64.6576	61.0788	-91.8834	160.386	0.595484	0.008
1900	2.8	42.9422	38.9905	-130.39	175.274	0.312639	2.184
1901	3.8	15.988	35.4554	-133.615	58.4332	0.334984	0.612
1902	-0.4	16.3734	22.5235	100.182	-101.551	0.477648	1.07
1903	-1.3	152.366	117.554	-135.96	-4.77224	0.898149	-0.751
1904	-0.9	37.9165	68.9033	-92.0845	90.3077	0.462702	-0.6
1905	-3.5	57.1563	51.9119	-39.8479	141.453	0.506111	-0.338
1906	-1.6	10.9781	21.3014	-75.1566	-14.1785	0.262883	-0.791
1907	-4.5	115.55	97.7834	-63.2708	-14.7244	0.705534	-0.113
1908	3.8	41.1545	46.4166	-105.672	24.1245	0.438546	-0.771
1909	1.8	0	0	-92.729	29.7887	0	-0.889
1910	-4.5	33.6291	46.9044	-84.5036	138.733	0.338428	-0.856
1911	3.8	11.7535	26.3594	-66.093	140.54	0.249045	-0.771
1912	-3.5	103.445	71.3121	54.6939	44.1251	0.787623	-0.894
1913	-3.5	47.5924	46.6988	-95.9251	130.106	0.515775	-0.894
1914	-0.4	50.0364	38.4274	-91.4149	-142.253	0.814916	0.876
1915	-0.4	82.7643	49.3615	78.0121	-165.63	1.04679	-0.766
1916	-0.8	81.1595	72.0403	-90.3499	-26.0315	1.04296	-0.911
1917	-1.3	99.286	87.4592	-132.307	112.903	0.668214	-0.751
1918	-3.5	12.0813	26.4394	-141.841	47.5421	0.292015	-0.894
1919	1.8	0.811188	8.1045	-154.599	-166.925	0.132724	-0.889
1920	-0.9	1.02474	8.75837	-101.616	124.387	0.0588146	-0.6
1921	-0.8	0	0	-175.496	156.211	0	-0.397
1922	4.2	43.6247	45.5833	-115.982	-59.2918	0.505	0.695
1923	-3.5	102.198	65.2475	-118.434	-177.481	0.636126	-0.5
1924	-3.9	162.271	110.453	-81.4386	161.462	0.916605	-0.489
1925	3.8	29.2022	55.9107	-114.274	-44.8639	0.528247	2.958
1926	1.8	107.544	63.7949	66.8946	-14.748	1.04474	0.423
1927	1.8	71.022	55.4257	-167.192	125.924	0.907681	1.485
1928	-3.5	27.5271	59.2262	-159.379	107.737	0.577422	1.713
1929	2.8	177.641	125.391	-149.074	-19.0984	1.00543	1.524
1930	1.8	74.6552	54.74	-112.98	-41.7277	0.896451	2.227
1931	-0.8	74.1577	61.4213	-64.3693	167.136	0.889223	-0.075
1932	-3.9	131.251	94.4817	-118.535	87.099	0.784068	1.91
1933	-1.6	3.48424	24.2029	-68.3894	163.863	0.298691	-0.009
1934	-0.9	62.066	51.5781	-141.721	155.683	0.34636	-0.6
1935	4.5	0	0	-118.626	136.967	0	-0.891
1936	-3.5	4.64164	21.9586	-119.3	131.157	0.206119	-0.86
1937	4.2	0	0	-117.582	127.677	0	-0.887
1938	-3.5	16.2077	21.5842	-90.8923	157.043	0.250566	-0.858
1939	1.9	8.4487	26.9913	-120.613	-11.1447	0.240972	-0.512
1940	-3.5	121.99	86.04	66.2267	0.570859	0.80763	0.109
1941	-3.9	77.3732	77.1435	-160.847	163.771	0.640184	0.608
1942	-3.5	76.184	76.7759	-72.7806	122.642	0.748522	-0.498
1943	4.2	1.61301	12.8428	-132.348	163.62	0.14228	-0.316
1944	4.5	11.9989	33.4073	-98.8942	134.766	0.317237	1.247
1945	4.5	0	0	-123.729	122.805	0	1.911
1946	-0.7	2.22504	16.3175	-111.487	-1.89645	0.196786	-0.639
1947	-0.4	0	0	177.166	-179.635	0	-0.766
1948	4.5	0	0	-144.964	136.816	0	-0.891
1949	-3.5	36.7234	34.1984	-104.856	118.14	0.321009	-0.86
1950	-0.7	0	0	-101.437	156.256	0	-0.604
1951	-3.5	3.01211	9.19955	-155.678	143.575	0.0863532	-0.86
1952	-0.4	0.198574	4.03429	-83.5772	170.956	0.0855538	-0.766
1953	1.8	1.01879	12.9631	-137.842	153.749	0.21229	-0.889
1954	-3.9	90.9099	90.6563	-163.01	160.49	0.752322	-0.485
1955	-3.2	104.928	90.1311	-97.4882	-53.6079	0.812988	0.021
1956	-1.3	164.128	107.023	-148.476	-27.6474	0.817685	-0.751
1957	3.8	144.676	91.953	-140.227	52.7522	0.868776	-0.771
1958	-3.9	40.757	57.729	-137.324	107.68	0.479071	-0.464
1959	-0.8	58.5961	50.4531	-66.1075	-62.6977	0.730431	-0.409
1960	2.5	0	0	50.1317	67.3612	0	1.356
1961	-1.3	52.2543	50.1785	-121.176	150.181	0.383379	-0.306
1962	-0.7	0	0	-97.0494	136.213	0	-0.644
1963	-0.7	46.0003	54.8986	-106.174	-38.5653	0.662067	-0.644
1964	-3.5	34.3588	51.8203	-137.238	131.355	0.505219	-0.503
1965	2.8	0.36047	6.82593	-148.736	156.39	0.0547326	-0.326
1966	-1.3	57.9662	77.7097	-122.235	163.81	0.593725	3.378
1967	4.2	0	0	-126.688	134.435	0	-0.887
1968	1.8	2.87364	17.2573	-115.23	166.079	0.282615	-0.889
1969	-1.3	32.0466	43.8885	-153.623	162.126	0.335321	-0.751
1970	-0.8	2.68075	5.5564	-160.552	147.724	0.0804424	-0.911
1971	-0.8	58.4084	52.8663	-98.6826	0.864414	0.765368	-0.666
1972	-3.5	80.2941	62.6679	-140.158	1.8113	0.692149	-0.552
1973	-3.5	82.1369	66.4404	65.6082	11.0211	0.623654	1.294
1974	4.5	145.748	88.8646	-124.459	-50.8263	0.843863	0.964
1975	-3.5	116.603	78.4397	-94.7246	96.2619	0.866345	0.053
1976	-0.9	45.1908	59.5547	-95.4411	146.518	0.399924	-0.6
1977	-3.5	46.1914	47.8797	-120.172	93.5702	0.449432	0.496
1978	4.5	74.2961	67.5631	-94.6523	73.625	0.641582	-0.256
1979	2.8	66.039	68.731	-138.194	14.5474	0.551109	-0.763
1980	-3.9	8.00584	14.3661	-94.9654	-10.0093	0.119219	-0.147
1981	-0.4	0.0752179	2.52102	-76.7849	-73.3596	0.0534625	-0.766
1982	-3.5	46.0378	59.147	-77.5861	65.714	0.653262	-0.631
1983	-0.8	8.76347	28.3921	-93.6863	-162.203	0.411045	-0.911
1984	-0.7	27.2911	41.3575	-71.2236	-64.5932	0.498764	-0.079
1985	-4.5	117.901	127.602	-50.8461	-36.3382	0.920681	1.157
1986	-3.5	43.0435	53.2068	-73.4391	169.729	0.587654	0.247
1987	4.2	91.6725	83.3163	-96.0568	-69.016	0.923029	0.17
1988	1.9	89.3305	80.1035	-141.321	28.8211	0.715146	-0.522
1989	-1.3	148.598	107.719	-142.292	169.197	0.823006	0.63
1990	2.8	25.5334	52.7547	-137.203	175.116	0.423005	-0.761
1991	-3.5	95.6349	69.5012	-134.106	164.253	0.767621	2.659
1992	-0.4	2.45253	6.90877	-147.778	-133.181	0.146512	-0.764
1993	-3.5	6.95018	16.9849	-85.0121	170.922	0.187593	-0.892
1994	-0.8	84.9917	58.7445	-126.767	-25.2988	0.85047	-0.91
1995	-3.5	58.4421	42.4501	-155.559	-160.427	0.492792	-0.857
1996	1.8	29.563	39.8472	-73.9155	-147.48	0.652559	-0.613
1997	-0.8	59.5915	58.3264	-74.2924	77.8491	0.844417	-0.66
1998	-0.7	69.453	51.3893	-127.255	125.423	0.619745	-0.369
1999	4.5	86.9897	75.2967	-70.3229	120.445	0.715021	-0.338
2000	-3.9	85.2717	67.2774	-122.777	127.472	0.558309	-0.83
2001	-3.5	66.1466	55.6869	-129.259	144.428	0.542917	-0.498
2002	-3.5	22.2163	27.4517	-117.967	156.724	0.303197	-0.892
2003	-3.5	90.0047	81.9816	-113.496	145.408	0.769534	0.589
2004	2.8	1.54225	7.63976	-99.448	96.3439	0.0612582	0.173
2005	-3.5	66.7688	75.8141	-52.7054	-62.1948	0.880106	-0.539
2006	-1.6	8.76204	27.5447	-74.3676	114.158	0.339932	-0.789
2007	-1.6	2.78294	25.0691	-60.9064	151.831	0.309381	-0.789
2008	4.5	1.28528	16.5843	-109.189	149.598	0.157485	-0.607
2009	4.2	47.8965	59.6284	-132.202	125.138	0.6606	-0.288
2010	1.8	0	0	-167.344	164.506	0	-0.887
2011	-4.5	81.8059	61.185	-86.9782	-46.9061	0.441466	-0.203
2012	-1.3	23.593	29.0013	-107.159	144.862	0.221579	-0.75
2013	4.5	0	0	-131.912	142.455	0	-0.889
2014	-4.5	54.0085	58.4242	-142.351	123.785	0.421546	-0.854
2015	4.5	0	0	-119.885	147.313	0	-0.327
2016	-0.8	5.11874	17.759	-133.343	117.687	0.257104	-0.01
2017	-1.6	1.12537	9.7302	-74.3329	145.272	0.120081	-0.789
2018	-0.7	43.0711	56.0061	-111.829	-67.798	0.675423	-0.373
2019	-4.5	168.785	105.061	-106.555	129.044	0.758041	1.375
2020	1.8	30.0986	32.5385	-151.413	174.437	0.532867	-0.006
2021	-1.3	114.917	81.089	-90.2491	84.1879	0.619544	-0.308
2022	-3.5	101.768	83.8032	71.1051	-17.801	0.925583	-0.892
2023	-4.5	115.238	97.5517	-147.137	99.7759	0.703862	-0.152
2024	-1.6	11.2986	45.8645	-71.0398	75.9152	0.566018	-0.389
2025	-0.7	5.25523	15.6492	-94.7316	172.409	0.188727	-0.366
2026	3.8	0	0	-166.2	157.955	0	-0.769
2027	-4.5	14.9251	21.6867	-119.971	145.504	0.156475	-0.854
2028	3.8	0	0	-132.883	145.395	0	0.098
2029	-3.5	2.92298	15.5974	-141.478	141.936	0.152066	-0.838
2030	3.8	0.0577332	2.50215	-103.358	145.449	0.0236405	-0.769
2031	-3.5	10.1397	27.4622	-115.2	124.986	0.257779	0.171
2032	-0.4	0	0	-159.244	-156.291	0	-0.764
2033	2.5	0	0	-153.973	-141.461	0	-0.736
2034	-3.5	4.66646	32.889	-123.925	-169.016	0.32065	-0.499
2035	4.2	82.5126	76.8767	-92.7528	-46.5125	0.851688	-0.609
2036	-3.5	9.40578	28.9474	-74.0351	-21.6063	0.319716	-0.575
2037	-0.4	1.82265	13.549	95.9879	5.33847	0.287329	-0.764
2038	2.5	3.88578	14.0619	-135.306	40.2461	0.178859	-0.736
2039	-0.8	0	0	-87.4589	62.0246	0	-0.91
2040	-0.7	29.88	38.7945	-89.977	147.668	0.467855	-0.371
2041	-1.6	18.2834	39.3629	-51.2995	125.121	0.485782	-0.789
2042	3.8	9.21308	25.4186	-72.6235	-8.666	0.240156	-0.769
2043	-0.4	0	0	114.335	18.4275	0	-0.764
2044	1.9	0.00740036	1.30051	-61.7244	-72.2565	0.0116106	-0.564
2045	-3.5	77.773	69.9574	-74.4495	-18.8044	0.682045	-0.838
2046	-3.5	97.2748	70.3946	-76.3041	-17.4363	0.777488	-0.026
2047	-0.4	48.6521	37.9414	83.6521	0.412481	0.804611	-0.333
2048	-3.9	134.917	107.033	-65.702	-24.4453	0.888225	-0.141
2049	4.5	10.3449	26.3337	-105.445	132.373	0.250066	-0.889
2050	-3.5	109.305	77.6813	-78.8918	174.691	0.757349	0.211
2051	-3.5	58.6263	60.1015	-83.2275	2.68649	0.663804	-0.63
2052	-3.9	188.131	116.788	-100.733	19.775	0.969177	0.618
2053	-3.5	17.1557	44.7339	-113.913	15.6552	0.419903	-0.858
2054	4.5	12.2317	30.3905	-128.566	131.508	0.28859	-0.889
2055	-0.7	67.1527	58.0506	-141.557	150.925	0.70008	-0.641
2056	1.8	10.8804	19.0655	-154.981	-178.578	0.312227	-0.887
2057	-0.8	59.731	44.8368	-73.9445	-49.3546	0.649121	-0.91
2058	-0.8	12.9765	23.3836	-135.558	139.367	0.338534	-0.91
2059	2.8	126.824	106.808	-100.27	65.1753	0.856425	-0.13
2060	-3.9	36.0591	43.8408	-41.1286	127.711	0.363818	-0.488
2061	-3.9	117.654	87.5646	-139.199	141.659	0.726665	-0.475
2062	-0.8	48.7896	49.2982	-82.1858	173.994	0.713712	-0.91
2063	-0.9	241.063	147.713	-92.9719	-19.8444	0.991929	-0.597
2064	-0.9	230.962	147.322	-116.08	34.2066	0.989305	0.064
2065	-0.4	43.2708	38.3227	174.792	-137.319	0.812696	-0.764
2066	-3.5	26.7157	42.6125	-86.4089	-178.442	0.494678	1.059
2067	-1.3	84.1994	78.5327	-117.079	143.192	0.600013	-0.287
2068	-0.9	10.7536	26.003	-107.41	125.041	0.174616	-0.597
2069	-3.5	2.08631	14.5483	-106.361	103.821	0.141838	0.003
2070	-1.6	1.47226	14.1504	-67.439	7.55702	0.174632	-0.789
2071	2.8	49.5831	65.3444	-111.453	18.1335	0.523954	0.309
2072	-4.5	121.204	94.8288	-129.238	28.6563	0.684215	1.344
2073	1.8	0	0	-75.8211	68.9295	0	-0.887
2074	-4.5	44.3998	53.1795	-101.832	138.736	0.383705	-0.854
2075	3.8	9.49976	33.1737	-77.9213	136.132	0.313427	-0.769
2076	-3.5	97.5036	80.2586	60.6289	28.6563	0.886434	-0.892
2077	1.8	36.3054	46.5087	-100.015	145.166	0.761652	-0.887
2078	-3.5	159.773	100.82	-121.449	157.564	0.946369	-0.858
2079	-0.4	70.5557	47.2661	147.833	-140.601	1.00236	-0.764
2080	-4.5	153.578	123.756	-73.9959	-158.511	0.89293	-0.854
2081	4.2	14.5905	31.9492	-64.2614	113.284	0.353953	-0.885
2082	-3.5	24.5926	40.8257	-117.21	36.2668	0.450908	-0.892
2083	1.8	0	0	-150.174	178.262	0	-0.887
2084	-0.9	0	0	-109.261	97.7259	0	-0.597
2085	-3.5	45.2345	49.9184	-98.8279	117.142	0.468568	-0.858
2086	1.8	7.03546	21.6818	-70.033	159.1	0.355073	-0.887
2087	-3.9	155.193	104.029	-58.7367	-42.3488	0.8633	-0.477
2088	1.8	55.8976	48.8341	-144.907	147.975	0.799733	-0.609
2089	-3.5	81.2662	68.2867	-74.9896	127.745	0.754208	-0.892
2090	-3.5	51.0143	46.4714	-167.072	166.867	0.513264	-0.892
2091	-3.5	86.2385	66.9725	-87.8265	26.5014	0.739693	-0.892
2092	-3.9	155.006	106.095	-134.079	25.3424	0.88044	-0.142
2093	-3.5	13.6479	21.8741	-94.5046	172.254	0.205326	-0.858
2094	-0.9	68.9704	62.0823	-168.044	159.365	0.416897	-0.597
2095	3.8	0	0	-129.032	124.497	0	-0.769
2096	-3.5	20.9975	29.6773	-116.593	137.511	0.289337	-0.547
2097	4.5	1.10264	7.95397	-122.186	133.262	0.0755313	-0.327
2098	-3.5	42.4733	37.9268	-112.348	103.755	0.440282	-0.857
2099	3.8	1.62866	9.39069	-81.8602	6.21628	0.0887237	-0.769
2100	3.8	110.919	85.6053	70.9489	-25.8192	0.808803	-0.769
2101	-3.9	89.4983	80.5064	-148.931	149.987	0.668092	-0.83
2102	4.5	54.4143	56.0207	-59.5586	130.38	0.531975	-0.025
2103	-3.9	26.086	36.2666	-135.183	160.874	0.300963	-0.83
2104	-3.9	0	0	-85.555	113.211	0	-0.83
2105	4.5	0	0	-98.4463	113.423	0	-0.602
2106	-0.7	4.64995	23.4358	-98.113	-46.5171	0.282631	-0.898
2107	1.8	0	0	-149.998	159.208	0	-0.605
2108	4.5	0	0	-134.652	138.713	0	-0.615
2109	4.5	13.9252	20.3955	-118.192	135.336	0.193677	0.777
2110	-0.7	0	0	-119.394	153.307	0	-0.898
2111	-3.5	2.52973	13.5753	-148.385	158.732	0.127427	-0.858
2112	-0.4	0	0	-99.9426	177.063	0	-0.764
2113	2.5	4.04655	13.8639	-154.157	172.514	0.176341	-0.205
2114	-3.9	78.8989	87.0904	-162.513	-179.334	0.72273	-0.83
2115	-0.8	54.8866	57.2213	-139.565	93.3379	0.828417	-0.91
2116	3.8	173.658	104.673	45.2598	18.2591	0.988952	-0.336
2117	-0.8	79.6338	55.8952	-151.737	-158.787	0.80922	-0.91
2118	-0.8	79.8022	57.2812	-49.1256	127.444	0.829284	-0.664
2119	-3.5	39.4047	51.1266	-95.3562	155.52	0.498455	-0.838
2120	1.9	27.4497	37.1438	-147.922	150.221	0.331611	-0.88
2121	-1.3	26.0193	26.6068	-159.788	164.47	0.203284	-0.3
2122	4.2	0	0	-84.3485	137.092	0	-0.885
2123	-3.9	95.0315	76.8644	-108.149	-27.3146	0.637869	-0.082
2124	-0.8	10.3453	16.8506	-157.481	132.12	0.243953	-0.66
2125	-1.3	0	0	-136.736	162.731	0	-0.75
2126	-0.7	4.18071	17.2564	-122.145	163.977	0.208109	0.653
2127	4.5	0	0	-117.223	127.485	0	-0.889
2128	-3.2	38.6845	41.7645	-111.063	138.72	0.376718	1.297
2129	-1.3	53.952	42.5782	-139.48	172.254	0.32531	-0.75
2130	-0.8	0.732924	5.55116	-125.006	179.846	0.0803665	-0.91
2131	-3.5	73.453	61.4547	-92.4615	-163.172	0.599149	-0.22
2132	-3.5	108.187	82.5917	-54.5257	-32.0004	0.775261	-0.531
2133	-0.4	29.7755	24.2295	-98.084	-165.983	0.513826	-0.764
2134	4.2	118.471	84.1879	-92.9497	106.166	0.932685	0.828
2135	-3.5	100.285	65.2896	-160.8	172.075	0.636537	1.537
2136	-0.9	72.7365	80.9578	-142.146	132.941	0.543651	-0.597
2137	-3.9	73.2138	65.1787	-136.642	144.959	0.540893	-0.474
2138	-1.6	69.5294	60.0535	-63.8672	157.381	0.741127	-0.395
2139	-1.3	9.15976	30.3405	-93.8325	80.6663	0.23181	-0.75
2140	-4.5	150.342	110.247	-69.7707	139.131	0.795459	-0.536
2141	3.8	49.6887	54.3688	-68.402	136.11	0.513679	0.794
2142	-3.9	146.221	117.523	-53.5016	-33.6279	0.975282	-0.481
2143	-0.8	94.6555	61.9405	-112.024	26.1987	0.89674	-0.415
2144	-0.8	31.1673	37.9077	-126.891	-169.49	0.548806	-0.401
2145	1.9	149.258	92.884	-121.834	9.45856	0.829248	-0.301
2146	4.2	95.6898	63.432	-144.369	176.657	0.702739	-0.17
2147	-3.5	70.6485	68.5483	-64.395	149.346	0.795759	-0.543
2148	-3.9	28.8497	51.6151	-80.523	143.736	0.428334	-0.83
2149	4.5	109.008	80.7165	-113.101	138.697	0.766487	-0.335
2150	2.8	9.06195	23.9092	-106.645	157.941	0.191712	-0.761
2151	-3.5	127.475	82.3476	-94.9931	127.804	0.802843	0.384
2152	-0.4	1.82134	11.835	-91.2589	-138.923	0.25098	-0.764
2153	-3.5	2.82284	14.8084	-79.4946	155.964	0.163555	-0.892
2154	-0.7	116.072	80.4957	-117.785	-25.5197	0.970764	0.428
2155	-3.5	78.2394	57.214	-130.63	-171.208	0.631913	-0.892
2156	-0.7	49.1069	40.5365	-85.2744	-42.1362	0.488862	0.421
2157	-3.9	118.306	87.5135	-111.801	-33.7659	0.726241	-0.483
2158	-0.4	10.7903	26.2592	-61.3289	146.809	0.55687	-0.764
2159	-3.2	19.3613	43.4397	-88.7268	159.881	0.391829	-0.579
2160	4.2	32.1507	34.2422	-130.011	135.505	0.379356	0.688
2161	-3.9	43.6049	61.185	-111.433	126.862	0.507751	-0.83
2162	-3.5	16.852	22.2452	-114.903	137.658	0.245692	-0.892
2163	2.8	82.6596	87.5668	-107.451	151.355	0.702141	-0.313
2164	2.8	8.5664	20.7382	-98.3941	135.223	0.166286	-0.322
2165	-3.5	70.4336	61.9637	-70.9153	-70.1989	0.684371	-0.629
2166	-1.6	50.5776	54.229	-76.623	130.158	0.669246	-0.789
2167	-1.6	12.119	36.1586	-62.3453	158.703	0.446237	-0.789
2168	4.5	2.74659	9.897	-94.4992	118.402	0.0939823	-0.618
2169	4.5	57.6634	80.0887	-105.208	103.922	0.760526	-0.574
2170	-0.8	0	0	-172.992	173.192	0	-0.91
2171	-4.5	67.3904	53.3996	-117.209	-2.12321	0.385292	-0.854
2172	2.8	26.0037	38.9838	-115.445	127.099	0.312586	-0.761
2173	4.5	0	0	-143.965	134.339	0	-0.889
2174	-4.5	43.2449	35.7388	-120.032	139.583	0.257865	-0.854
2175	4.2	0	0	-105.719	123.547	0	-0.28
2176	4.5	11.0744	24.313	-102.7	106.08	0.230877	-0.889
2177	-1.6	0	0	-72.2665	104.719	0	-0.789
2178	-3.9	90.3496	78.5506	-83.7219	-57.1788	0.651861	-0.83
2179	-0.7	85.3884	56.5652	-128.758	149.87	0.682166	-0.636
2180	-0.9	62.0212	65.1142	-154.06	174.661	0.437257	-0.597
2181	-3.5	43.9999	39.0205	-106.062	93.3858	0.43097	-0.625
2182	-3.5	136.867	103.369	60.6534	-1.70383	0.970293	-0.858
2183	-0.8	5.11555	13.5977	-165.621	169.936	0.196861	-0.667
2184	4.5	0.432025	7.0198	-90.0677	117.78	0.0666603	-0.889
2185	1.8	0	0	-158.717	125.193	0	-0.611
2186	3.8	0	0	-159.585	156.831	0	-0.769
2187	-4.5	9.47608	29.8082	-115.951	143.706	0.215074	-0.854
2188	3.8	0	0	-130.606	136.355	0	-0.769
2189	-3.5	0.241865	5.00069	-139.042	135.898	0.0487539	-0.838
2190	3.8	0	0	-108.277	137.878	0	-0.769
2191	2.8	12.6577	22.1702	-102.866	133.68	0.177769	0.134
2192	-0.4	0.264159	3.68982	-152.569	-174.431	0.0782488	-0.764
2193	2.5	3.58077	19.3274	-141.246	136.715	0.245833	-0.736
2194	-3.5	87.6845	74.3385	-81.8773	82.9082	0.862976	-0.543
2195	4.5	8.93795	33.9753	-79.9909	149.486	0.322631	0.091
2196	-1.3	142.273	160.98	-129.971		1.22993	-0.25

## Sheet: Supplementary Table 4
degree	closeness	burt	authority	page_rank	k_core	log_betweenness	kdhydro	areaSAS	areaSES	phi	psi	relSESA	conserv_score	mutation_observed
8	0.127149	0.169785	0.0780689	0.00095178	4	3.76279	-1.3	22.328	40.026	-149.753	176.47	0.305811	-0.841	0
5	0.120325	0.371672	0.0322095	0.000604393	4	3.05664	-3.5	0.75512	6.09998	-137.113	10.1525	0.070813	-0.927	0
13	0.134619	0.14546	0.184694	0.00122715	5	4.66718	-0.9	0	0	-106.196	-179.849	0	-0.6	0
9	0.138468	0.18262	0.190232	0.000845258	5	4.30064	3.8	4.65943	19.9589	-131.787	127.704	0.188573	-0.771	0
8	0.123123	0.205883	0.0727999	0.000843456	4	3.97004	-3.9	0	0	-78.2349	5.22766	0	-0.906	0
9	0.12957	0.178154	0.108261	0.00088277	5	4.03761	-3.5	0	0	-112.722	-20.7672	0	-0.913	0
4	0.119302	0.281262	0.0381016	0.000468907	4	2.71416	1.8	0	0	-94.6718	138.406	0	-0.95	0
2	0.115692	0.5	0.0151664	0.000302144	2	2.41103	-0.8	67.8104	55.0881	-112.462	105.416	0.797534	-0.967	0
3	0.115554	0.510539	0.0160507	0.000402387	3	2.68214	-3.2	126.735	104.161	55.5861	52.1561	0.939539	-0.32	0
6	0.113426	0.289788	0.0249734	0.000697058	4	3.59433	-0.7	22.5483	25.4501	-108.523	161.805	0.306923	-0.958	0
7	0.127914	0.233337	0.076625	0.000755338	4	4.05902	-0.9	76.1149	74.7474	-86.9324	109.614	0.501947	0.289	0
7	0.107521	0.286694	0.0152061	0.0008008	4	4.27693	2.8	53.5928	60.9501	-84.5898	156.841	0.488719	0.583	0
8	0.116345	0.249434	0.0392667	0.000855441	4	3.96081	-3.5	0.962682	13.3798	-101.724	21.2696	0.130446	-0.913	0
8	0.111138	0.295049	0.0326602	0.000878904	4	3.96695	-3.9	67.012	67.0435	-101.277	3.07297	0.556369	1.262	0
5	0.106553	0.434403	0.0150995	0.00059814	4	2.64183	-1.6	90.1389	76.7675	-50.829	-28.2286	0.947395	-0.29	0
7	0.100384	0.270762	0.00327639	0.00081271	4	4.11893	-3.5	70.4336	61.9637	-70.9153	-70.1989	0.684371	-0.629	0
6	0.103223	0.273387	0.00393846	0.000666944	4	3.71551	-1.6	12.119	36.1586	-62.3453	158.703	0.446237	-0.789	0
6	0.110596	0.328364	0.0311924	0.000661436	4	3.14811	1.9	88.8703	86.6501	-79.1876	-40.571	0.773592	0.09	0
12	0.120347	0.163122	0.0906164	0.00115576	5	4.30849	-3.5	0.128787	5.85056	-62.1233	-22.5325	0.0679177	-0.927	0
6	0.117065	0.222417	0.0448025	0.000635481	4	4.29913	3.8	49.3638	58.0134	-122.154	15.0201	0.548113	0.504	0
8	0.114775	0.206696	0.0483675	0.000864445	4	3.63068	-3.5	4.82905	15.5834	-62.5275	-31.3039	0.180904	-0.927	0
8	0.108188	0.198567	0.0652629	0.000771481	5	3.0662	1.8	0	0	-110.396	127.768	0	-0.95	0
8	0.102547	0.226259	0.0533781	0.000809046	5	2.72096	-3.5	40.8698	43.9626	-142.543	152.467	0.412662	-0.928	0
11	0.110345	0.16699	0.0718676	0.00104931	5	3.73697	4.5	3.57787	19.3924	-127.304	124.293	0.184151	-0.568	0
10	0.111878	0.188719	0.0788103	0.000948492	5	3.56656	4.2	0	0	-130.596	171.683	0	-0.949	0
13	0.120251	0.121146	0.119153	0.00117503	5	4.31893	-1.3	0	0	-92.3166	137.966	0	-0.84	0
9	0.107411	0.188227	0.05967	0.000885543	5	3.00427	-3.9	50.7326	52.7402	-140.457	118.541	0.437671	-0.159	0
7	0.100044	0.232113	0.0455254	0.000707804	5	2.25989	-3.9	100.012	85.4276	-100.807	4.41886	0.708931	-0.126	0
7	0.102116	0.259587	0.039171	0.000725643	4	2.87139	1.8	12.2547	23.4553	-85.1849	-174.311	0.384116	-0.95	0
11	0.116245	0.15013	0.0764949	0.00103685	5	4.0581	3.8	0	0	-142.019	173.896	0	1.532	0
5	0.112451	0.287487	0.0340282	0.000544672	4	3.61391	1.8	45.8228	42.1675	-164.12	109.142	0.690558	-0.186	0
8	0.11391	0.199344	0.0635211	0.000789243	5	4.01929	-1.3	46.818	57.0624	-158.027	178.873	0.435973	-0.841	0
10	0.119313	0.188099	0.105207	0.000920445	5	3.53839	-1.3	0.000563388	1.06792	-97.7596	137.777	0.0081592	-0.841	0
9	0.12179	0.181735	0.094739	0.000845866	5	4.1746	-0.8	0	0	-158.214	174.514	0	-0.8	0
8	0.122834	0.202945	0.0866714	0.000781211	5	3.64957	-0.8	2.36063	15.3055	-143.062	28.0749	0.221585	-0.967	0
6	0.123034	0.246487	0.066716	0.000605549	5	3.45662	-0.4	0	0	75.9517	-4.6015	0	-0.853	0
7	0.107597	0.269613	0.0370081	0.000724416	4	3.00654	-1.6	53.0535	44.1095	-67.5165	142.927	0.54436	-0.874	0
7	0.110596	0.236189	0.0471838	0.000707721	4	3.45437	4.2	5.24382	19.2242	-93.2106	117.097	0.212977	-0.157	0
5	0.0997654	0.381212	0.019789	0.000562357	4	1.93719	1.8	40.1633	34.4318	-58.5143	150.022	0.563873	0.162	0
7	0.10122	0.286442	0.0322524	0.000740753	4	2.31617	-4.5	130.314	98.5432	-133.006	155.901	0.711016	0.9	0
11	0.117479	0.161418	0.101392	0.00101706	5	3.92537	2.8	0	0	-67.4402	139.841	0	-0.85	0
11	0.107589	0.192669	0.0628956	0.00106724	4	3.41421	-3.5	0.201113	5.48229	-91.8052	108.234	0.0605504	-0.954	0
8	0.099707	0.299916	0.0310204	0.000847511	4	2.28519	-1.6	54.4209	48.5988	-62.0096	129.213	0.599763	-0.591	0
4	0.0971865	0.454713	0.017508	0.000467236	4	-0.11367	-0.4	56.0684	41.8611	86.8303	27.2326	0.887733	-0.51	0
7	0.105488	0.284297	0.0371097	0.000728633	4	3.19757	-3.9	27.764	43.3002	-155.294	152.499	0.359332	-0.906	0
4	0.108593	0.342175	0.0308081	0.000445201	4	2.75573	-3.5	85.2163	76.7476	-102.468	170.834	0.748246	-0.677	0
4	0.103239	0.37085	0.0279484	0.00045769	4	1.53633	-0.4	59.322	44.1732	-81.8928	119.598	0.936765	0.53	0
7	0.104773	0.224234	0.0405489	0.000806289	5	3.28973	4.5	46.9304	51.3472	-116.441	126.259	0.487595	-0.369	0
11	0.112768	0.144111	0.0692912	0.00109384	5	4.15852	-4.5	19.2451	32.3492	-142.437	132.959	0.233408	-0.925	0
10	0.103498	0.187699	0.0457373	0.00106545	5	3.46199	-1.3	22.1756	32.4828	-118.376	157.635	0.248179	-0.84	0
6	0.110006	0.290874	0.0540078	0.000603606	5	1.89025	-0.7	45.1966	55.2388	-138.753	120.924	0.666169	-0.782	0
7	0.111238	0.216202	0.0555331	0.000702453	5	3.59568	-3.2	62.9787	58.3451	-88.1774	77.6021	0.526276	-0.939	0
6	0.116514	0.266623	0.0602745	0.000599044	5	3.02002	-3.5	58.1273	74.2576	-135.479	132.333	0.72397	0.461	0
9	0.112368	0.225047	0.0653102	0.000887869	5	3.05682	-3.9	59.8086	60.1696	-127.653	99.7196	0.499324	-0.414	0
10	0.118235	0.183875	0.100396	0.000921462	5	3.51064	4.2	0	0	-95.2477	114.474	0	-0.949	0
11	0.124463	0.157199	0.115549	0.00101594	5	3.90184	-0.9	2.77505	15.9346	-135.216	159.903	0.107005	-0.704	0
11	0.126994	0.155069	0.13126	0.000983722	5	4.26305	4.5	0	0	-123.905	135.117	0	-0.762	0
10	0.120956	0.166561	0.0757388	0.000950144	5	3.83389	4.5	0.0106972	5.14914	-128.017	136.571	0.0488965	0.508	0
6	0.118626	0.249102	0.03864	0.000656971	4	4.18663	-0.8	40.3569	47.4086	-139.081	120.288	0.686355	2.514	0
8	0.117025	0.199863	0.0390482	0.000885042	4	4.11629	4.5	38.0522	54.272	-118.682	166.944	0.515369	1.452	0
8	0.127602	0.207649	0.096221	0.000748447	5	3.67735	-1.6	0	0	-84.6917	-175.45	0	-0.588	0
10	0.127781	0.157923	0.0839868	0.000952431	5	4.26452	-4.5	17.78	24.5012	-75.8166	-59.8062	0.176782	0.396	0
11	0.13211	0.163631	0.145846	0.00100911	5	4.32457	-1.3	0.499376	4.21733	-60.2587	142.028	0.0322217	-0.841	1
10	0.122912	0.16656	0.0463235	0.0010164	5	3.97663	4.5	1.83828	7.31089	-78.881	110.803	0.0694245	-0.386	0
7	0.120198	0.258322	0.0268162	0.000785492	5	3.55569	-0.8	33.2948	31.1136	-75.8196	177.171	0.450446	0.244	0
6	0.120827	0.282973	0.0280238	0.000657752	5	3.31133	-0.8	0	0	-109.965	-7.58166	0	-0.967	0
8	0.126205	0.178578	0.0419157	0.000777538	5	4.15195	4.5	0	0	-95.8492	131.061	0	-0.952	0
8	0.117938	0.187762	0.0388292	0.000790962	5	3.76948	1.8	0	0	-162.356	163.433	0	-0.95	0
9	0.117075	0.20578	0.0216336	0.00099219	5	3.59337	4.2	6.71617	20.8743	-53.1197	125.894	0.231258	-0.949	0
4	0.110471	0.425069	0.0125344	0.000481836	4	1.30591	-0.4	35.5047	39.2931	108.989	-18.1598	0.833276	-0.853	1
7	0.1126	0.274116	0.0180615	0.000832851	4	3.55847	-3.5	3.4438	15.2606	-93.9738	171.129	0.177156	-0.927	1
5	0.121681	0.333389	0.0260521	0.000564906	5	3.18583	-3.5	51.7631	66.164	-130.338	17.0132	0.76808	-0.712	0
8	0.12753	0.226986	0.0570714	0.000820468	5	3.72901	4.5	12.588	38.8377	-113.726	-3.35303	0.368804	-0.582	0
8	0.130464	0.207289	0.0630188	0.000816094	5	3.81295	-0.7	4.54691	15.8376	-120.443	143.919	0.190998	-0.645	0
6	0.128578	0.245631	0.0422561	0.000658505	5	3.35209	-3.9	44.555	54.2016	69.4386	79.8113	0.449799	-0.832	0
13	0.112164	0.141452	0.0672	0.00127812	5	3.97746	-3.9	3.06298	11.9886	-139.924	155.282	0.099489	-0.906	0
5	0.119041	0.228225	0.0143408	0.000569925	5	3.35843	-0.4	0.890782	7.68223	-95.8864	174.234	0.162915	-0.853	0
8	0.117897	0.24315	0.0176633	0.000833176	5	3.35136	-1.6	0	0	-65.9883	-57.0365	0	-0.874	0
5	0.114235	0.35508	0.00943918	0.000568308	5	2.89005	-0.7	70.22	64.8977	63.9997	-9.16814	0.782654	-0.958	0
9	0.131105	0.152911	0.0427937	0.000939482	5	4.32709	-3.5	10.449	23.9679	-102.602	-56.9373	0.224979	-0.217	0
6	0.115938	0.339259	0.0108196	0.000662886	5	3.205	-3.2	103.496	73.7959	-143.156	-151.375	0.665643	1.112	0
8	0.124054	0.229637	0.0195816	0.000842643	5	3.54761	-3.5	7.92703	19.5347	-56.2134	165.231	0.226774	-0.927	0
10	0.123179	0.190166	0.0275275	0.00098697	5	3.89746	2.5	5.2209	25.6087	-158.189	158.013	0.325727	-0.829	0
9	0.128542	0.193162	0.0296761	0.000882599	5	4.33346	3.8	15.8114	31.2901	-93.9959	-178.098	0.29563	-0.858	0
10	0.114044	0.19641	0.0176662	0.00103922	5	3.55018	-3.9	46.4405	48.0449	-78.5811	143.136	0.398706	-0.661	0
9	0.122635	0.227969	0.0182007	0.000968649	5	3.74879	-3.5	20.5197	24.8947	-147.525	120.766	0.233678	-0.532	0
5	0.119701	0.328839	0.00764758	0.000583711	4	3.43745	-3.5	52.1398	50.2334	-66.9859	10.1743	0.583147	-0.719	0
6	0.126652	0.266538	0.0110444	0.000703204	4	4.18182	-3.5	60.1847	57.8611	-93.8895	12.626	0.639059	-0.098	0
7	0.122602	0.246659	0.00410848	0.000823504	4	4.22178	-3.2	51.9833	69.713	64.2774	17.7853	0.628815	0.428	0
5	0.119775	0.317695	0.0124442	0.000549545	4	2.9948	-1.6	35.7849	59.342	-49.9993	155.446	0.732346	-0.587	0
7	0.130501	0.181299	0.0239987	0.000780839	4	4.07016	-3.2	18.1142	33.5164	-162.702	127.913	0.30232	-0.875	0
4	0.112183	0.319375	0.00784728	0.000468282	4	3.11317	-1.6	61.1773	70.2177	-44.9345	-38.9035	0.866564	-0.584	0
8	0.12508	0.205941	0.0191095	0.000791385	5	4.28299	-0.7	11.8486	37.5201	-125.61	148.664	0.452485	-0.958	0
10	0.110849	0.182912	0.00778177	0.00109957	5	3.84798	2.8	19.1286	57.2722	-87.2007	138.676	0.459228	-0.196	0
11	0.123885	0.141225	0.0402175	0.00104556	5	4.33319	3.8	3.38417	14.3335	-120.51	94.7256	0.135423	-0.858	0
10	0.116704	0.166841	0.0289556	0.0009964	5	3.66337	2.5	0	0	-121.833	172.625	0	-0.829	1
6	0.113369	0.21799	0.0139903	0.000652706	5	3.65067	-3.5	11.6028	50.5649	-78.5369	159.107	0.474636	-0.928	0
9	0.106121	0.194341	0.0365475	0.00094413	5	3.52647	-0.9	34.2489	38.7505	-121.657	119.418	0.260219	-0.703	0
8	0.125635	0.200628	0.0261447	0.00077024	5	3.6467	-0.7	7.41126	25.1162	-145.072	140.436	0.302897	-0.958	0
7	0.126077	0.202474	0.032701	0.00069228	5	3.86397	-3.2	3.21397	18.9101	-128.914	172.765	0.17057	0.216	0
9	0.122403	0.196789	0.0220524	0.000867484	5	4.04837	-3.2	3.45179	24.1594	-133.5	105.983	0.217919	-0.939	0
10	0.125276	0.165859	0.0319884	0.000945041	5	3.94354	3.8	0.10084	4.45197	-92.5742	169.893	0.0420624	-0.76	0
8	0.131181	0.206611	0.025068	0.000777054	5	4.12046	-0.8	23.3444	30.2548	-141.41	158.584	0.438012	-0.631	0
8	0.124304	0.197343	0.0171452	0.000790145	5	3.81058	-0.7	36.157	36.3008	-149.957	169.785	0.437782	-0.21	0
8	0.126888	0.193311	0.0342569	0.000787007	5	3.60158	4.5	0.245334	7.52185	-118.867	141.878	0.0714278	-0.538	0
10	0.123368	0.1643	0.0459056	0.000978318	5	4.02506	-1.6	1.93227	14.0331	-79.6898	153.011	0.173184	-0.874	1
8	0.126089	0.173459	0.0614346	0.000762084	5	4.03368	3.8	0	0	-126.669	117.012	0	-0.858	0
5	0.125057	0.241895	0.0378896	0.000519696	5	3.59552	-3.5	3.95435	16.4455	-119.055	137.769	0.154368	-0.928	0
4	0.11947	0.338951	0.0269658	0.000438603	4	1.67725	-0.4	0	0	-167.084	158.27	0	-0.853	0
11	0.128883	0.151956	0.0534582	0.00102857	5	4.41497	1.9	0	0	-156.939	133.809	0	-0.944	0
6	0.129854	0.250199	0.0316093	0.000611965	5	3.5237	1.8	0	0	67.4051	39.3953	0	-0.95	0
11	0.127077	0.154155	0.0987708	0.00101402	5	4.25988	-1.3	0	0	-117.123	149.67	0	-0.841	0
7	0.130639	0.181901	0.0687048	0.000678299	5	4.31404	-1.3	0	0	-157.219	174.054	0	-0.841	0
7	0.122734	0.174501	0.0458696	0.000694235	5	3.69038	4.5	0	0	-167.908	149.432	0	-0.386	0
7	0.119554	0.211697	0.0578758	0.000695776	5	3.7919	-1.6	5.09691	10.3057	-60.5041	146.471	0.127184	-0.874	0
7	0.120838	0.236283	0.0426042	0.000706979	5	3.66357	3.8	0	0	-94.5051	148.267	0	-0.858	1
9	0.134913	0.171176	0.127418	0.000827457	5	4.51142	-3.2	0	0	-135.591	110.697	0	-0.939	0
8	0.125902	0.202998	0.0690459	0.000777447	5	3.90568	-0.8	0	0	-81.6342	126.757	0	-0.967	0
6	0.129594	0.23151	0.0549218	0.000608304	5	3.99819	3.8	12.9009	26.3752	-62.6199	-4.0715	0.249194	-0.858	0
9	0.12703	0.173153	0.0829401	0.000882952	5	3.95043	-3.2	10.8504	27.8988	-100.744	9.95858	0.251648	-0.531	1
4	0.116714	0.399547	0.0287468	0.000448194	4	2.36038	-3.5	62.5354	55.8702	-72.4597	-36.8302	0.544703	0.823	0
8	0.114814	0.206799	0.0499076	0.000793111	5	3.43708	-3.5	0	0	-100.626	21.8785	0	-0.927	0
6	0.119912	0.296803	0.0377567	0.000626558	5	3.42407	-3.5	56.5255	46.7065	-153.295	93.0733	0.51586	-0.586	0
10	0.137572	0.155638	0.173993	0.000912158	5	4.31592	-3.2	0	0	-62.4311	125.512	0	-0.875	0
10	0.122216	0.169442	0.0581008	0.000969487	5	4.08086	4.5	26.5308	47.4694	-112.691	-55.7387	0.450771	0.143	0
8	0.117388	0.214006	0.0401458	0.000808519	5	3.49268	-3.5	54.6728	52.8221	-67.3083	-27.861	0.514986	0.279	0
10	0.135923	0.178059	0.141312	0.000936548	5	4.22476	-3.5	20.774	28.2674	-59.9553	-43.5392	0.265337	-0.86	0
13	0.123514	0.146508	0.0746326	0.00119378	5	4.12576	2.8	0	0	-110.419	-52.9401	0	-0.85	0
9	0.116554	0.183279	0.0530407	0.000876177	5	3.92087	-3.5	0.211558	4.79223	-64.6465	-12.9486	0.0529289	-0.954	0
6	0.123615	0.259971	0.0560753	0.000613104	5	3.70319	-0.4	0.312106	6.56381	-50.5549	-32.1455	0.139197	-0.766	0
7	0.125	0.24718	0.0522196	0.000713164	5	3.69871	-3.5	64.7719	71.9957	-89.1076	4.91729	0.701918	-0.84	0
5	0.10974	0.298701	0.019924	0.000562943	4	3.44766	-3.9	92.448	79.4302	-110.068	34.5197	0.659161	-0.66	0
7	0.124862	0.236135	0.0457391	0.00070201	5	3.87335	-0.8	3.64291	13.9587	-59.5895	-48.1806	0.202086	-0.967	1
7	0.113077	0.246217	0.0429754	0.000705074	5	3.00038	-0.8	0	0	-81.1984	-3.30454	0	-0.967	0
8	0.10677	0.246804	0.027796	0.000852231	4	3.0656	-0.8	0.0436072	3.43944	-119.67	-175.225	0.0497942	-0.802	0
5	0.107462	0.321404	0.023586	0.00055289	4	2.80188	-0.9	109.678	101.935	-60.625	-42.9393	0.684516	0.308	0
3	0.0956094	0.5	0.102008	0.000391383	3	0.855134	-3.5	63.0883	69.432	-88.6639	66.7285	0.806018	-0.86	0
6	0.102562	0.312207	0.293093	0.000664346	4	2.78544	4.5	67.4311	59.905	-100.558	164.808	0.56886	-0.892	0
6	0.0990611	0.271376	0.230214	0.000674027	4	2.63599	-0.8	26.8432	26.5657	-135.53	-171.239	0.384603	0.77	0
6	0.104084	0.292708	0.327089	0.000653715	4	2.97747	-0.8	8.86211	13.3991	-151.011	158.06	0.193984	-0.415	0
4	0.0998313	0.414189	0.216095	0.000467283	4	1.47522	1.8	58.8759	49.1598	-125.134	179.576	0.805067	-0.89	0
12	0.110668	0.163789	0.826749	0.00113868	5	3.79836	-4.5	17.0778	20.7282	-97.9436	91.7413	0.14956	-0.544	0
9	0.108924	0.175261	0.524851	0.000894211	5	3.71859	-1.3	30.0583	45.0576	-152.148	151.719	0.344253	-0.753	0
7	0.103514	0.256609	0.446611	0.000718673	4	2.51859	-0.7	7.81207	20.6375	-116.904	108.936	0.248884	-0.901	0
8	0.115672	0.184306	0.0686588	0.000756937	5	3.8113	3.8	0	0	-114.75	102.355	0	-0.858	0
5	0.102554	0.251731	0.235043	0.000565136	4	2.80802	1.8	15.4276	27.2337	-70.8815	151.675	0.445994	-0.89	0
5	0.0964564	0.28878	0.102421	0.000616132	4	2.7501	-0.9	179.346	136.501	-126.464	-25.2689	0.916637	0.045	0
11	0.112127	0.172743	0.68144	0.0010539	5	3.80552	-3.5	9.21065	16.2023	-115.099	114.546	0.152085	-0.861	0
9	0.109564	0.18713	0.512889	0.000881156	5	3.37622	4.2	3.71618	22.7816	-120.015	110.508	0.252389	-0.888	0
6	0.102647	0.267855	0.16867	0.000691819	4	3.17598	-1.3	98.9446	100.805	-87.1339	-17.2294	0.77018	-0.753	0
9	0.102732	0.235817	0.290912	0.00097802	4	3.28728	3.8	14.6415	33.6575	-74.2723	69.7561	0.317997	-0.773	0
5	0.0962926	0.351002	0.0746027	0.000659483	3	2.34998	-4.5	161.798	117.051	-115.06	-41.1191	0.844556	-0.857	0
5	0.0970064	0.292083	0.0846116	0.000637649	4	2.65244	-0.9	138.133	119.693	-95.7366	-52.5039	0.803769	-0.601	0
7	0.102864	0.245492	0.14524	0.000835579	4	3.43832	-3.5	35.4228	47.6283	-69.2436	-26.3551	0.526041	0.269	0
6	0.106653	0.267479	0.280072	0.000626415	5	3.29591	-3.5	34.8759	56.923	-95.6159	167.015	0.554967	-0.841	0
4	0.0991838	0.433659	0.125967	0.000487314	4	0.26773	-0.4	23.0568	31.2473	-100.482	174.314	0.66265	-0.768	0
6	0.101742	0.258465	0.224431	0.000691093	4	2.42116	-4.5	131.876	100.536	-60.2894	149.181	0.725393	-0.535	0
10	0.109847	0.18565	0.389553	0.00101655	4	3.69451	4.2	0	0	-121.884	137.247	0	-0.888	0
3	0.0933791	0.595425	0.0299652	0.000450343	3	0.779102	-0.8	95.801	68.3026	-102.091	-14.8892	0.988846	-0.124	0
3	0.0933791	0.595425	0.0299652	0.000450343	3	0.779102	-3.5	130.543	83.7392	49.6619	50.9882	0.924876	0.83	0
7	0.111786	0.240478	0.175776	0.000748402	4	3.54555	-3.2	35.868	52.8898	-121.809	117.407	0.47707	-0.876	0
7	0.112937	0.232467	0.0556457	0.000679327	5	3.19304	-0.4	0	0	103.396	35.3065	0	-0.853	0
7	0.120967	0.217011	0.0357421	0.000686719	5	3.78812	1.8	0	0	-148.623	159.138	0	-0.95	1
8	0.12203	0.204136	0.0383885	0.000788591	5	4.04632	4.2	18.1735	33.3641	-123.53	113.473	0.369628	-0.949	0
11	0.116285	0.161599	0.0496856	0.00108257	5	3.95588	2.8	0.135473	4.70814	-100.218	103.403	0.0377515	-0.85	1
7	0.123896	0.246792	0.0347317	0.000701395	5	3.45783	-0.8	1.86183	6.18054	-151.72	153.091	0.0894783	-0.967	0
2	0.0990466	0.5	0.0480275	0.000298501	2	1.2866	-3.5	93.8654	71.9704	-97.7854	80.1482	0.794893	-0.636	0
8	0.109317	0.194982	0.175955	0.000860476	4	3.4243	-3.5	0.841683	7.90919	-81.5663	168.577	0.0918158	-0.86	0
5	0.108196	0.310112	0.335091	0.000537013	4	2.73881	-3.5	62.5771	58.6816	-105.157	141.667	0.648122	2.036	0
10	0.113739	0.170707	0.380239	0.00103229	4	4.11029	-4.5	32.0512	46.1424	-138.194	128.062	0.33293	-0.123	0
10	0.118761	0.177342	0.68066	0.000942347	5	4.15484	-1.3	7.66491	28.9673	-138.263	151.448	0.221319	-0.753	1
9	0.118585	0.179966	0.567487	0.000851958	5	3.97244	4.5	0	0	-110.96	133.429	0	-0.892	0
6	0.114053	0.291735	0.0870834	0.000702872	4	3.15419	3.8	52.3953	50.3814	-168.832	143.128	0.476006	-0.773	0
6	0.109555	0.281327	0.0709025	0.000765129	3	3.87047	-3.5	77.4576	57.2769	63.5292	18.4722	0.632607	-0.365	0
5	0.114998	0.311778	0.0753572	0.000626362	3	3.64446	1.9	45.9747	55.0973	-77.8574	135.212	0.491896	0.52	0
6	0.116684	0.292095	0.106375	0.000688584	4	3.17889	-1.6	4.29207	14.4215	-51.8068	129.994	0.177977	-0.793	0
9	0.109326	0.210691	0.486612	0.000936921	5	3.5149	-1.3	35.5213	38.3156	-128.639	107.686	0.292742	-0.305	0
12	0.116156	0.151417	0.852398	0.00110761	5	3.85059	4.5	0.343132	6.17932	-112.95	143.216	0.0586791	-0.892	0
8	0.124851	0.212189	0.463201	0.000749279	5	3.82797	4.5	0.631878	8.6983	-90.5333	101.125	0.0825994	-0.892	0
6	0.125855	0.217229	0.220661	0.000620667	4	4.14161	-4.5	23.2051	52.6177	-93.6253	159.894	0.379651	-0.857	0
10	0.114794	0.182978	0.860513	0.000907078	5	3.53773	4.2	0	0	-117.073	114.759	0	-0.888	0
6	0.110804	0.233436	0.318527	0.000643562	5	3.17534	-3.9	52.1323	75.2346	-130.902	129.89	0.624343	-0.016	0
10	0.108793	0.203989	0.376085	0.00107346	5	3.55326	-1.3	9.11261	19.1727	-119.752	168.461	0.146485	-0.753	1
6	0.103514	0.280591	0.164527	0.000716975	4	3.05566	3.8	76.4586	72.2762	-94.8224	-24.2557	0.682869	-0.773	0
5	0.100599	0.421354	0.170231	0.000616241	3	2.38681	-3.5	56.3027	42.282	-151.99	-179.986	0.490841	-0.86	0
4	0.0988955	0.52465	0.152609	0.000510871	3	1.4258	-0.8	32.1321	44.2833	-66.0426	-36.8194	0.641108	-0.669	0
11	0.107529	0.19782	0.514906	0.00118064	5	3.53672	2.8	19.6856	36.1907	-77.7288	-169.376	0.290189	-0.764	0
8	0.1132	0.21629	0.517256	0.000784867	5	3.40678	1.8	0	0	-126.709	163.015	0	-0.89	0
8	0.116604	0.204547	0.441562	0.000798094	5	3.6906	-4.5	49.8397	85.8308	-131.093	174.448	0.619292	-0.857	0
7	0.118668	0.207007	0.419472	0.000677739	5	3.24188	-1.6	13.8339	26.328	-66.9663	147.845	0.324916	-0.401	1
13	0.115554	0.126699	1	0.00116643	5	4.01488	2.8	0	0	-86.4937	134.868	0	-0.764	0
9	0.107657	0.203747	0.576644	0.000882316	5	3.26885	-3.9	37.2987	41.6877	-127.358	118.739	0.34595	-0.833	0
8	0.113021	0.223097	0.534467	0.00076082	5	3.15288	1.8	0	0	-132.298	128.512	0	-0.89	0
11	0.124315	0.15177	0.717815	0.000985338	5	4.14191	2.8	0.0137611	2.18164	-66.3888	144.814	0.0174931	-0.764	0
5	0.103624	0.30911	0.29828	0.00052742	5	2.06774	3.8	55.2443	60.7734	-114.544	24.8081	0.57419	-0.773	0
7	0.109151	0.210862	0.325636	0.000704001	5	3.33565	-3.5	33.9677	43.7835	-155.052	154.342	0.426865	-0.841	0
9	0.118122	0.179356	0.440649	0.000849643	5	3.68416	4.2	9.2458	29.8882	-129.384	142.269	0.33112	-0.054	0
9	0.117479	0.183361	0.579356	0.00081667	5	3.41462	3.8	0	0	-85.469	77.3971	0	-0.773	0
8	0.108429	0.213979	0.214794	0.000826196	5	3.43468	-3.5	52.4237	52.169	-70.4174	152.232	0.508619	-0.841	0
9	0.11493	0.178916	0.408859	0.00084985	5	3.69978	4.2	0	0	-126.504	119.074	0	-0.614	0
5	0.10842	0.31517	0.0204038	0.000561312	4	2.53755	-3.5	31.2923	41.5938	-87.825	96.0007	0.482852	-0.927	0
6	0.111722	0.290592	0.163286	0.000629377	5	2.98555	4.5	67.0575	63.9086	-154.269	152.639	0.606879	0.227	0
6	0.107098	0.294623	0.125704	0.000642013	5	2.72943	-3.9	110.714	85.2459	-92.1189	120.685	0.707423	-0.833	0
9	0.117927	0.198196	0.272449	0.000872368	5	3.85915	-3.9	0	0	-115.463	174.289	0	-0.833	0
6	0.104741	0.28743	0.243528	0.000651927	4	2.86195	1.8	8.50373	14.8408	-117.564	-175.774	0.243041	-0.89	0
3	0.102016	0.47608	0.0943046	0.000376667	3	1.59979	-0.8	88.1661	60.3378	-82.9464	-11.5547	0.873536	-0.913	0
7	0.106453	0.204318	0.156885	0.000738659	5	3.70239	-1.3	48.1191	61.88	-105.921	38.2322	0.472782	-0.753	0
5	0.108429	0.355194	0.0874853	0.000561044	4	2.19678	-0.8	80.7149	62.3691	-86.2498	134.713	0.902945	-0.08	0
11	0.119596	0.171596	0.22017	0.00108007	5	3.88902	-0.9	28.4187	40.2881	-147.41	137.273	0.270544	-0.601	0
5	0.107317	0.335799	0.0671253	0.000587435	4	2.58852	-0.7	48.6063	46.9264	-139.251	170.245	0.565924	1.141	0
10	0.114187	0.174144	0.153044	0.00104042	5	3.69554	-1.3	12.1895	44.0253	-131.421	151.482	0.336366	-0.753	0
6	0.109935	0.261905	0.0766848	0.000681895	4	3.08274	-3.5	41.3967	55.3046	-134.549	142.187	0.642017	-0.552	0
11	0.12215	0.157439	0.21143	0.00106358	5	3.91097	-1.3	4.06225	15.4598	-76.8506	-35.2747	0.118117	-0.753	0
5	0.127482	0.284619	0.176565	0.000505966	5	3.57771	-0.4	18.0805	27.5786	66.9892	-86.8834	0.584851	-0.768	0
6	0.125646	0.178333	0.230084	0.000594825	5	3.95947	4.5	0.457486	12.6368	-119.66	-12.0804	0.119999	-0.619	0
5	0.124679	0.286255	0.140614	0.00051263	5	3.13364	-0.4	0	0	102.811	-66.9255	0	-0.766	0
10	0.130552	0.177316	0.256704	0.000934776	5	3.89619	1.9	27.5387	32.223	-90.6339	166.614	0.28768	0.128	0
6	0.114283	0.327568	0.0693584	0.000669133	4	2.90841	-0.8	39.4652	41.9781	-79.0211	78.6032	0.607736	-0.154	0
6	0.111557	0.321513	0.0489943	0.000691986	4	2.60994	-3.5	90.9989	74.3549	-93.1988	28.7127	0.697946	-0.207	0
4	0.0994302	0.357795	0.0222122	0.000538304	3	1.8631	-0.7	97.0636	77.5623	-66.1876	-63.1288	0.935387	-0.646	0
9	0.121583	0.222618	0.124718	0.000931091	4	3.7728	-3.5	19.0007	23.9979	-70.2985	-21.3897	0.233966	0.616	0
8	0.127339	0.215184	0.171182	0.000796066	5	3.94223	2.8	0	0	-92.2526	125.943	0	-0.764	0
9	0.120474	0.188363	0.13404	0.000914291	5	4.2435	2.8	15.6006	28.6755	-117.931	118.492	0.22993	-0.764	0
8	0.125265	0.175776	0.143641	0.000783597	5	4.01333	4.5	16.3375	31.6335	-121.153	136.217	0.300393	-0.891	0
9	0.1175	0.234438	0.0726295	0.00099131	4	3.93337	2.8	38.6714	49.442	-68.1027	-25.9094	0.396443	-0.27	0
7	0.111621	0.278214	0.0437567	0.000836574	4	3.55476	4.2	61.0483	53.0287	-87.2621	4.41066	0.587484	-0.046	0
5	0.11392	0.329729	0.0451085	0.00059702	4	3.13449	-3.5	80.4554	64.6889	-112.569	-54.4778	0.63068	0.991	0
8	0.127101	0.203478	0.137701	0.000803743	4	3.7943	-0.8	7.00173	24.05	-126.061	-51.2038	0.348183	-0.048	0
6	0.125542	0.248502	0.154041	0.000602507	4	3.757	-1.6	28.2028	41.9422	-70.0681	155.161	0.517614	-0.791	0
5	0.105227	0.380795	0.019705	0.000662446	4	2.88061	-0.7	51.0217	67.3951	-133.955	21.7909	0.812772	1.486	0
6	0.105341	0.330834	0.0199915	0.000804846	4	3.49674	-3.5	40.4332	42.4802	-78.0723	74.9366	0.493141	0.547	0
7	0.127745	0.207983	0.0961497	0.000710441	5	4.16465	-1.3	72.7732	82.0046	71.0281	-11.6592	0.62654	-0.751	0
5	0.102601	0.327798	0.0212984	0.000636915	4	1.03908	-4.5	156.656	111.439	72.1484	56.6043	0.804062	-0.157	0
4	0.100919	0.307726	0.00779199	0.000615169	3	3.26081	-3.5	64.9392	71.5035	-88.2754	92.005	0.830065	0.396	0
3	0.095482	0.53608	0.00524477	0.000479519	3	0.558037	4.5	115.628	85.4888	-86.2357	-35.1592	0.811806	1.505	0
4	0.0957507	0.321181	0.00402698	0.000676296	3	3.18333	-3.5	77.7866	70.6473	-71.8504	162.556	0.688771	0.166	0
2	0.087496	0.5	0.000543056	0.000438867	2	2.32752	-3.5	150.656	90.2807	-125.863	7.90676	1.04805	-0.547	0
2	0.0859326	0.5	0.000500256	0.000437609	2	1.90282	-0.8	94.0963	61.7728	-140.07	33.4938	0.894311	2.674	0
4	0.0939658	0.373264	0.00362738	0.000667862	3	3.10375	-3.5	127.931	84.4874	-57.952	122.276	0.980793	2.704	0
6	0.0993793	0.323302	0.0135477	0.000838454	3	3.03594	4.5	106.875	90.487	-61.2377	117.669	0.859269	1.701	0
4	0.0984591	0.358073	0.0084001	0.000579779	3	2.93629	-1.6	63.6607	63.8307	-86.4988	-11.2895	0.787742	1.202	0
6	0.108836	0.257727	0.043093	0.00074231	3	3.63631	-3.5	57.8444	67.0146	-117.004	-163.417	0.653354	0.692	0
4	0.102732	0.395851	0.0278167	0.000535937	3	2.50767	-3.5	62.3422	64.1583	-73.7501	165.477	0.744797	0.545	0
7	0.094698	0.283967	0.0097603	0.000862617	4	2.49809	1.9	89.1796	74.2819	-123.916	74.0821	0.663172	0.288	0
6	0.104092	0.26576	0.0224002	0.000723415	4	3.39401	-0.8	18.8296	36.4156	-79.2303	-2.42271	0.527204	-0.412	0
7	0.10793	0.251679	0.0865496	0.00075455	4	3.16329	-3.5	7.83446	19.0957	-60.1022	-27.5107	0.186172	-0.841	0
8	0.120464	0.207089	0.33336	0.000759639	5	3.56885	-0.8	0	0	-95.9697	-7.80857	0	-0.913	0
12	0.112451	0.155004	0.68645	0.00110069	5	3.78068	-1.3	0.10292	4.57416	-143.455	172.035	0.0349479	-0.753	0
8	0.124224	0.194718	0.398914	0.000746111	5	3.62426	-0.4	0	0	115.067	-3.1186	0	-0.768	1
7	0.124372	0.232925	0.335113	0.000675738	5	3.83871	-0.4	0	0	-70.7294	-171.859	0	-0.333	0
10	0.125727	0.175784	0.54776	0.000903188	5	4.04044	-1.3	0	0	-134.854	152.171	0	-0.753	0
11	0.127244	0.141788	0.647811	0.000980459	5	4.17331	-1.3	1.09865	9.86149	-157.608	170.833	0.0753447	-0.753	0
10	0.130264	0.174769	0.520688	0.000901358	5	3.97183	4.5	0	0	-144.914	142.402	0	-0.626	0
5	0.110596	0.330814	0.132757	0.000604652	4	3.78337	-4.5	107.916	101.526	-98.6968	170.853	0.73254	0.238	0
4	0.107922	0.367934	0.0792984	0.000513462	4	3.29099	-3.5	50.2437	54.0242	-113.385	106.743	0.627153	-0.86	0
3	0.0998533	0.444611	0.126613	0.000393217	3	0.141644	-3.9	123.347	85.1266	-110.578	96.9679	0.706433	0.574	0
7	0.119965	0.187975	0.0247325	0.000706305	5	3.77073	3.8	0	0	-110.66	105.974	0	-0.217	0
5	0.114726	0.240263	0.0351775	0.000528116	5	3.11352	-0.4	3.28922	9.27537	-74.9528	-167.24	0.1967	-0.853	0
5	0.100265	0.299172	0.0104118	0.000666955	3	3.73111	-0.8	38.1871	50.7544	-90.6116	153.029	0.734794	0.707	0
10	0.109037	0.171567	0.0354083	0.00104779	5	3.80617	-1.3	5.89863	17.02	-82.9148	12.353	0.130038	-0.84	0
6	0.106837	0.263327	0.0228864	0.00063743	5	3.00398	-0.4	0	0	103.717	6.99673	0	-0.853	0
13	0.107047	0.14789	0.0294373	0.00135232	5	4.01299	-1.3	10.9216	20.2123	-114.316	143.375	0.154428	-0.471	0
7	0.107284	0.209731	0.025972	0.000798762	4	3.5042	2.8	30.0111	54.8782	-140.123	153.733	0.440032	-0.85	0
7	0.109838	0.217974	0.0268132	0.000747423	5	3.94154	-0.4	5.00645	10.7278	-59.778	-69.7045	0.2275	-0.853	0
9	0.10998	0.172937	0.0460038	0.000895394	5	3.54084	3.8	0	0	-103.091	-18.2825	0	-0.858	0
4	0.116394	0.312656	0.045268	0.000511803	4	4.30209	-1.6	60.7106	70.7322	-63.1226	151.48	0.872914	-0.793	0
6	0.124599	0.247251	0.151571	0.000640921	4	4.28467	-4.5	58.191	110.272	-69.7222	135.31	0.795645	1.259	0
7	0.111457	0.201444	0.0137545	0.000822986	4	4.284	2.8	66.039	68.731	-138.194	14.5474	0.551109	-0.763	0
5	0.118585	0.355118	0.0582364	0.000563893	4	3.57208	-0.4	7.61076	23.7217	-98.0051	-163.362	0.503059	0.004	0
7	0.123987	0.285747	0.137769	0.000716327	4	4.10509	-3.5	35.0303	47.2088	-94.5547	9.73975	0.460259	-0.514	0
10	0.131017	0.17491	0.302087	0.000941055	5	4.33711	3.8	0.214617	6.37493	-68.5752	-26.147	0.0602306	-0.773	0
10	0.134499	0.179739	0.385117	0.000918877	5	4.34479	3.8	0	0	-67.8541	149.07	0	-0.35	0
9	0.117622	0.207233	0.067393	0.000940619	4	4.50414	-3.5	20.1211	46.9104	-65.627	-36.4007	0.45735	-0.841	1
8	0.123223	0.25101	0.0983447	0.000834141	4	4.07204	-1.3	54.549	79.834	-55.29	-42.984	0.609956	-0.268	0
6	0.113863	0.267272	0.030416	0.000702205	4	3.67117	-0.7	27.2911	41.3575	-71.2236	-64.5932	0.498764	-0.079	0
7	0.125577	0.250408	0.147006	0.000703378	4	4.1892	-3.5	82.8632	76.8597	-60.0712	-32.8624	0.749339	-0.176	0
9	0.112498	0.172477	0.0200971	0.000918942	4	4.28336	-1.3	32.0466	43.8885	-153.623	162.126	0.335321	-0.751	0
3	0.107725	0.38546	0.0121446	0.00038473	3	2.59619	-3.5	46.1914	47.8797	-120.172	93.5702	0.449432	0.496	0
9	0.1126	0.185278	0.0252743	0.000925511	4	4.34387	-3.9	8.00584	14.3661	-94.9654	-10.0093	0.119219	-0.147	0
6	0.118399	0.283312	0.0325406	0.000648585	4	3.70493	-1.6	8.76204	27.5447	-74.3676	114.158	0.339932	-0.789	0
12	0.13442	0.164939	0.323884	0.00109601	5	4.39026	-3.2	10.235	25.9832	-89.9325	-2.1504	0.23437	-0.876	0
4	0.11803	0.376254	0.0226155	0.000465338	4	3.43044	-3.5	66.7688	75.8141	-52.7054	-62.1948	0.880106	-0.539	0
5	0.130102	0.317052	0.14201	0.000510484	4	2.99913	-0.4	16.1618	33.997	114.733	-4.89338	0.720962	-0.765	0
10	0.138694	0.173907	0.298555	0.00091336	5	4.53314	2.8	3.07692	15.3572	-118.151	135.623	0.123139	-0.331	0
7	0.136332	0.201839	0.314125	0.000646609	5	4.01372	4.2	0.186288	6.07523	-109.745	121.428	0.0673051	0.267	0
10	0.136825	0.180884	0.36911	0.000897121	5	4.3005	-3.5	0	0	55.0953	47.874	0	-0.894	0
9	0.135598	0.200392	0.294162	0.000820617	5	3.8869	3.8	1.42047	5.77321	9.74409	77.8839	0.0545455	-0.352	0
9	0.138934	0.186365	0.266318	0.00082345	5	4.56559	3.8	4.98306	18.9628	-88.3083	92.8616	0.179162	-0.77	0
6	0.126817	0.241962	0.262159	0.000595526	5	3.65428	4.5	24.3384	43.2417	-75.2286	113.381	0.410625	0.391	0
6	0.122823	0.306582	0.296947	0.000583233	5	2.78951	-0.4	0	0	-158.421	159.381	0	-0.768	1
9	0.132329	0.186584	0.39341	0.000829011	5	3.95839	-1.6	0	0	-86.4383	153.928	0	-0.793	0
8	0.140208	0.181591	0.297431	0.00075568	5	4.64719	3.8	0	0	-105.171	108.111	0	-0.773	0
11	0.134075	0.160324	0.386683	0.00101245	5	4.3063	3.8	0.0720313	5.32555	-114.142	134.654	0.050316	-0.334	0
6	0.117055	0.255348	0.0188199	0.000612297	5	3.41425	4.2	24.8864	52.0953	-121.737	128.359	0.577144	-0.758	0
7	0.116584	0.191824	0.0243583	0.000731006	5	3.65467	3.8	2.59686	14.175	-54.2397	121.458	0.133926	-0.858	0
3	0.113313	0.456986	0.0143553	0.00036613	3	1.98429	-0.7	41.9653	55.9908	-90.0199	117.094	0.675238	-0.958	0
7	0.125925	0.19521	0.318974	0.000671911	5	3.77866	3.8	0	0	-127.558	118.753	0	-0.348	0
6	0.121572	0.221516	0.204385	0.000609704	4	3.57802	1.8	0	0	-162.69	-173.512	0	-0.89	0
6	0.134089	0.24454	0.199302	0.000599101	5	4.22153	-3.5	30.069	53.685	-147.975	141.352	0.523398	-0.841	0
8	0.111649	0.253276	0.113561	0.000839995	4	2.90809	-3.5	15.5786	19.3797	-138.046	153.498	0.188941	-0.841	0
10	0.126923	0.174197	0.254103	0.000946875	4	3.74574	4.5	0	0	-118.538	126.997	0	-0.892	0
9	0.121215	0.218516	0.161378	0.000891258	4	3.38367	2.5	1.84183	8.91861	-117.993	158.72	0.113439	-0.74	0
9	0.114969	0.224062	0.124313	0.00091672	4	3.38767	4.2	32.0611	35.8456	-56.5863	129.766	0.397119	-0.888	0
5	0.107224	0.354403	0.0758072	0.000560567	4	2.10085	-3.5	69.2893	58.5275	74.9103	13.6055	0.679431	-0.86	0
8	0.118338	0.270374	0.101317	0.000835691	4	3.32343	-3.5	74.6419	60.2458	-69.0632	168.036	0.565508	0.115	0
5	0.109767	0.354403	0.0585573	0.000563846	4	2.00407	-3.9	116.452	95.5848	-60.6963	133.679	0.793221	-0.422	0
4	0.109194	0.365476	0.0449983	0.000481544	4	2.09263	-0.4	53.0499	39.2903	106.704	-18.2568	0.833215	-0.768	0
6	0.117469	0.274066	0.0774877	0.000645859	4	3.14148	-3.5	144.314	100.686	-65.8122	-30.134	0.981628	2.66	0
7	0.11969	0.241921	0.111647	0.00072144	4	3.64049	-0.4	5.70725	23.1934	-106.057	-179.591	0.491855	-0.768	0
9	0.12393	0.215964	0.160635	0.000885788	4	3.68343	-1.6	22.9808	47.4273	-77.4956	103.653	0.585305	-0.793	0
7	0.117835	0.231713	0.159589	0.000727082	4	3.3907	1.8	0	0	-98.2486	85.761	0	-0.89	0
10	0.113767	0.177928	0.648651	0.000921883	5	3.68748	-0.9	0.00508146	2.25477	-112.049	146.987	0.0151413	-0.601	0
10	0.122557	0.168999	0.372576	0.000965195	5	4.09613	3.8	0	0	-131.566	153.215	0	-0.773	0
10	0.11102	0.163193	0.766876	0.00091536	5	3.59081	-1.3	0	0	-81.1986	148.147	0	-0.753	0
9	0.117025	0.168723	0.702878	0.000816307	5	3.7971	3.8	0	0	-123.465	151.199	0	-0.773	0
11	0.106245	0.169625	0.532639	0.00110265	5	3.43898	-3.5	0	0	-87.8871	117.132	0	-0.895	0
7	0.106328	0.243094	0.42723	0.000704991	5	3.01654	4.2	4.14622	14.7395	-104.372	117.786	0.163294	0.117	0
8	0.104507	0.228203	0.327858	0.00082218	5	3.20788	-4.5	69.2987	71.4541	-146.031	159.842	0.51556	-0.857	0
8	0.10462	0.245592	0.358736	0.000811349	5	3.11061	-1.6	45.7058	45.9694	-61.4252	150.435	0.567314	-0.793	0
5	0.0979983	0.349896	0.206675	0.000559398	4	1.3812	-3.5	130.369	85.8982	-78.1814	161.718	0.806298	-0.228	0
2	0.0960615	0.5	0.084781	0.000292099	2	0.523526	-3.5	123.145	90.6557	58.8006	29.8709	1.00127	-0.895	0
6	0.0984876	0.24439	0.174147	0.000689816	4	2.28225	-1.6	54.3441	49.3601	-56.0728	146.314	0.609158	-0.793	0
8	0.114235	0.199358	0.383342	0.000777384	5	3.6095	4.2	35.9683	45.2084	-100.29	-31.0621	0.500847	-0.888	0
8	0.110015	0.208569	0.260073	0.000792789	5	3.65935	-0.9	90.5977	76.8545	-88.3759	-21.7687	0.516097	-0.601	0
5	0.102392	0.262523	0.252296	0.000533102	5	2.6725	1.8	47.0368	44.9858	-158.16	127.451	0.736712	-0.89	0
7	0.116126	0.213115	0.0128984	0.000736221	5	3.93493	-3.5	56.9347	68.8305	-130.441	107.031	0.646089	-0.928	0
8	0.116975	0.196562	0.0311644	0.000827815	5	3.8354	-1.3	45.5677	45.6723	-154.352	157.722	0.34895	-0.513	1
8	0.107666	0.181278	0.466217	0.0007673	5	3.1302	-0.8	0	0	-147.707	-173.582	0	-0.913	0
7	0.115869	0.227186	0.447111	0.000660376	5	2.93983	-0.8	0	0	-76.7963	117.924	0	-0.913	0
12	0.12215	0.168114	0.54778	0.00108457	5	3.93435	-3.5	0	0	-79.3879	-47.7011	0	-0.86	0
7	0.109661	0.242036	0.394216	0.000683593	5	2.6732	-0.4	0	0	88.0984	-12.4474	0	-0.768	0
8	0.107022	0.221584	0.304281	0.00082582	5	3.25237	-3.5	10.1282	23.1555	-60.8902	-20.3495	0.255746	-0.619	0
6	0.116196	0.253486	0.332558	0.000590793	5	2.94875	1.8	1.03733	8.00945	-120.317	54.3275	0.131167	-0.89	0
9	0.122624	0.168472	0.494693	0.000834994	5	4.15681	-3.2	0	0	-148.358	130.808	0	-0.876	0
12	0.116694	0.156659	0.58063	0.00110748	5	4.13241	-3.5	0	0	-101.751	-48.3642	0	-0.841	0
6	0.121226	0.254242	0.295973	0.00059911	5	3.40234	1.8	0	0	-102.016	175.866	0	-0.89	0
9	0.11413	0.183559	0.411682	0.000875021	5	4.03245	-1.3	7.38536	22.1454	-169.95	172.51	0.169197	-0.753	0
8	0.117005	0.216084	0.353036	0.000781793	5	3.6723	-3.9	21.5182	39.4541	-79.7858	150.13	0.327415	-0.489	0
8	0.120517	0.209022	0.251727	0.000785613	4	3.97593	-0.7	0.701837	7.72508	-81.5812	126.914	0.0931631	-0.962	0
6	0.130727	0.200033	0.220833	0.00061022	4	4.24967	-3.2	0	0	-129.407	148.773	0	-0.876	0
5	0.125844	0.241943	0.102471	0.000542343	4	3.54944	-0.4	0	0	60.9068	27.1606	0	-0.768	0
11	0.134913	0.156088	0.330264	0.0010274	5	4.07468	-0.9	1.11932	9.61491	-146.455	-173.3	0.0645664	-0.601	0
7	0.132638	0.214173	0.0918959	0.000714677	4	4.76379	-3.2	2.5578	15.5912	-59.1101	130.746	0.140634	-0.75	0
8	0.122624	0.202863	0.180403	0.000803128	4	3.40367	-0.8	0.0857604	3.96113	-123.588	16.0087	0.0573471	-0.422	0
6	0.122348	0.244703	0.0603594	0.000643789	4	3.35347	-0.8	7.9579	22.7537	-138.603	165.756	0.329415	-0.971	0
6	0.124782	0.227697	0.0624037	0.000640935	4	3.49829	-3.5	0.0310835	3.70146	-123.968	6.25917	0.0429693	-0.932	0
4	0.111184	0.355813	0.126652	0.000457185	4	2.13438	-0.8	14.3996	25.5797	-97.4447	140.231	0.370328	-0.123	0
6	0.115407	0.263669	0.0958084	0.000652619	4	3.18837	-0.7	29.7199	31.8028	-88.8531	-172.31	0.383536	-0.901	0
9	0.108628	0.211494	0.527118	0.000858322	5	3.37606	-0.8	4.61717	16.9661	-139.441	30.3723	0.245625	-0.913	0
6	0.111741	0.244175	0.105665	0.000679842	4	3.98	-3.5	11.6896	25.6441	-153.095	176.922	0.283232	-0.958	0
10	0.109838	0.184433	0.355461	0.00102731	5	3.87256	-3.9	3.41578	22.1729	-59.6244	-22.9061	0.184005	-0.833	0
6	0.10598	0.282393	0.291286	0.00063363	5	3.03762	-0.8	20.8013	30.8473	-83.4175	8.19934	0.44659	-0.913	0
8	0.115241	0.204662	0.263834	0.000810547	4	3.82469	-1.3	25.1857	55.9369	-167.509	-178.215	0.427375	-0.753	0
3	0.107768	0.386181	0.0867052	0.000372791	3	3.34238	-3.5	105.353	84.8639	-58.6161	147.385	0.827375	-0.505	0
5	0.101772	0.279611	0.083612	0.000641765	3	3.35071	-3.5	33.1973	32.1037	-123.811	-162.275	0.372683	-0.86	0
8	0.101114	0.231923	0.194014	0.000941445	4	3.48219	2.8	52.7733	54.6339	-73.8201	-13.1346	0.438074	-0.331	0
12	0.108076	0.158634	0.546822	0.00116966	5	3.77938	-3.5	0	0	-91.1884	-18.7592	0	-0.86	1
5	0.106795	0.259257	0.109243	0.00056707	4	3.67601	-0.7	22.8372	40.9297	-100.539	144.855	0.493605	-0.962	0
13	0.115496	0.15559	0.258939	0.00128574	4	4.07527	-0.9	0.0287072	5.66993	-147.007	-169.988	0.0380749	-0.711	0
4	0.11122	0.318359	0.156478	0.000448697	4	3.19561	-0.7	77.1904	65.798	-106.747	97.6529	0.793511	-0.108	0
10	0.124531	0.1626	0.41643	0.000934126	5	4.02107	-1.6	11.6511	25.876	-55.8299	-31.8283	0.319338	-0.023	0
9	0.119052	0.192954	0.156503	0.000889745	4	4.02625	1.9	4.10719	26.8248	-142.39	149.803	0.239486	0.159	0
8	0.111649	0.199222	0.103531	0.000848739	4	4.004	-3.9	40.2173	67.8161	-79.8591	138.699	0.56278	-0.27	1
7	0.107453	0.261659	0.0102048	0.000777382	5	2.89738	-0.7	31.7699	51.0624	-115.137	-64.0303	0.615803	-0.602	0
6	0.108042	0.277146	0.010931	0.000674504	5	2.85809	3.8	10.1536	13.854	-61.3113	135.236	0.130893	-0.858	0
8	0.112461	0.23777	0.0184756	0.000860543	5	3.41921	-3.5	17.9836	23.5293	-106.834	145.213	0.229397	-0.913	0
3	0.0939074	0.542292	0.0384447	0.000438584	3	-0.477121	-3.5	82.6115	67.1433	-130.365	33.2149	0.779449	-0.55	0
4	0.0939204	0.456623	0.0428716	0.000566048	3	1.9404	-0.8	28.8354	36.0521	-159.781	165.455	0.521942	-0.913	0
6	0.10137	0.238206	0.151019	0.000736383	4	3.2513	-3.9	84.3298	77.8337	-89.1926	6.33326	0.645912	0.996	0
4	0.092003	0.352109	0.0413323	0.000581099	3	1.55909	-1.6	103.365	63.7325	-62.1088	-173.115	0.78653	-0.793	0
2	0.0920714	0.5	0.0230732	0.000336975	2	1.07852	-3.5	152.126	98.2767	-77.093	51.5121	0.958143	0.213	0
6	0.102841	0.288027	0.216587	0.000676967	4	3.01851	-3.5	93.0552	75.9435	-61.3927	-30.0212	0.740407	0.169	0
5	0.109484	0.3589	0.0090315	0.000576167	5	2.44603	-3.9	129.877	100.633	-56.4383	127.188	0.835115	-0.413	0
5	0.106603	0.366915	0.00731173	0.000583104	5	2.75729	-0.4	56.4684	39.4874	101.548	5.75231	0.837395	-0.54	0
8	0.116684	0.179959	0.0788088	0.000849902	4	3.89205	-4.5	23.6338	45.6365	-92.3189	21.2866	0.329279	-0.857	0
7	0.119859	0.193695	0.0550045	0.000777552	4	3.49176	-3.5	50.1077	64.8489	-74.5429	-172.447	0.632241	-0.841	0
4	0.112164	0.362067	0.0884408	0.000451654	4	2.63139	-0.4	0	0	98.0048	-28.4173	0	-0.859	1
11	0.118813	0.155894	0.14782	0.00109537	4	3.93868	-3.2	0.00598668	3.5699	-129.947	175.008	0.0322007	-0.944	0
7	0.122469	0.247989	0.045626	0.00075365	4	3.50315	-3.2	42.3148	65.9474	-102.92	73.3201	0.594849	-0.944	0
4	0.108472	0.291702	0.0298076	0.000498074	4	3.51649	-3.5	52.4072	59.0979	-135.752	35.2237	0.686052	-0.932	0
6	0.106837	0.267036	0.0055768	0.000718748	5	3.20403	-3.9	133.881	102.39	-76.1209	-52.6095	0.849695	-0.906	0
6	0.126652	0.255916	0.108024	0.000634724	4	3.64581	1.8	19.6212	27.2589	-129.558	-40.3007	0.446406	-0.89	0
8	0.13151	0.210897	0.205835	0.000774318	4	3.92595	2.5	2.18501	11.7213	-130.948	150.207	0.149088	-0.74	0
8	0.130878	0.200781	0.217532	0.000775312	4	4.04206	-4.5	14.707	45.5986	-121.217	119.015	0.329006	-0.857	1
6	0.119986	0.256383	0.0176065	0.000768022	3	3.14637	-0.8	11.8389	29.7005	61.3557	85.0401	0.429987	-0.08	0
4	0.116225	0.36639	0.0135563	0.00051388	3	2.86238	-3.9	160.429	113.175	69.8544	4.92693	0.939199	-0.676	0
8	0.12941	0.210025	0.0319919	0.000904537	4	4.46986	-4.5	36.9327	79.918	-98.9868	151.003	0.57663	-0.715	0
3	0.115271	0.53608	0.00757282	0.000440622	3	1.05842	-1.6	130.636	86.3565	-54.1885	-15.0767	1.06573	-0.793	0
4	0.118885	0.365282	0.00759263	0.000551323	3	2.59427	-0.4	19.793	28.2526	-69.3465	-13.0078	0.599144	-0.768	0
5	0.124897	0.245556	0.0379324	0.000620543	3	3.39273	-0.8	10.8236	50.8325	-113.185	-177.046	0.735925	-0.655	0
3	0.118875	0.411736	0.00668425	0.00042648	3	2.27575	-0.4	34.5697	36.6964	93.1545	-64.3065	0.778208	0.03	0
8	0.133301	0.177852	0.0293734	0.000941186	4	4.60177	-3.5	10.9859	28.7375	-127.317	-167.227	0.317398	-0.894	0
5	0.122271	0.339313	0.00874402	0.000638268	3	3.35859	-3.9	125.261	100.399	74.5426	-18.0423	0.833169	-0.205	0
6	0.131918	0.23696	0.153651	0.000619808	4	3.43426	-0.7	9.28061	45.4782	-119.58	119.144	0.548459	-0.9	0
10	0.137628	0.162628	0.233451	0.000954898	5	4.22506	-4.5	14.4779	42.818	-92.5159	143.264	0.308943	-0.855	0
13	0.141594	0.145363	0.427195	0.00115567	5	4.38371	-3.2	0	0	-112.495	96.9535	0	-0.584	0
7	0.135221	0.251206	0.262704	0.000673795	5	3.59102	1.8	0	0	-82.5735	151.465	0	-0.616	0
6	0.134062	0.27183	0.152164	0.000634916	4	3.64644	2.8	6.46056	28.3219	-118.028	94.3501	0.227095	-0.763	0
7	0.126947	0.218808	0.061084	0.000743964	4	4.03072	-3.5	33.6667	43.0874	-70.1599	158.931	0.420078	-0.918	0
10	0.139547	0.169533	0.357244	0.000912042	5	4.14913	3.8	0	0	-119.365	156.504	0	-0.77	1
7	0.102849	0.325267	0.00560052	0.000829543	5	2.57761	-0.7	39.4919	40.1215	-88.3749	172.927	0.483858	-0.593	0
5	0.103901	0.287528	0.00839162	0.000621807	3	3.58988	-4.5	131.786	108.666	-145.904	141.702	0.784053	-0.032	0
4	0.0912994	0.409878	0.00186353	0.000672182	3	3.69522	-0.7	74.3259	61.8627	-122.627	129.526	0.746052	0.533	0
3	0.0970895	0.444722	0.00458788	0.000462384	3	3.04996	-0.8	64.6326	60.0705	-159.874	161.378	0.869667	-0.259	0
6	0.129928	0.270045	0.293443	0.000580391	5	3.1856	1.8	0	0	-140.992	157.156	0	-0.348	0
9	0.132574	0.165575	0.420418	0.000835878	5	4.23478	4.5	2.77399	19.3279	-62.2901	-40.4629	0.183539	-0.892	0
6	0.114245	0.303388	0.25493	0.000599469	5	3.10605	-3.5	44.2225	42.2237	-144.993	86.1624	0.466349	-0.369	0
7	0.124088	0.235515	0.235977	0.00069626	5	4.09483	-3.5	27.6287	61.1158	-74.7247	-41.6594	0.595845	-0.499	0
8	0.114736	0.241739	0.281647	0.000778329	5	3.46738	-3.9	54.0202	50.2243	-89.7997	-15.0375	0.416792	-0.156	0
7	0.12436	0.21599	0.114776	0.000729101	4	4.01495	1.9	16.2544	49.5738	-150.66	105.452	0.442584	0.032	0
9	0.127196	0.16733	0.285042	0.000870197	5	4.17639	-3.2	11.8249	29.2274	-70.4168	-5.23918	0.263633	-0.876	0
8	0.122139	0.218282	0.0666382	0.000870814	4	3.94051	-0.8	8.93422	30.6853	-62.0946	-55.0056	0.444244	0.109	0
7	0.109687	0.326343	0.00862959	0.00081272	5	3.48019	-0.4	3.94608	11.4263	79.6003	21.9865	0.242313	-0.853	0
6	0.106453	0.303957	0.00657213	0.00069791	5	2.81084	-0.7	64.8263	48.8714	-125.01	153.55	0.58938	0.512	0
5	0.113777	0.323057	0.110473	0.00054516	4	2.62442	-3.9	82.1952	67.387	-105.895	-5.28486	0.559219	-0.833	0
8	0.114197	0.209158	0.188953	0.00080792	5	3.52072	-0.8	3.79454	9.27103	-81.0806	-179.541	0.134221	-0.913	0
9	0.136182	0.152636	0.223801	0.000896795	5	4.38239	1.9	0	0	-156.009	143.23	0	-0.883	0
6	0.137544	0.20224	0.131031	0.000644024	4	4.64239	4.5	1.59545	8.63846	-130.165	-13.7753	0.0820312	0.759	0
6	0.114178	0.265551	0.0787805	0.000660998	4	3.58344	-3.5	28.5151	31.8442	-110.23	108.677	0.369671	-0.86	0
4	0.0992923	0.544005	0.00273946	0.000526597	3	-0.124939	-0.4	60.8351	43.7058	-82.0174	-0.00689634	0.926854	0.297	0
7	0.114312	0.259168	0.0731715	0.000780368	4	2.9695	4.5	35.7654	45.8682	-85.5168	85.0829	0.435566	-0.372	0
6	0.118461	0.285314	0.0502929	0.000726541	4	3.72537	1.9	39.4568	79.3064	-149.575	-158.172	0.708029	1.713	0
5	0.112349	0.3353	0.0137134	0.000711086	3	3.66144	-3.2	74.1692	59.869	-115.046	170.16	0.540022	0.024	0
3	0.101107	0.537778	0.00580635	0.00047133	3	0.146128	-3.9	194.719	123.171	-76.2716	62.499	1.02215	0.599	0
5	0.107267	0.4269	0.0142789	0.000709984	3	3.35747	-3.5	17.4433	44.2232	-131.872	49.347	0.513376	1.119	0
3	0.116975	0.41358	0.015133	0.000430121	3	3.45974	-3.5	98.4084	85.6172	83.5627	6.94786	0.993907	-0.86	0
4	0.108059	0.346702	0.00820217	0.000552539	3	3.73833	-4.5	117.901	127.602	-50.8461	-36.3382	0.920681	1.157	0
5	0.106753	0.320444	0.020413	0.000709278	3	3.72624	-0.8	68.9455	57.7219	77.3044	16.3766	0.835666	-0.165	0
3	0.102779	0.333333	0.00382984	0.000462327	3	3.66989	4.2	91.6725	83.3163	-96.0568	-69.016	0.923029	0.17	0
6	0.12842	0.253572	0.0621513	0.000685691	4	3.98428	1.9	58.7544	72.5785	-153.181	138.772	0.647964	-0.883	0
6	0.130802	0.236305	0.0949518	0.000631078	5	3.98677	-4.5	51.0057	83.5421	-68.6969	142.085	0.602779	-0.857	0
6	0.132264	0.258435	0.0484772	0.000653722	5	4.2165	-0.9	117.274	101.437	-78.855	118.05	0.681177	-0.007	0
7	0.134513	0.228922	0.0758245	0.000729208	5	4.40088	4.2	0	0	-122.508	146.676	0	-0.886	0
8	0.131257	0.194404	0.148117	0.000779895	5	4.44246	-3.9	46.1015	72.7545	-131.772	125.793	0.603762	0.219	0
8	0.132046	0.208045	0.0727298	0.000821821	5	4.27824	-3.5	34.2789	37.1916	-126.7	144.947	0.362597	-0.839	0
9	0.136756	0.188988	0.154225	0.000856887	5	4.54815	1.9	0	0	-131.149	155.794	0	-0.881	0
9	0.14089	0.175979	0.280308	0.000826851	5	4.10982	3.8	0	0	-122.827	130.32	0	0.164	0
11	0.143444	0.150709	0.421459	0.000957001	5	4.50633	3.8	0	0	-128.738	123.082	0	-0.773	0
10	0.146376	0.172794	0.325565	0.000902468	5	4.73743	2.8	0	0	-86.3237	114.892	0	-0.764	0
10	0.137711	0.157297	0.305586	0.000899904	5	4.02594	4.5	0	0	-111.257	103.479	0	-0.891	0
9	0.144419	0.188233	0.300971	0.000821799	5	4.26365	3.8	0	0	-102.447	114.547	0	-0.77	0
10	0.145468	0.161458	0.272951	0.000891664	5	4.64511	3.8	0	0	-101.123	132.31	0	-0.771	0
7	0.140905	0.212104	0.167006	0.00070302	4	4.25287	-3.5	0	0	-159.841	105.035	0	-0.893	0
9	0.146612	0.175776	0.204311	0.000838415	5	4.60338	4.2	0	0	-105.439	122.402	0	-0.887	0
9	0.144864	0.176714	0.163342	0.000872345	5	4.7905	3.8	0	0	-86.5918	120.059	0	-0.771	0
6	0.124508	0.305442	0.103193	0.000629781	5	3.57628	-0.7	12.6567	30.2869	-98.1008	122.339	0.365254	0.286	0
9	0.130752	0.197162	0.178354	0.000866814	5	4.13423	1.8	0	0	-89.2483	154.12	0	-0.889	1
3	0.128094	0.333333	0.0474395	0.000382198	3	2.92862	-0.4	6.70627	19.391	-83.9905	-57.0984	0.411219	-0.765	0
4	0.130264	0.357172	0.0371184	0.000496653	4	3.65247	-0.4	11.0605	18.3025	-89.282	83.012	0.388134	0.462	0
5	0.115398	0.273164	0.0611275	0.000565446	4	3.51673	-3.5	59.3177	61.6299	-122.066	124.636	0.600857	0.389	0
6	0.12538	0.243685	0.0917716	0.000614048	5	3.6995	-3.2	39.2	44.1566	-86.5471	79.7856	0.398295	0.072	0
6	0.105381	0.30131	0.0611922	0.000670068	4	2.9565	-3.9	57.5049	64.1224	-74.951	-7.58069	0.532127	-0.833	0
8	0.111002	0.196706	0.052377	0.000887425	4	4.10758	-3.2	14.4215	27.0133	-96.4822	24.5404	0.243661	-0.876	0
7	0.102655	0.218628	0.0767101	0.000787034	4	3.58257	-1.3	49.3476	61.267	-89.1165	99.0233	0.468098	-0.309	0
6	0.10119	0.279093	0.0267652	0.000705413	4	3.44262	-0.7	21.1099	43.8752	-59.2783	92.6708	0.529127	0.92	0
6	0.0964359	0.34768	0.0327973	0.000740087	4	3.5918	-3.5	91.8118	79.1596	-69.9745	104.939	0.771762	0.553	0
4	0.0931936	0.446943	0.0152384	0.000529911	4	2.57486	-3.9	125.005	99.4094	-57.4452	-51.0678	0.824961	-0.833	0
5	0.0880678	0.46537	0.00819805	0.000661794	4	2.41023	-3.9	109.715	78.0904	-91.9007	65.6916	0.648042	0.231	0
7	0.0896397	0.356674	0.00933098	0.000887945	4	2.73208	-0.8	14.2781	33.5121	-53.855	157.008	0.485169	0.65	0
5	0.0896161	0.419664	0.00705513	0.000663066	4	2.493	-4.5	189.24	126.401	-74.7557	3.84912	0.91202	1.658	0
5	0.085265	0.378888	0.00392202	0.000674288	4	1.83356	-0.9	168.348	135.294	-97.8353	-19.872	0.90853	0.146	0
4	0.0917734	0.374247	0.00456741	0.000536915	4	2.81389	-0.8	64.5492	64.1881	-80.7722	-48.4568	0.92928	0.377	0
7	0.091792	0.273839	0.00601031	0.000884249	4	3.10219	-0.8	20.2381	30.0766	-161.69	137.301	0.435432	-0.01	0
9	0.100465	0.255076	0.0156802	0.001057	4	3.83347	-0.8	0.4368	4.52901	52.5852	61.9255	0.0655685	-0.416	0
3	0.0843926	0.416236	0.00210186	0.000440105	3	0.677914	-4.5	228.781	141.663	-75.6936	-63.2384	1.02214	-0.182	0
7	0.0921712	0.333434	0.00958116	0.00084575	4	2.07088	-0.8	36.8483	35.3923	-43.9553	-42.1379	0.51239	-0.074	0
4	0.0914589	0.446051	0.00492191	0.000523816	4	1.23775	-3.5	127.231	86.3714	-63.478	-33.8039	0.842073	-0.508	0
5	0.0920777	0.336417	0.00759	0.000640781	4	3.00149	3.8	87.2369	77.6665	-107.788	157.455	0.733797	1.931	0
6	0.0945993	0.34277	0.00914637	0.000737328	4	2.16471	-3.9	133.806	99.0944	-63.821	131.831	0.822346	-0.433	0
4	0.100103	0.431975	0.0112377	0.000515144	4	2.33081	-3.9	130.266	105.1	57.2905	28.058	0.872184	0.954	0
10	0.129545	0.220503	0.111321	0.000956325	5	3.80105	-3.5	8.09495	18.1134	-114.423	-30.973	0.200057	-0.625	0
5	0.125311	0.317953	0.0555145	0.000531407	5	3.23774	1.8	44.451	41.9147	-68.0949	-20.013	0.686417	-0.587	0
10	0.137198	0.181717	0.173039	0.000928346	5	4.20137	1.9	0	0	-84.6231	75.543	0	-0.881	0
8	0.134766	0.199751	0.171032	0.000751073	5	3.54277	-3.5	41.5997	41.2407	-153.365	117.285	0.387113	-0.86	0
8	0.135302	0.199051	0.217509	0.000744809	5	3.72412	-0.7	0.485285	7.35447	-121.691	117.546	0.0886936	-0.9	1
6	0.127351	0.264098	0.0913275	0.000606448	5	3.26999	-0.4	0	0	150.727	-20.3026	0	-0.766	0
6	0.123	0.275377	0.0661781	0.000619441	5	3.52714	-4.5	187.788	131.255	-76.2711	-27.719	0.947038	0.94	0
6	0.129916	0.246635	0.119052	0.000603692	5	4.03248	-1.6	31.5428	49.313	-78.6168	86.2301	0.608577	-0.388	0
10	0.1413	0.174219	0.227279	0.00090979	5	4.76091	2.8	3.10828	7.5732	-77.5619	164.959	0.0607246	-0.763	0
9	0.135571	0.192202	0.147212	0.000862335	5	4.94724	3.8	18.2327	46.586	-121.02	129.987	0.440146	-0.771	0
10	0.130214	0.177291	0.103258	0.000984924	5	4.54671	1.9	1.4831	18.6854	-114.141	179.183	0.166819	-0.049	0
5	0.121258	0.30113	0.0282638	0.000547319	4	4.1893	4.2	47.8965	59.6284	-132.202	125.138	0.6606	-0.288	0
8	0.129879	0.214507	0.0768281	0.000815049	5	4.51233	-1.3	52.19	59.7756	-80.7591	175.823	0.456703	-0.75	0
10	0.134806	0.181379	0.135904	0.00096776	5	4.36306	4.5	0	0	-109.207	129.342	0	-0.344	0
7	0.126135	0.195271	0.0453576	0.000766372	4	3.83945	-3.5	41.3328	42.3477	-86.42	135.571	0.412867	-0.839	0
7	0.131383	0.223349	0.0683989	0.000726483	5	3.82504	1.8	0	0	-55.0372	141.799	0	0.287	0
7	0.119617	0.201033	0.026869	0.000818426	4	4.59373	-3.5	8.35034	18.1873	-64.322	166.44	0.211132	-0.858	0
6	0.120357	0.205534	0.0337422	0.000642344	4	4.1816	-1.6	2.78294	25.0691	-60.9064	151.831	0.309381	-0.789	0
4	0.12086	0.333404	0.0243043	0.000475913	4	1.65047	-3.5	77.8383	71.4274	57.7999	51.4327	0.670465	-0.529	0
6	0.127113	0.238236	0.0466024	0.000650675	4	3.69304	-0.8	6.5592	18.1769	-94.5665	-77.7773	0.263155	-0.911	0
6	0.124611	0.210254	0.0438211	0.000665232	4	4.05973	-1.6	6.91154	20.0086	-71.9117	160.228	0.246929	-0.424	0
4	0.116295	0.36639	0.0105842	0.000527124	3	3.07335	-4.5	174.166	125.376	-94.2063	-12.1852	0.90462	0.203	0
7	0.135356	0.234306	0.063899	0.000738247	5	4.17566	3.8	20.7911	36.9811	-147.763	135.416	0.3494	-0.771	0
7	0.138369	0.21585	0.0872744	0.000729762	5	4.53881	-3.5	26.376	43.2286	-128.382	147.209	0.421455	-0.84	0
8	0.137004	0.185367	0.112309	0.000790821	5	3.84709	1.9	2.27267	10.9142	-103.368	-65.002	0.0974398	-0.881	0
10	0.137004	0.181173	0.18259	0.000967268	5	3.93553	3.8	0.113895	2.88573	-127.517	169.693	0.0272645	-0.771	0
4	0.102331	0.360852	0.00239326	0.000500715	4	3.04936	-3.5	91.4751	65.0928	-86.879	-17.8603	0.755646	-0.711	0
7	0.109002	0.256405	0.00692866	0.000762072	5	3.69453	-3.9	81.5732	74.5628	-139.951	159.522	0.618768	0.389	0
7	0.106988	0.277398	0.00391243	0.000801642	4	3.27638	-3.2	56.6355	54.0132	-110.614	122.63	0.487202	0.11	0
9	0.112007	0.214452	0.00868695	0.000936875	5	3.43427	4.5	0	0	-122.031	146.951	0	-0.166	0
7	0.114427	0.259417	0.00896924	0.000732198	5	3.1612	-0.8	5.17254	16.8382	-108.984	143.029	0.243774	-0.967	0
7	0.11336	0.241237	0.00496618	0.000770252	4	3.62521	-3.5	43.6978	51.1372	-127.135	159.4	0.564796	-0.954	0
9	0.112312	0.175592	0.0273236	0.00100961	5	3.79067	1.9	26.6001	38.104	-122.477	106.127	0.340184	-0.944	1
7	0.107879	0.232662	0.0173292	0.000758204	4	3.40502	4.2	12.6405	29.5897	-118.795	143.678	0.327812	-0.568	0
10	0.144587	0.158005	0.206634	0.000914143	5	4.48504	2.8	0	0	-102.988	123.283	0	-0.32	0
6	0.135639	0.262485	0.147064	0.000614127	4	3.61393	-3.9	25.8952	37.502	-102.198	136.777	0.311215	-0.832	0
7	0.138131	0.196656	0.049489	0.000745457	4	4.061	-1.6	0	0	-76.909	73.7338	0	-0.791	0
6	0.137544	0.248268	0.0681627	0.000671864	4	4.05459	-0.4	2.28943	13.5642	147.468	-3.80984	0.28765	-0.766	0
7	0.127578	0.216827	0.0406517	0.000799594	4	3.47259	-0.8	9.32347	29.3018	-66.3277	-49.2025	0.424214	-0.666	0
5	0.127721	0.287098	0.0200082	0.000596208	4	3.63023	-3.5	79.0991	78.5559	-81.7689	8.49546	0.737379	0.796	0
4	0.128166	0.345991	0.0249799	0.000490997	4	3.15992	-3.5	31.0668	42.7588	-118.149	96.0609	0.496376	-0.858	0
8	0.122801	0.206096	0.0450855	0.000864465	4	3.23748	-3.5	17.1216	21.0589	-136.876	-49.309	0.23259	-0.356	0
5	0.124668	0.282368	0.0117737	0.000602087	4	3.79446	-3.5	73.7562	56.5204	-63.0728	173.485	0.551042	-0.499	0
9	0.135734	0.172608	0.0321708	0.000955067	4	4.37066	4.5	5.97076	20.4788	-119.886	169.654	0.194468	-0.206	0
6	0.0976257	0.30733	0.0013288	0.000763775	4	3.17406	-3.5	20.457	33.7332	-141.369	178.282	0.391599	-0.49	0
6	0.138524	0.222377	0.0470709	0.000650354	4	4.26382	4.5	18.2332	56.5392	-72.2739	131.102	0.536898	-0.617	0
7	0.136332	0.219639	0.0834067	0.000716971	5	3.90894	-3.2	0	0	-110.535	148.277	0	-0.875	0
7	0.135706	0.202452	0.0390227	0.000713812	5	4.13219	4.2	12.2767	37.4603	-117.889	148.191	0.415008	-0.762	0
9	0.139862	0.178741	0.0999097	0.00086773	5	4.27261	4.2	0	0	-114.578	134.19	0	-0.887	1
7	0.139618	0.21507	0.0737659	0.000716599	5	3.92562	-1.6	28.4982	37.5062	-77.9661	123.634	0.462868	-0.396	0
8	0.136005	0.233397	0.11322	0.000762966	5	3.61531	-0.7	0	0	-104.254	131.835	0	-0.9	0
7	0.13909	0.198033	0.107994	0.000708814	5	3.86747	-0.9	34.5157	43.5729	-109.986	129.882	0.292602	0.043	0
8	0.134181	0.188154	0.0922807	0.000778969	5	3.68547	-3.5	0	0	-86.1661	16.7172	0	-0.504	0
9	0.133667	0.192741	0.0873774	0.000880109	5	4.00727	4.2	0.671816	9.92163	-78.8814	110.468	0.109918	-0.607	0
7	0.133484	0.209003	0.0315288	0.000704948	5	4.0272	-0.7	11.9884	29.1117	-140.433	152.078	0.351082	-0.598	0
8	0.141153	0.208112	0.156235	0.000750647	5	4.32027	-3.2	0	0	-129.944	123.819	0	-0.586	0
6	0.139375	0.196089	0.0696534	0.000644185	4	3.68931	4.2	4.95684	23.0819	-129.615	146.397	0.255715	-0.522	0
8	0.137073	0.206826	0.155227	0.0007444	5	3.67806	-3.5	0	0	-157.056	176.992	0	-0.24	0
7	0.132625	0.251415	0.0953988	0.000693111	5	3.43128	-0.4	0	0	74.5656	19.4438	0	-0.766	0
9	0.135964	0.207277	0.105882	0.000875557	5	3.75274	-3.5	0	0	-134.06	153.405	0	-0.86	0
8	0.136729	0.205056	0.0939565	0.000813222	5	4.08934	3.8	0.295514	4.69648	-101.213	175.671	0.0443726	-0.771	0
5	0.127315	0.280866	0.0592727	0.000521668	5	2.98469	-0.4	0	0	140.664	-146.385	0	-0.853	0
9	0.114226	0.21126	0.014159	0.000903425	5	3.62708	4.5	3.3571	14.9149	-119.248	135.633	0.141633	0.33	0
8	0.103687	0.233721	0.00287284	0.000949858	4	3.70658	4.2	9.86824	19.1896	-136.589	-174.386	0.212594	-0.76	0
3	0.131067	0.38891	0.0247587	0.000375564	3	2.67264	-0.4	0.216421	5.94219	75.0968	-64.0872	0.126014	-0.766	0
5	0.131105	0.271027	0.05361	0.000562851	4	3.51591	-3.5	20.504	31.2983	-106.628	167.689	0.305141	-0.511	0
4	0.12999	0.25	0.0293213	0.000470045	4	3.4451	3.8	66.213	67.1066	69.1104	-23.234	0.634026	-0.771	0
4	0.125507	0.372449	0.00441074	0.000497977	4	3.89739	-3.5	78.4858	82.5325	53.3001	33.4838	0.911549	-0.774	0
7	0.141756	0.190751	0.0516278	0.000757813	4	4.84466	3.8	31.8011	50.6935	-92.1825	149.54	0.478954	-0.771	0
3	0.132329	0.493008	0.0326217	0.000386318	3	3.28799	-0.8	31.9591	41.4472	-87.0918	146.832	0.600049	-0.67	0
6	0.132316	0.267901	0.0299412	0.000647453	4	3.84285	-0.7	22.1081	41.5163	-106.748	105.964	0.500679	-0.615	0
6	0.137101	0.249568	0.013077	0.000651948	4	4.84028	2.8	19.2316	33.9371	-102.002	154.5	0.27212	-0.856	0
8	0.130602	0.196249	0.044101	0.000825878	4	3.58634	-0.7	0	0	-124.175	146.709	0	-0.962	0
5	0.128372	0.264102	0.0337943	0.000556862	4	3.55625	-0.7	12.2835	34.2462	-145.075	132.697	0.413003	-0.769	0
7	0.117581	0.253341	0.0184301	0.000688662	5	3.16753	3.8	0	0	-114.605	131.851	0	-0.858	0
6	0.108084	0.208204	0.00433511	0.000706403	4	3.83392	4.5	20.3737	27.3802	-105.427	138.423	0.260004	-0.172	0
11	0.122326	0.149551	0.0169174	0.0010684	5	4.41514	-0.9	0	0	-122.165	146.194	0	-0.704	1
6	0.125658	0.207249	0.0604911	0.000658474	4	3.83042	-3.9	42.6073	56.8558	-130.068	152.187	0.471825	-0.492	0
3	0.115731	0.422346	0.00887315	0.000404385	3	3.65217	-3.5	87.6845	74.3385	-81.8773	82.9082	0.862976	-0.543	1
7	0.125265	0.23934	0.0843949	0.000706687	4	3.6889	-0.8	5.71564	20.8208	-97.2246	-171.012	0.301432	-0.633	0
4	0.113426	0.321181	0.010424	0.000520152	3	2.40641	-0.4	1.82265	13.549	95.9879	5.33847	0.287329	-0.764	0
7	0.115889	0.214868	0.00988337	0.000767594	4	4.0227	2.5	3.88578	14.0619	-135.306	40.2461	0.178859	-0.736	0
5	0.1287	0.27649	0.0667737	0.000544656	4	4.37818	-0.4	0	0	131.065	179.669	0	-0.766	0
6	0.118173	0.240832	0.01223	0.000704659	4	4.31041	-3.5	9.40578	28.9474	-74.0351	-21.6063	0.319716	-0.575	0
10	0.127291	0.156857	0.0297341	0.00094931	5	4.4681	2.8	0	0	-89.8593	116.469	0	-0.85	0
8	0.125914	0.195603	0.0199734	0.000771002	5	4.04919	3.8	0	0	-104.944	109.992	0	-0.858	0
3	0.126334	0.408285	0.0163524	0.000372573	3	3.27291	-1.6	74.6657	77.8772	-81.1436	75.1642	0.961091	-0.874	0
5	0.122238	0.317813	0.0212057	0.000557288	4	3.19226	-0.4	14.8075	18.5355	-83.987	171.435	0.393076	-0.55	0
6	0.111503	0.241089	0.0160616	0.000641846	5	3.37091	4.2	0	0	-140.326	122.398	0	-0.757	0
8	0.11057	0.200695	0.0224306	0.000835147	5	3.51951	-3.5	0.689327	8.9921	56.1574	9.71978	0.0993152	-0.954	0
10	0.126205	0.153833	0.0487465	0.000988011	4	4.97666	4.5	11.9989	33.4073	-98.8942	134.766	0.317237	1.247	0
3	0.108828	0.429847	0.00489177	0.000440776	3	2.74963	-3.5	77.3222	74.0882	-124.302	46.9596	0.860071	1.11	0
6	0.110641	0.225377	0.0111179	0.000710311	4	3.32387	2.5	4.81383	17.9475	-72.473	68.6095	0.228281	-0.738	0
7	0.111631	0.234746	0.00689216	0.000748406	4	4.57054	-0.7	29.88	38.7945	-89.977	147.668	0.467855	-0.371	0
3	0.101084	0.333333	0.00332746	0.000424275	3	2.49479	-4.5	152.565	121.028	-139.014	48.6137	0.873251	-0.486	0
9	0.114969	0.205691	0.023009	0.000912161	4	4.15692	-0.7	2.22504	16.3175	-111.487	-1.89645	0.196786	-0.639	0
7	0.114235	0.262093	0.0164283	0.000738705	4	3.43335	-0.4	0	0	-159.244	-156.291	0	-0.764	1
6	0.114872	0.300102	0.0124671	0.000661323	4	3.45106	2.5	0	0	-153.973	-141.461	0	-0.736	1
6	0.129299	0.225444	0.0236094	0.000606724	5	3.59965	-0.4	0	0	-163.569	129.51	0	-0.542	1
11	0.124645	0.155295	0.0161296	0.00107262	4	4.21727	4.5	0	0	-85.2089	137.132	0	-0.767	0
9	0.12155	0.18431	0.0111087	0.000921721	4	4.22629	4.5	0	0	-98.6603	109.223	0	-0.176	0
6	0.11804	0.211702	0.012709	0.000633513	5	3.64927	1.9	5.34248	19.4295	-165.749	129.157	0.173462	-0.944	0
8	0.106113	0.182714	0.01173	0.000843205	4	3.92522	-3.5	10.1397	27.4622	-115.2	124.986	0.257779	0.171	0
6	0.106096	0.269488	0.00780343	0.00065985	4	3.25503	1.9	21.6295	48.5103	-115.228	144.69	0.433089	-0.881	0
5	0.099824	0.269121	0.00459111	0.000549038	4	2.83959	-1.6	72.4763	68.6428	-56.3485	136.801	0.847128	-0.791	0
7	0.107267	0.220729	0.00930355	0.000733539	4	3.93148	1.9	18.8676	37.2532	-86.5082	3.82746	0.332588	-0.881	0
7	0.116225	0.169932	0.0105339	0.000784768	4	4.58287	-3.5	4.66646	32.889	-123.925	-169.016	0.32065	-0.499	0
7	0.0937845	0.282064	0.00321912	0.000732758	4	2.47819	-0.4	0.482091	4.64441	119.979	-3.75883	0.0984925	-0.766	0
8	0.099126	0.224333	0.00590876	0.000806563	4	3.42632	-3.5	2.92298	15.5974	-141.478	141.936	0.152066	-0.838	0
10	0.107241	0.147267	0.0120394	0.000972248	4	4.26917	3.8	0.0577332	2.50215	-103.358	145.449	0.0236405	-0.769	0
11	0.101039	0.165904	0.00657515	0.00108962	4	4.22966	4.5	10.7731	20.7777	-86.1483	111.731	0.197306	-0.624	0
8	0.115731	0.204105	0.0176554	0.0008219	4	4.12811	4.2	1.61301	12.8428	-132.348	163.62	0.14228	-0.316	0
8	0.0996267	0.19883	0.00547618	0.000802826	4	3.93877	3.8	0.587204	5.09849	-64.2442	-46.6738	0.0481708	-0.771	0
6	0.0925347	0.293125	0.00282928	0.000639562	4	3.42753	-0.8	55.7472	47.2895	-81.2706	-25.4238	0.684631	-0.911	0
7	0.0936039	0.272366	0.00223475	0.000749294	4	3.97855	-0.7	29.6616	46.8899	-85.6443	-38.0137	0.565483	-0.644	0
6	0.0940112	0.304702	0.00257045	0.000640073	4	3.45152	-0.4	33.0397	35.1717	114.945	0.13192	0.745874	-0.766	0
8	0.0961294	0.217065	0.0025596	0.000832807	4	4.10132	4.5	55.274	65.147	-62.8292	-40.4544	0.618638	1.248	0
11	0.0930726	0.146276	0.0040109	0.00113431	4	4.1568	-4.5	33.6291	46.9044	-84.5036	138.733	0.338428	-0.856	0
9	0.102116	0.164402	0.00883535	0.000877767	4	3.93767	4.2	0	0	-117.582	127.677	0	-0.887	0
9	0.0922399	0.191419	0.0041773	0.000939745	4	3.67587	3.8	11.7535	26.3594	-66.093	140.54	0.249045	-0.771	0
5	0.0880166	0.28825	0.00059261	0.000606851	3	3.58062	-0.4	10.7903	26.2592	-61.3289	146.809	0.55687	-0.764	0
9	0.0926102	0.191921	0.00138294	0.000983788	4	4.06609	-3.2	19.3613	43.4397	-88.7268	159.881	0.391829	-0.579	0
6	0.0939593	0.320079	0.00221244	0.000675626	4	3.54257	-0.8	45.3715	38.5706	-73.8397	158.065	0.558404	-0.1	0
6	0.0942717	0.259678	0.00123005	0.000642233	4	3.47345	4.2	32.1507	34.2422	-130.011	135.505	0.379356	0.688	0
7	0.101696	0.203239	0.00191345	0.000734494	4	3.95117	-3.9	43.6049	61.185	-111.433	126.862	0.507751	-0.83	0
9	0.112035	0.176297	0.0273361	0.00091181	5	3.69335	-0.7	0	0	-89.116	175.146	0	-0.958	1
6	0.0939204	0.313161	0.00259825	0.00067778	4	3.12667	-3.5	20.612	47.7024	-129.438	37.536	0.447767	-0.86	0
7	0.101182	0.258594	0.00568904	0.000732512	4	3.3367	-3.5	16.2077	21.5842	-90.8923	157.043	0.250566	-0.858	0
8	0.107394	0.227468	0.0083395	0.000816048	4	3.82707	1.9	8.4487	26.9913	-120.613	-11.1447	0.240972	-0.512	1
6	0.0885318	0.314909	0.00189586	0.000686702	4	2.66067	-3.5	71.7377	58.5296	-73.8791	0.29913	0.679455	-0.858	0
7	0.0936103	0.205173	0.00448364	0.000738277	4	3.70734	4.5	14.4815	24.2067	-111.392	117.339	0.229868	-0.891	0
6	0.0857431	0.289188	0.00169535	0.000675393	4	2.96305	-4.5	115.55	97.7834	-63.2708	-14.7244	0.705534	-0.113	0
5	0.0922462	0.360947	0.00388701	0.000546961	4	2.70131	-3.9	116.371	90.332	-113.421	167.796	0.749631	-0.011	0
8	0.0865226	0.208316	0.00239623	0.000879445	4	3.59985	-1.6	10.9781	21.3014	-75.1566	-14.1785	0.262883	-0.791	0
10	0.0930217	0.207507	0.00788663	0.000981417	4	3.71755	4.5	0	0	-118.626	136.967	0	-0.891	0
10	0.100875	0.191995	0.00987895	0.000977173	4	4.05418	-3.5	4.64164	21.9586	-119.3	131.157	0.206119	-0.86	0
5	0.0854416	0.306873	0.0030656	0.000561882	4	3.21816	1.8	19.3558	23.7878	-158.106	151.938	0.389562	-0.889	0
10	0.092806	0.197482	0.00708961	0.00101345	4	3.91667	-0.9	62.066	51.5781	-141.721	155.683	0.34636	-0.6	0
8	0.0790544	0.213379	0.00137361	0.000964706	4	3.08575	2.8	42.9422	38.9905	-130.39	175.274	0.312639	2.184	0
13	0.0871821	0.125709	0.00531979	0.00134075	4	4.0395	-0.9	1.02474	8.75837	-101.616	124.387	0.0588146	-0.6	1
6	0.0817909	0.263909	0.00152649	0.000755947	4	3.45309	-3.5	64.6576	61.0788	-91.8834	160.386	0.595484	0.008	0
4	0.085185	0.362105	0.00160331	0.000502235	4	3.02201	-0.8	47.6446	40.1132	-96.164	-78.4828	0.580736	-0.911	0
8	0.0876594	0.224386	0.00337648	0.000916042	4	3.4429	-1.6	3.48424	24.2029	-68.3894	163.863	0.298691	-0.009	0
8	0.0758767	0.214325	0.000674918	0.0011061	4	3.41045	3.8	29.2022	55.9107	-114.274	-44.8639	0.528247	2.958	0
5	0.0787433	0.27125	0.000377614	0.000794324	3	3.36157	-3.5	27.5271	59.2262	-159.379	107.737	0.577422	1.713	0
7	0.116544	0.229614	0.0167154	0.000731131	5	3.86496	-1.3	31.393	49.4473	-106.555	72.1074	0.377792	-0.473	0
9	0.129434	0.197908	0.0277403	0.000905748	5	4.19311	-3.5	40.4018	49.8441	-87.2473	165.785	0.485952	-0.913	0
4	0.0988094	0.322611	0.00595443	0.000550255	3	3.99527	-1.6	60.9607	58.0373	-81.4504	153.044	0.716245	-0.586	0
6	0.107734	0.263538	0.00712873	0.000682491	4	3.85492	-3.5	80.9463	68.7844	63.0894	19.1761	0.759705	-0.772	0
8	0.10398	0.262664	0.0110543	0.000908965	4	3.61644	-0.7	48.5123	47.0017	-78.1158	-10.8998	0.566832	-0.783	0
6	0.0803946	0.206135	0.00139146	0.000725534	4	2.97992	3.8	15.988	35.4554	-133.615	58.4332	0.334984	0.612	0
10	0.0805802	0.205884	0.00190187	0.00116289	4	3.49051	-0.8	0	0	-175.496	156.211	0	-0.397	0
4	0.0798287	0.406445	0.000745374	0.000520415	3	2.51688	4.2	43.6247	45.5833	-115.982	-59.2918	0.505	0.695	0
5	0.0746449	0.40295	0.000542172	0.000685049	3	2.57945	-3.5	102.198	65.2475	-118.434	-177.481	0.636126	-0.5	0
4	0.0821314	0.25	0.000877234	0.000514852	4	2.70228	-1.6	11.2986	45.8645	-71.0398	75.9152	0.566018	-0.389	0
6	0.0859271	0.185201	0.00145266	0.000708881	4	3.52095	-0.7	5.25523	15.6492	-94.7316	172.409	0.188727	-0.366	0
3	0.0746203	0.548272	0.000315218	0.000458508	3	2.28595	-0.4	16.3734	22.5235	100.182	-101.551	0.477648	1.07	1
3	0.0707307	0.468642	0.000183805	0.000473062	3	1.16416	-3.9	162.271	110.453	-81.4386	161.462	0.916605	-0.489	0
4	0.0755943	0.397227	0.000660527	0.000530264	3	1.15745	-1.3	152.366	117.554	-135.96	-4.77224	0.898149	-0.751	0
9	0.0804944	0.201059	0.00168618	0.00105999	4	3.39365	-0.9	37.9165	68.9033	-92.0845	90.3077	0.462702	-0.6	0
7	0.0809396	0.265807	0.00142454	0.000803593	4	2.8496	-3.5	57.1563	51.9119	-39.8479	141.453	0.506111	-0.338	0
5	0.0795488	0.312994	0.000493964	0.000732701	3	3.32446	-1.3	99.286	87.4592	-132.307	112.903	0.668214	-0.751	0
7	0.0815312	0.23734	0.00127885	0.000845385	4	3.05201	-3.5	12.0813	26.4394	-141.841	47.5421	0.292015	-0.894	0
8	0.0848134	0.205411	0.00194672	0.000901047	4	3.34348	1.8	0.811188	8.1045	-154.599	-166.925	0.132724	-0.889	0
5	0.0784348	0.268315	0.000661125	0.000665739	4	3.10162	1.8	1.01879	12.9631	-137.842	153.749	0.21229	-0.889	0
5	0.0747309	0.266491	0.000369597	0.000693655	4	2.40289	-3.9	40.757	57.729	-137.324	107.68	0.479071	-0.464	0
7	0.0857917	0.221384	0.00158896	0.000806472	4	3.63982	3.8	41.1545	46.4166	-105.672	24.1245	0.438546	-0.771	0
6	0.0915081	0.225231	0.00281692	0.000651813	4	3.73701	1.8	0	0	-92.729	29.7887	0	-0.889	0
10	0.098795	0.154304	0.00811451	0.000970226	4	3.98194	3.8	0	0	-132.883	145.395	0	0.098	0
11	0.109528	0.186475	0.0326143	0.00117568	4	3.55024	-3.5	0.080611	4.38016	-65.6498	-24.7263	0.0427041	-0.913	0
4	0.105504	0.301564	0.0136732	0.000499451	3	2.92595	-0.8	25.5348	33.4683	-148.759	137.924	0.484535	-0.459	0
5	0.0861556	0.325597	0.00152575	0.000613243	4	3.39832	-3.5	47.5924	46.6988	-95.9251	130.106	0.515775	-0.894	0
9	0.088325	0.207889	0.00290289	0.000984846	4	3.46938	-4.5	14.9251	21.6867	-119.971	145.504	0.156475	-0.854	0
4	0.0851903	0.384452	0.00140993	0.00048547	4	1.59059	-3.5	103.445	71.3121	54.6939	44.1251	0.787623	-0.894	0
8	0.0981679	0.201015	0.00546623	0.000829365	4	3.8572	-3.5	36.7234	34.1984	-104.856	118.14	0.321009	-0.86	0
9	0.0875861	0.208298	0.00265623	0.0010123	4	3.41037	-3.5	3.01211	9.19955	-155.678	143.575	0.0863532	-0.86	0
6	0.0909091	0.264606	0.00201757	0.000698306	4	3.27954	4.5	86.9897	75.2967	-70.3229	120.445	0.715021	-0.338	0
3	0.0795581	0.416236	0.000349599	0.000465883	2	2.88652	-0.4	50.0364	38.4274	-91.4149	-142.253	0.814916	0.876	0
3	0.0739031	0.521111	0.000109876	0.000528733	2	1.09927	-0.4	82.7643	49.3615	78.0121	-165.63	1.04679	-0.766	0
7	0.102833	0.291856	0.0148338	0.000816855	4	2.94809	-0.8	48.233	43.5356	-67.425	-17.0024	0.630284	-0.967	0
8	0.0891816	0.172377	0.00427772	0.000856903	4	3.57782	-1.6	1.12537	9.7302	-74.3329	145.272	0.120081	-0.789	0
8	0.0928947	0.167115	0.00498707	0.00082606	4	3.68004	3.8	0	0	-166.2	157.955	0	-0.769	0
3	0.0731445	0.602361	0.000137951	0.000520784	2	2.01253	1.8	71.022	55.4257	-167.192	125.924	0.907681	1.485	0
7	0.0794095	0.21805	0.000538087	0.00089658	4	2.81912	-4.5	115.238	97.5517	-147.137	99.7759	0.703862	-0.152	0
2	0.0730072	0.5	5.69315e-05	0.000423621	2	0.916892	2.8	177.641	125.391	-149.074	-19.0984	1.00543	1.524	0
4	0.0841006	0.294102	0.000751726	0.000625621	3	3.6435	-0.8	74.1577	61.4213	-64.3693	167.136	0.889223	-0.075	0
2	0.0775896	0.5	9.70009e-05	0.000422154	2	2.67676	1.8	74.6552	54.74	-112.98	-41.7277	0.896451	2.227	0
6	0.101537	0.276366	0.0138419	0.000709881	4	2.17285	-0.8	35.0052	40.8145	-110.109	97.0699	0.59089	0.028	0
4	0.100169	0.435996	0.0106861	0.000490324	4	-0.380211	-3.5	137.492	95.4744	-78.3646	80.1423	0.896187	-0.226	0
4	0.0987663	0.38997	0.00787542	0.000520201	3	1.57453	-0.8	59.2809	42.2639	-109.036	142.348	0.611873	-0.633	0
5	0.0906185	0.309946	0.00241574	0.00061571	4	3.76274	-3.9	131.251	94.4817	-118.535	87.099	0.784068	1.91	0
8	0.0990034	0.208565	0.0073194	0.000845072	4	4.04931	-1.3	57.9662	77.7097	-122.235	163.81	0.593725	3.378	0
7	0.091619	0.245714	0.00516399	0.000745999	4	3.13798	-0.8	5.11874	17.759	-133.343	117.687	0.257104	-0.01	0
6	0.0913914	0.251514	0.00352746	0.000676881	4	2.54509	-0.7	43.0711	56.0061	-111.829	-67.798	0.675423	-0.373	0
8	0.100214	0.224832	0.00995666	0.000788176	4	3.84433	-4.5	54.0085	58.4242	-142.351	123.785	0.421546	-0.854	0
9	0.0964154	0.194589	0.00896479	0.000881434	4	3.60229	4.5	0	0	-119.885	147.313	0	-0.327	0
6	0.0968063	0.331408	0.00537368	0.000660285	4	2.3513	-3.5	82.1369	66.4404	65.6082	11.0211	0.623654	1.294	0
9	0.103286	0.21976	0.00974444	0.000924934	4	3.56851	-0.9	45.1908	59.5547	-95.4411	146.518	0.399924	-0.6	0
8	0.104411	0.22081	0.00926963	0.000810048	4	3.76748	-1.3	23.593	29.0013	-107.159	144.862	0.221579	-0.75	0
9	0.10937	0.173531	0.0158302	0.000870363	4	4.32639	4.5	0	0	-131.912	142.455	0	-0.889	0
4	0.0985518	0.44575	0.00350847	0.000466546	4	1.05643	-3.5	121.99	86.04	66.2267	0.570859	0.80763	0.109	0
9	0.104275	0.237439	0.00830085	0.000935061	4	3.24433	-4.5	81.8059	61.185	-86.9782	-46.9061	0.441466	-0.203	0
6	0.107267	0.286378	0.00691935	0.000659374	4	3.32025	-3.9	77.3732	77.1435	-160.847	163.771	0.640184	0.608	0
3	0.0981396	0.429847	0.00436418	0.000425036	3	1.43481	-0.8	108.405	66.7797	-62.5977	141.398	0.966798	0.25	0
6	0.111238	0.331724	0.00934565	0.000659481	4	3.25636	-3.5	76.184	76.7759	-72.7806	122.642	0.748522	-0.498	0
5	0.101887	0.35126	0.0050121	0.000574511	4	2.71803	-0.8	58.4084	52.8663	-98.6826	0.864414	0.765368	-0.666	0
7	0.111057	0.275411	0.0117593	0.000745709	4	3.60672	1.8	0	0	-167.344	164.506	0	-0.887	0
10	0.115476	0.181578	0.0245086	0.000971041	4	4.43951	4.5	0	0	-123.729	122.805	0	1.911	0
7	0.115958	0.189942	0.0230439	0.000707746	4	4.2822	4.5	1.28528	16.5843	-109.189	149.598	0.157485	-0.607	0
6	0.106955	0.313966	0.0119269	0.000633055	4	3.54159	-0.4	0	0	177.166	-179.635	0	-0.766	0
10	0.111704	0.170995	0.0239085	0.000995979	4	4.00645	2.8	1.54225	7.63976	-99.448	96.3439	0.0612582	0.173	0
6	0.106862	0.290845	0.00970759	0.000643865	4	3.64415	-3.5	90.0047	81.9816	-113.496	145.408	0.769534	0.589	0
8	0.100576	0.208937	0.00656637	0.00084456	4	3.96056	-3.5	22.2163	27.4517	-117.967	156.724	0.303197	-0.892	0
8	0.0988165	0.197387	0.00656501	0.000810986	4	3.44878	4.5	0	0	-144.964	136.816	0	-0.891	0
6	0.0930917	0.227271	0.00324079	0.000661197	4	3.37777	-0.7	0	0	-101.437	156.256	0	-0.604	0
13	0.0969442	0.131117	0.00960636	0.00129394	4	4.19682	2.8	0.36047	6.82593	-148.736	156.39	0.0547326	-0.326	0
5	0.098752	0.318403	0.00378744	0.000558116	4	3.07857	-3.5	66.1466	55.6869	-129.259	144.428	0.542917	-0.498	0
8	0.0932511	0.205225	0.00326914	0.000881977	4	3.92051	-3.9	85.2717	67.2774	-122.777	127.472	0.558309	-0.83	0
3	0.081346	0.440329	0.000913429	0.000395855	3	1.752	-0.4	0.198574	4.03429	-83.5772	170.956	0.0855538	-0.766	0
9	0.0865886	0.197961	0.00205576	0.00103835	4	3.59365	-3.5	6.95018	16.9849	-85.0121	170.922	0.187593	-0.892	0
3	0.0806375	0.444722	0.000439194	0.000450372	3	2.31034	-0.8	59.5915	58.3264	-74.2924	77.8491	0.844417	-0.66	0
5	0.074559	0.281111	0.000156113	0.000870591	3	3.61729	-3.9	90.9099	90.6563	-163.01	160.49	0.752322	-0.485	0
6	0.0793308	0.289031	0.000443675	0.000776953	4	2.43247	2.5	0	0	50.1317	67.3612	0	1.356	0
3	0.0693998	0.521111	2.15939e-05	0.000719003	2	3.13354	-1.3	164.128	107.023	-148.476	-27.6474	0.817685	-0.751	0
4	0.0798006	0.389444	0.000227819	0.000615194	3	3.62533	1.8	29.563	39.8472	-73.9155	-147.48	0.652559	-0.613	0
4	0.0767323	0.394053	0.000257128	0.000552636	4	1.95679	-0.8	58.5961	50.4531	-66.1075	-62.6977	0.730431	-0.409	0
7	0.0827255	0.267296	0.000910164	0.000868996	4	3.31657	-1.3	52.2543	50.1785	-121.176	150.181	0.383379	-0.306	0
6	0.0767582	0.324365	0.000420138	0.000776157	4	1.87145	-1.3	114.917	81.089	-90.2491	84.1879	0.619544	-0.308	0
8	0.0889136	0.197271	0.00280323	0.00088925	4	3.73473	-0.7	0	0	-97.0494	136.213	0	-0.644	0
5	0.0798615	0.35362	0.000526596	0.000679708	3	1.86165	-3.5	58.4421	42.4501	-155.559	-160.427	0.492792	-0.857	0
7	0.0818844	0.24039	0.00110587	0.000848082	4	3.29628	1.8	30.0986	32.5385	-151.413	174.437	0.532867	-0.006	0
7	0.0884973	0.247266	0.0022983	0.000792669	4	3.27329	-0.7	46.0003	54.8986	-106.174	-38.5653	0.662067	-0.644	0
5	0.0878405	0.335774	0.00166256	0.000595197	4	2.83621	-4.5	168.785	105.061	-106.555	129.044	0.758041	1.375	0
6	0.095643	0.255533	0.00412525	0.000680598	4	3.54255	-3.5	34.3588	51.8203	-137.238	131.355	0.505219	-0.503	0
5	0.095643	0.315184	0.0040653	0.000563672	4	3.20002	-3.5	95.6349	69.5012	-134.106	164.253	0.767621	2.659	0
6	0.0923087	0.273847	0.00334204	0.000667362	4	3.21179	-0.4	2.45253	6.90877	-147.778	-133.181	0.146512	-0.764	0
6	0.0995029	0.270364	0.00521813	0.000735022	4	3.11923	-1.3	148.598	107.719	-142.292	169.197	0.823006	0.63	0
9	0.104163	0.182451	0.0120777	0.000946249	4	4.31732	2.8	25.5334	52.7547	-137.203	175.116	0.423005	-0.761	0
9	0.104379	0.177794	0.0146116	0.000886657	4	4.11306	4.2	0	0	-126.688	134.435	0	-0.887	0
4	0.102919	0.28723	0.00477614	0.000476089	4	3.75789	4.5	74.2961	67.5631	-94.6523	73.625	0.641582	-0.256	0
8	0.107106	0.224526	0.0119527	0.000865833	4	3.93665	-0.4	0.0752179	2.52102	-76.7849	-73.3596	0.0534625	-0.766	1
6	0.103506	0.27938	0.00899841	0.000634167	4	3.03635	1.8	2.87364	17.2573	-115.23	166.079	0.282615	-0.889	0
10	0.104789	0.245388	0.00935781	0.00105852	4	3.58502	-0.8	2.68075	5.5564	-160.552	147.724	0.0804424	-0.911	1
5	0.0952881	0.4304	0.00302025	0.000606342	4	1.1773	-3.5	80.2941	62.6679	-140.158	1.8113	0.692149	-0.552	0
5	0.095643	0.445032	0.0035271	0.000597528	4	1.68006	4.5	145.748	88.8646	-124.459	-50.8263	0.843863	0.964	0
4	0.101567	0.362883	0.00383093	0.000543491	3	2.81917	-3.5	46.0378	59.147	-77.5861	65.714	0.653262	-0.631	0
6	0.106536	0.279104	0.0114193	0.000705787	4	2.78301	-0.8	8.76347	28.3921	-93.6863	-162.203	0.411045	-0.911	0
3	0.102787	0.385098	0.0128366	0.000390299	3	1.74846	-3.9	125.759	94.5511	-79.3727	137.746	0.784643	-0.906	0
7	0.107157	0.231005	0.00997	0.000842534	4	4.01873	-3.5	43.0435	53.2068	-73.4391	169.729	0.587654	0.247	0
3	0.0967444	0.435957	0.00154486	0.000459783	3	2.38623	1.9	89.3305	80.1035	-141.321	28.8211	0.715146	-0.522	0
5	0.0855598	0.324114	0.000777334	0.000675692	3	3.78703	-0.7	69.453	51.3893	-127.255	125.423	0.619745	-0.369	0
4	0.090043	0.431424	0.000756493	0.000707663	3	3.93176	-3.5	113.766	84.0576	-159.621	111.297	0.819514	-0.409	0
4	0.106536	0.447026	0.00927684	0.000549324	3	2.48016	-3.5	117.16	90.6066	-87.1223	179.63	0.850494	0.044	0
3	0.076076	0.486143	0.000247595	0.000430978	3	0.90766	-3.5	101.768	83.8032	71.1051	-17.801	0.925583	-0.892	0
3	0.109072	0.435957	0.00398099	0.000414823	3	2.26862	4.2	82.5126	76.8767	-92.7528	-46.5125	0.851688	-0.609	0
6	0.111129	0.252192	0.00588471	0.000660849	4	3.82856	-0.8	0	0	-87.4589	62.0246	0	-0.91	0
4	0.107208	0.25	0.00201487	0.000470052	4	4.52378	2.8	82.6596	87.5668	-107.451	151.355	0.702141	-0.313	0
8	0.110426	0.198106	0.00500951	0.000828276	4	4.1826	-0.7	4.64995	23.4358	-98.113	-46.5171	0.282631	-0.898	0
9	0.108308	0.20545	0.0048828	0.000935809	4	3.82314	-3.9	0	0	-85.555	113.211	0	-0.83	0
6	0.106503	0.257502	0.00423221	0.000638298	4	3.11336	-0.4	0.264159	3.68982	-152.569	-174.431	0.0782488	-0.764	0
5	0.110948	0.313101	0.00445078	0.00059441	4	3.37027	2.5	3.58077	19.3274	-141.246	136.715	0.245833	-0.736	0
10	0.106712	0.167819	0.00450951	0.000993751	4	4.44141	2.8	12.6577	22.1702	-102.866	133.68	0.177769	0.134	0
6	0.104068	0.258119	0.00230375	0.000652506	4	3.88946	-1.6	18.2834	39.3629	-51.2995	125.121	0.485782	-0.789	0
9	0.106846	0.169653	0.00377458	0.000907353	4	4.39292	3.8	9.21308	25.4186	-72.6235	-8.666	0.240156	-0.769	0
6	0.0949756	0.384782	0.000688191	0.000695634	4	2.99286	-0.4	0	0	114.335	18.4275	0	-0.764	0
6	0.0949955	0.358169	0.000664884	0.000696168	4	3.09473	-3.5	97.2748	70.3946	-76.3041	-17.4363	0.777488	-0.026	0
10	0.0997874	0.176038	0.00267612	0.00100144	4	4.22765	-3.5	0.241865	5.00069	-139.042	135.898	0.0487539	-0.838	1
7	0.0972421	0.247063	0.000953669	0.000795345	4	3.68847	4.5	10.3449	26.3337	-105.445	132.373	0.250066	-0.889	0
9	0.101175	0.222125	0.00273233	0.000913242	4	4.1916	3.8	1.62866	9.39069	-81.8602	6.21628	0.0887237	-0.769	0
10	0.106478	0.180597	0.004435	0.00103757	4	4.49492	-3.9	26.086	36.2666	-135.183	160.874	0.300963	-0.83	0
8	0.0997727	0.188213	0.00273241	0.00078897	4	3.73875	3.8	0	0	-108.277	137.878	0	-0.769	1
8	0.0914282	0.237314	0.000955474	0.00087529	4	3.4594	1.9	0.00740036	1.30051	-61.7244	-72.2565	0.0116106	-0.564	0
6	0.0893807	0.407758	0.000520283	0.000699794	4	1.51081	-0.4	48.6521	37.9414	83.6521	0.412481	0.804611	-0.333	0
4	0.0887107	0.494615	0.00033911	0.000502057	4	0.0826144	-3.9	134.917	107.033	-65.702	-24.4453	0.888225	-0.141	0
6	0.0911771	0.297671	0.000736061	0.000686027	4	2.91831	-3.5	77.773	69.9574	-74.4495	-18.8044	0.682045	-0.838	0
8	0.0869371	0.201371	0.00128518	0.000840485	4	3.83222	4.5	12.2317	30.3905	-128.566	131.508	0.28859	-0.889	0
6	0.0850572	0.230046	0.00044101	0.00071733	4	3.22663	-4.5	44.3998	53.1795	-101.832	138.736	0.383705	-0.854	1
7	0.0920839	0.200311	0.000878468	0.000818188	4	3.96109	3.8	9.49976	33.1737	-77.9213	136.132	0.313427	-0.769	0
4	0.0893045	0.477425	0.000352302	0.000519403	4	2.76753	-3.5	109.305	77.6813	-78.8918	174.691	0.757349	0.211	0
9	0.0929201	0.230134	0.00132041	0.000981892	4	3.78202	-3.5	17.1557	44.7339	-113.913	15.6552	0.419903	-0.858	0
5	0.116067	0.361615	0.00729405	0.000548568	4	3.18648	-3.9	82.06	74.6103	-94.4779	-42.9357	0.619162	0.571	0
12	0.123615	0.184431	0.0177549	0.00117863	5	4.19909	-3.2	0.00363953	2.79742	-72.8697	-17.95	0.0252329	-0.738	0
7	0.114678	0.309736	0.00854319	0.000742949	5	3.75738	1.8	18.266	32.481	-61.4122	-40.4755	0.531926	-0.95	0
4	0.0854202	0.434703	0.000275108	0.000526226	4	3.25065	-3.5	58.6263	60.1015	-83.2275	2.68649	0.663804	-0.63	0
4	0.0855061	0.473777	0.000387809	0.000513402	4	1.29588	-3.9	188.131	116.788	-100.733	19.775	0.969177	0.618	0
5	0.08004	0.313004	0.000232947	0.000616769	4	2.87228	2.8	49.5831	65.3444	-111.453	18.1335	0.523954	0.309	0
11	0.0943109	0.164375	0.00259868	0.00106374	4	4.20264	4.5	1.10264	7.95397	-122.186	133.262	0.0755313	-0.327	0
6	0.092787	0.327455	0.0013663	0.000643324	4	1.91381	-3.5	42.4733	37.9268	-112.348	103.755	0.440282	-0.857	0
5	0.0922274	0.384509	0.00105634	0.000564484	4	1.16715	3.8	110.919	85.6053	70.9489	-25.8192	0.808803	-0.769	0
4	0.0827708	0.381293	0.000710862	0.000458473	4	1.33389	-0.7	67.1527	58.0506	-141.557	150.925	0.70008	-0.641	0
10	0.0812634	0.180051	0.000858794	0.00106451	4	4.00535	-1.6	1.47226	14.1504	-67.439	7.55702	0.174632	-0.789	0
12	0.0878972	0.168722	0.00215765	0.00115329	4	4.10133	3.8	0	0	-129.032	124.497	0	-0.769	0
8	0.0889833	0.229407	0.00172439	0.000797037	4	3.34327	-3.5	20.9975	29.6773	-116.593	137.511	0.289337	-0.547	0
6	0.0810746	0.274329	0.000758948	0.000660877	4	2.96664	1.8	10.8804	19.0655	-154.981	-178.578	0.312227	-0.887	0
4	0.0771454	0.394362	0.000457868	0.000474545	4	1.41818	-0.8	59.731	44.8368	-73.9445	-49.3546	0.649121	-0.91	0
7	0.0768579	0.238558	0.000436619	0.000799954	4	3.42733	-0.8	12.9765	23.3836	-135.558	139.367	0.338534	-0.91	0
11	0.0833537	0.180848	0.00170525	0.00108872	4	3.52451	-0.9	68.9704	62.0823	-168.044	159.365	0.416897	-0.597	0
9	0.0809011	0.191555	0.000916244	0.000958073	4	3.55268	-3.5	13.6479	21.8741	-94.5046	172.254	0.205326	-0.858	0
5	0.0753808	0.310804	0.000258753	0.000600231	4	3.00718	2.8	126.824	106.808	-100.27	65.1753	0.856425	-0.13	0
9	0.0721595	0.195744	0.000246265	0.00107486	4	3.71166	-3.9	36.0591	43.8408	-41.1286	127.711	0.363818	-0.488	0
4	0.0720411	0.392511	0.000143047	0.000526104	3	1.36202	-3.9	155.193	104.029	-58.7367	-42.3488	0.8633	-0.477	0
10	0.0761228	0.172954	0.00038249	0.00114206	4	3.6506	-0.9	10.7536	26.003	-107.41	125.041	0.174616	-0.597	0
5	0.0673729	0.401173	5.76346e-05	0.000693896	3	2.29728	-3.9	117.654	87.5646	-139.199	141.659	0.726665	-0.475	0
6	0.0673629	0.377969	4.76715e-05	0.000891104	3	3.44666	-0.8	48.7896	49.2982	-82.1858	173.994	0.713712	-0.91	0
6	0.0708448	0.30402	0.00010882	0.000769618	3	2.68503	-1.3	84.1994	78.5327	-117.079	143.192	0.600013	-0.287	0
4	0.0756237	0.348701	0.000208602	0.00049662	4	2.71682	-3.5	45.2345	49.9184	-98.8279	117.142	0.468568	-0.858	0
7	0.0774131	0.244363	0.000409378	0.00081426	4	3.51887	1.8	7.03546	21.6818	-70.033	159.1	0.355073	-0.887	0
4	0.0648466	0.493542	2.05671e-05	0.000620055	3	1.91425	-0.4	43.2708	38.3227	174.792	-137.319	0.812696	-0.764	0
6	0.0691917	0.349367	5.71524e-05	0.000820098	3	3.16091	-3.5	26.7157	42.6125	-86.4089	-178.442	0.494678	1.059	0
3	0.0631203	0.642747	9.00087e-06	0.000531185	2	-0.30103	-0.9	241.063	147.713	-92.9719	-19.8444	0.991929	-0.597	0
5	0.0738991	0.293333	6.72313e-05	0.000708681	3	3.05364	-4.5	153.578	123.756	-73.9959	-158.511	0.89293	-0.854	0
6	0.0742337	0.30592	0.000174531	0.00074442	3	3.30258	4.2	14.5905	31.9492	-64.2614	113.284	0.353953	-0.885	0
7	0.0760208	0.25447	0.000304377	0.0008141	4	3.23271	-3.5	2.08631	14.5483	-106.361	103.821	0.141838	0.003	0
8	0.0799882	0.198424	0.000534928	0.000881264	4	3.64858	1.8	0	0	-150.174	178.262	0	-0.887	0
8	0.0785661	0.206966	0.000392376	0.000898893	4	3.18936	2.5	4.04655	13.8639	-154.157	172.514	0.176341	-0.205	0
5	0.0741407	0.35284	0.000138237	0.000659926	3	2.52066	-3.9	78.8989	87.0904	-162.513	-179.334	0.72273	-0.83	0
4	0.0708043	0.46625	7.17992e-05	0.000600818	3	2.92956	-0.8	54.8866	57.2213	-139.565	93.3379	0.828417	-0.91	0
5	0.0789672	0.281518	0.000244955	0.000614104	4	2.70936	-4.5	121.204	94.8288	-129.238	28.6563	0.684215	1.344	0
7	0.111512	0.221935	0.00707649	0.000768651	4	3.4923	-3.5	55.9358	47.3949	-172.832	175.798	0.444881	-0.218	0
9	0.0820522	0.166898	0.0010975	0.000914483	4	3.59962	-0.9	0	0	-109.261	97.7259	0	-0.597	0
5	0.0796232	0.220008	0.000204961	0.000641902	3	3.36762	-3.5	24.5926	40.8257	-117.21	36.2668	0.450908	-0.892	0
2	0.085169	0.5	0.000338056	0.000288591	2	2.03599	1.8	0	0	-75.8211	68.9295	0	-0.887	0
9	0.0848186	0.172164	0.000671752	0.000996044	4	3.72922	-4.5	9.47608	29.8082	-115.951	143.706	0.215074	-0.854	0
9	0.092768	0.165905	0.00214649	0.000903708	4	4.04601	3.8	0	0	-130.606	136.355	0	-0.769	0
4	0.0846972	0.291702	0.000189811	0.000565427	3	3.50123	1.8	36.3054	46.5087	-100.015	145.166	0.761652	-0.887	0
3	0.0864676	0.333333	0.000278213	0.000447595	2	3.29704	-3.5	97.5036	80.2586	60.6289	28.6563	0.886434	-0.892	0
9	0.098752	0.190312	0.00217302	0.000909174	4	4.24328	4.5	13.9252	20.3955	-118.192	135.336	0.193677	0.777	0
8	0.0872324	0.190743	0.000829196	0.000868215	4	3.65218	-3.5	2.52973	13.5753	-148.385	158.732	0.127427	-0.858	0
3	0.0799272	0.333333	5.7942e-05	0.00051586	2	3.16236	-3.5	159.773	100.82	-121.449	157.564	0.946369	-0.858	0
2	0.074331	0.5	1.50149e-05	0.000375806	2	2.21934	-0.4	70.5557	47.2661	147.833	-140.601	1.00236	-0.764	0
6	0.106162	0.251568	0.00976271	0.000684885	4	3.18173	1.9	2.68107	7.05258	-50.5958	135.517	0.0629639	-0.681	0
7	0.105906	0.238518	0.00982553	0.000821456	4	3.71735	4.5	32.9615	58.4447	-68.7165	-16.688	0.554994	0.425	0
9	0.0864621	0.169549	0.0012315	0.000906727	4	3.90584	3.8	0	0	-159.585	156.831	0	-0.769	0
9	0.0814531	0.173094	0.000700896	0.000952794	4	3.56924	4.5	0.432025	7.0198	-90.0677	117.78	0.0666603	-0.889	0
7	0.0815703	0.216509	0.000634772	0.000744426	4	3.126	1.8	0	0	-158.717	125.193	0	-0.611	0
3	0.0719421	0.429847	0.000100265	0.00042144	3	1.17831	1.8	55.8976	48.8341	-144.907	147.975	0.799733	-0.609	0
6	0.0754727	0.288062	0.000283444	0.000717166	4	2.67914	-3.5	81.2662	68.2867	-74.9896	127.745	0.754208	-0.892	0
5	0.075523	0.354012	0.000298188	0.00061539	3	1.78789	-3.5	51.0143	46.4714	-167.072	166.867	0.513264	-0.892	0
12	0.0805802	0.180516	0.000745908	0.00127453	4	3.68088	-0.9	62.0212	65.1142	-154.06	174.661	0.437257	-0.597	0
4	0.074608	0.461372	0.000204423	0.000496127	4	-0.0621479	-3.5	136.867	103.369	60.6534	-1.70383	0.970293	-0.858	0
6	0.0755021	0.335202	0.000313278	0.000693736	4	1.7171	-0.8	5.11555	13.5977	-165.621	169.936	0.196861	-0.667	0
3	0.0753683	0.517531	0.000169695	0.000411368	3	1.32202	-3.5	86.2385	66.9725	-87.8265	26.5014	0.739693	-0.892	0
4	0.0771236	0.401715	0.00037058	0.000504954	3	2.63639	-3.9	155.006	106.095	-134.079	25.3424	0.88044	-0.142	0
9	0.0873276	0.210629	0.00162836	0.000885137	4	3.53615	4.5	11.0744	24.313	-102.7	106.08	0.230877	-0.889	0
7	0.0864401	0.236758	0.00123461	0.000708556	4	3.53092	-1.6	0	0	-72.2665	104.719	0	-0.789	0
9	0.0894983	0.212933	0.00198291	0.000873107	4	3.33596	-4.5	43.2449	35.7388	-120.032	139.583	0.257865	-0.854	0
8	0.0889368	0.215889	0.00188695	0.000776083	4	3.20377	4.2	0	0	-105.719	123.547	0	-0.28	0
8	0.0885203	0.217465	0.00141852	0.000828995	4	2.8567	-0.9	72.7365	80.9578	-142.146	132.941	0.543651	-0.597	1
9	0.0963745	0.183174	0.00251645	0.000874389	4	3.78882	4.5	0	0	-143.965	134.339	0	-0.889	0
9	0.0975627	0.231278	0.00189562	0.000943422	4	3.88008	-4.5	67.3904	53.3996	-117.209	-2.12321	0.385292	-0.854	0
10	0.0912076	0.184394	0.00178692	0.0010342	4	3.29571	2.8	26.0037	38.9838	-115.445	127.099	0.312586	-0.761	0
5	0.0967444	0.350736	0.00149165	0.000565235	4	2.5128	-3.9	89.4983	80.5064	-148.931	149.987	0.668092	-0.83	0
11	0.10517	0.145297	0.00483978	0.00107361	4	4.13215	4.5	0	0	-98.4463	113.423	0	-0.602	0
5	0.101272	0.266381	0.00737264	0.000624341	4	2.79186	-1.6	49.3075	48.8798	-62.7413	148.303	0.603231	-0.874	0
4	0.100569	0.416366	0.00645018	0.000514573	3	2.47548	-0.7	100.15	72.018	-71.7846	-36.0522	0.868524	1.352	0
4	0.0826652	0.487743	0.000123273	0.000736391	3	2.81612	-0.7	86.2978	67.3676	-134.689	-178.903	0.812441	0.83	0
6	0.0827004	0.402824	0.000123339	0.00104659	3	3.5879	3.8	65.7937	65.7835	-106.648	-17.8769	0.621526	0.753	0
6	0.104435	0.283167	0.00231595	0.000681584	4	4.15135	4.5	54.4143	56.0207	-59.5586	130.38	0.531975	-0.025	0
4	0.0954686	0.337299	0.000614542	0.000502226	4	3.44839	-3.5	108.187	82.5917	-54.5257	-32.0004	0.775261	-0.531	0
7	0.0971518	0.222925	0.00184034	0.000752919	4	3.55902	-0.8	0	0	-172.992	173.192	0	-0.91	0
6	0.113313	0.238117	0.00903	0.000712101	4	4.66683	4.5	8.93795	33.9753	-79.9909	149.486	0.322631	0.091	0
4	0.101039	0.389641	0.00161461	0.000466379	4	2.5211	4.5	57.6634	80.0887	-105.208	103.922	0.760526	-0.574	0
7	0.0998606	0.207783	0.0023022	0.000734655	4	3.56379	4.5	2.74659	9.897	-94.4992	118.402	0.0939823	-0.618	0
8	0.102562	0.224692	0.00305645	0.000834021	4	3.96278	2.8	8.5664	20.7382	-98.3941	135.223	0.166286	-0.322	0
6	0.102223	0.213202	0.00212688	0.000640991	4	3.43861	1.8	0	0	-149.998	159.208	0	-0.605	0
8	0.0962314	0.21744	0.00209999	0.000800808	4	3.21929	4.5	0	0	-134.652	138.713	0	-0.615	0
6	0.0955021	0.246742	0.00136464	0.000639162	4	3.00558	-3.5	16.852	22.2452	-114.903	137.658	0.245692	-0.892	0
13	0.0939268	0.150662	0.00237379	0.0012377	4	3.99294	-1.3	0	0	-136.736	162.731	0	-0.75	0
8	0.0918416	0.195349	0.0012786	0.000823911	4	4.02448	-0.7	0	0	-119.394	153.307	0	-0.898	0
6	0.104983	0.258122	0.00677824	0.000683435	4	3.64369	-0.4	4.81342	11.774	81.8774	28.693	0.249687	0.259	0
9	0.0855061	0.195647	0.000766937	0.000975149	4	3.57663	-3.5	2.82284	14.8084	-79.4946	155.964	0.163555	-0.892	0
6	0.0806375	0.254372	0.000349502	0.000698201	4	3.09222	-0.4	0	0	-99.9426	177.063	0	-0.764	1
4	0.0852116	0.326548	0.000352973	0.000510703	3	3.19668	-3.9	118.306	87.5135	-111.801	-33.7659	0.726241	-0.483	0
7	0.0762209	0.24952	0.000243954	0.000848011	4	3.30174	-3.5	39.4047	51.1266	-95.3562	155.52	0.498455	-0.838	0
10	0.0813023	0.183399	0.000638532	0.00107087	4	3.51033	-1.3	26.0193	26.6068	-159.788	164.47	0.203284	-0.3	0
4	0.0789214	0.291702	0.000137848	0.000532739	3	2.77122	-0.7	49.1069	40.5365	-85.2744	-42.1362	0.488862	0.421	0
7	0.0762764	0.218965	0.000315444	0.000827447	4	3.15626	1.9	27.4497	37.1438	-147.922	150.221	0.331611	-0.88	1
5	0.0710334	0.353302	6.18081e-05	0.000750161	3	2.85716	-0.8	79.6338	55.8952	-151.737	-158.787	0.80922	-0.91	0
2	0.0709002	0.5	4.52525e-05	0.000337173	2	0.761137	-0.8	79.8022	57.2812	-49.1256	127.444	0.829284	-0.664	0
6	0.114978	0.315208	0.00733285	0.000648942	5	3.68253	-0.4	17.9744	24.1291	96.9974	100.799	0.511697	-0.853	0
6	0.0801909	0.310678	0.000361561	0.000683292	4	2.95621	-3.5	43.9999	39.0205	-106.062	93.3858	0.43097	-0.625	0
9	0.0870873	0.19834	0.000915595	0.000913331	4	3.71417	4.2	0	0	-84.3485	137.092	0	-0.885	0
9	0.0867653	0.223094	0.000796603	0.000938501	4	3.76819	-3.9	95.0315	76.8644	-108.149	-27.3146	0.637869	-0.082	0
3	0.078926	0.476848	0.000192912	0.000405452	3	0.64089	-0.7	116.072	80.4957	-117.785	-25.5197	0.970764	0.428	0
8	0.0933214	0.223991	0.00117097	0.000819197	4	4.04571	-0.8	10.3453	16.8506	-157.481	132.12	0.243953	-0.66	0
7	0.0876764	0.225468	0.000946839	0.000733503	4	3.13437	-0.4	1.82134	11.835	-91.2589	-138.923	0.25098	-0.764	0
4	0.0930662	0.318243	0.000639465	0.000463015	4	3.54224	-3.5	127.475	82.3476	-94.9931	127.804	0.802843	0.384	0
4	0.0858729	0.379063	0.000455155	0.00046293	4	2.80362	-0.7	85.3884	56.5652	-128.758	149.87	0.682166	-0.636	0
5	0.0926418	0.351905	0.000970059	0.00054922	4	1.99696	4.5	109.008	80.7165	-113.101	138.697	0.766487	-0.335	0
11	0.10125	0.174093	0.00222288	0.00110767	4	4.54494	2.8	9.06195	23.9092	-106.645	157.941	0.191712	-0.761	0
7	0.0862976	0.240385	0.00108096	0.000723095	4	3.40403	-3.9	90.3496	78.5506	-83.7219	-57.1788	0.651861	-0.83	0
7	0.0929645	0.261199	0.00140277	0.000721998	4	3.50396	-0.7	4.18071	17.2564	-122.145	163.977	0.208109	0.653	0
10	0.0957776	0.157037	0.00250172	0.000973189	4	3.81888	4.5	0	0	-117.223	127.485	0	-0.889	0
6	0.0937199	0.235909	0.000916578	0.000697548	4	3.39286	-3.9	28.8497	51.6151	-80.523	143.736	0.428334	-0.83	1
6	0.0879881	0.235872	0.000991457	0.000663484	4	2.94758	-3.2	38.6845	41.7645	-111.063	138.72	0.376718	1.297	0
9	0.0971172	0.179499	0.00211994	0.000958359	4	3.79134	-1.3	9.15976	30.3405	-93.8325	80.6663	0.23181	-0.75	0
5	0.0868317	0.290325	0.000479674	0.000606758	4	2.62153	-3.9	73.2138	65.1787	-136.642	144.959	0.540893	-0.474	0
4	0.0829271	0.357795	0.000254194	0.000537916	3	2.18049	-1.6	69.5294	60.0535	-63.8672	157.381	0.741127	-0.395	0
7	0.0929772	0.223987	0.00139332	0.000744283	4	3.15097	-1.3	53.952	42.5782	-139.48	172.254	0.32531	-0.75	0
8	0.089752	0.25849	0.000991857	0.000881652	4	3.08167	-0.8	0.732924	5.55116	-125.006	179.846	0.0803665	-0.91	0
8	0.108836	0.192901	0.00415607	0.00092773	4	3.87484	-1.3	59.9703	54.4029	-120.765	136.159	0.415654	0.006	0
5	0.0880393	0.369208	0.000368016	0.000619025	4	2.59005	-3.5	73.453	61.4547	-92.4615	-163.172	0.599149	-0.22	0
6	0.0888729	0.353818	0.000543602	0.000721147	4	2.57887	-0.4	29.7755	24.2295	-98.084	-165.983	0.513826	-0.764	0
5	0.0835328	0.370811	0.000438323	0.000612616	4	1.39481	-3.5	100.285	65.2896	-160.8	172.075	0.636537	1.537	0
3	0.0836149	0.490247	0.000332131	0.000403385	3	0.448594	4.2	118.471	84.1879	-92.9497	106.166	0.932685	0.828	0
6	0.0887107	0.292354	0.000431803	0.000799624	3	3.3071	-4.5	150.342	110.247	-69.7707	139.131	0.795459	-0.536	0
4	0.0858729	0.364045	0.00021618	0.000556813	3	2.3471	-3.5	70.6485	68.5483	-64.395	149.346	0.795759	-0.543	0
5	0.0952148	0.364326	0.00157175	0.000599353	4	2.40765	-1.6	50.5776	54.229	-76.623	130.158	0.669246	-0.789	0
7	0.0930153	0.26265	0.000709305	0.000929869	3	3.61933	3.8	49.6887	54.3688	-68.402	136.11	0.513679	0.794	0
3	0.0815068	0.542994	0.00010051	0.00046999	3	0.676577	1.9	149.258	92.884	-121.834	9.45856	0.829248	-0.301	0
5	0.0853292	0.421355	0.000199635	0.000713153	3	2.34275	4.2	95.6898	63.432	-144.369	176.657	0.702739	-0.17	0
5	0.0914405	0.372182	0.000711848	0.00069345	3	3.09544	-3.9	146.221	117.523	-53.5016	-33.6279	0.975282	-0.481	0
4	0.085137	0.430329	0.000206475	0.000594369	3	2.43052	-0.8	31.1673	37.9077	-126.891	-169.49	0.548806	-0.401	0
5	0.109918	0.30977	0.00431465	0.000582493	4	3.18351	1.8	0	0	-130.509	169.059	0	-0.575	0
4	0.0814824	0.363765	0.000202757	0.000532518	3	2.55627	-3.5	78.2394	57.214	-130.63	-171.208	0.631913	-0.892	0
2	0.100376	0.5	0.0013829	0.00031388	2	2.30154	-3.5	82.0052	71.5337	-58.0672	136.367	0.830416	-0.259	0
4	0.0984947	0.425139	0.00118831	0.000528466	4	2.62755	-0.7	53.5138	50.9813	-140.797	149.294	0.614826	-0.408	0
7	0.115662	0.198634	0.00524352	0.000785211	4	4.19393	4.5	0	0	-115.366	106.984	0	-0.185	0
6	0.10028	0.299492	0.0015676	0.000747836	4	2.97692	-3.5	29.4704	35.8486	-99.4753	153.112	0.416157	0.309	0
7	0.0973255	0.285899	0.00113094	0.000925282	4	3.33919	-3.9	107.594	81.7563	-94.3092	171.728	0.678464	0.921	0
6	0.0980618	0.289381	0.00102176	0.000814896	4	3.63645	2.5	23.2677	33.4539	-89.7051	-177.04	0.425513	-0.829	0
8	0.104084	0.251823	0.0017463	0.00100141	4	3.88051	4.2	1.4228	8.30802	-86.9483	144.802	0.0920414	-0.13	0
8	0.104347	0.224932	0.00167919	0.00100919	4	3.77453	4.5	6.75779	9.51573	-129.159	121.438	0.0903618	-0.952	0
7	0.096765	0.293706	0.000940641	0.000913191	4	2.92813	1.8	20.2316	29.5021	-100.779	152.368	0.483143	-0.765	1
4	0.089369	0.376736	0.000148072	0.000790277	2	3.47325	2.5	63.4473	59.5747	-77.9391	121.921	0.757756	-0.829	0
5	0.0954351	0.360951	0.000537659	0.000731171	3	3.63735	-3.2	64.3323	71.9404	53.2824	61.1164	0.648907	0.115	0
4	0.0948895	0.385397	0.000397117	0.000612212	3	2.7508	-0.4	21.6724	26.5798	-88.8008	-145.646	0.563668	-0.588	0
4	0.089094	0.363281	6.9396e-05	0.000783139	2	3.62131	-4.5	88.4526	111.362	-81.3426	148.998	0.803506	-0.925	1
4	0.103703	0.405022	0.00154734	0.000514231	4	2.20804	-0.7	84.143	71.8452	-108.923	135.826	0.86644	-0.958	0
9	0.115163	0.192102	0.00591204	0.00098595	4	4.08289	1.9	6.42669	9.78459	-159.603	164.166	0.0873546	-0.944	0
6	0.119596	0.20912	0.00740072	0.00064422	4	3.76467	1.8	5.77269	18.881	-153.091	160.8	0.309205	-0.95	0
9	0.121182	0.174153	0.0110969	0.000902448	4	4.30354	2.8	0	0	-101.061	108.963	0	-0.532	0
5	0.0764736	0.476667	4.23143e-05	0.000892717	3	1.16262	-3.5	107.15	76.8267	-108.767	-53.6121	0.84853	1.994	0
8	0.126511	0.179541	0.0185032	0.000797722	5	3.71645	2.8	0	0	-121.589	107.404	0	-0.85	0
7	0.129005	0.228446	0.0283802	0.000703094	5	3.55317	-0.8	0.0219778	3.52677	-39.0645	138.295	0.0510585	-0.792	0
7	0.132393	0.206182	0.0169205	0.000716647	5	4.0612	3.8	17.7741	43.7461	-132.785	135.883	0.413315	-0.551	0
7	0.130815	0.217285	0.0152435	0.000712869	5	4.00553	3.8	4.97704	16.999	-119.068	147.268	0.160607	-0.858	0
9	0.124168	0.201582	0.0097174	0.000932717	4	3.6816	-0.7	0	0	-65.4012	125.818	0	-0.385	0
6	0.129792	0.21936	0.00847514	0.000647478	4	4.06314	-0.7	38.6252	46.2919	-102.23	122.602	0.558272	-0.143	0
4	0.0782769	0.383837	6.09876e-05	0.000730559	3	2.06162	-3.5	135.544	85.4886	-79.716	-55.1978	0.944197	-0.559	0
5	0.12115	0.300695	0.00590852	0.000551095	4	2.67663	-0.8	0	0	-103.62	90.2578	0	-0.802	0
6	0.119912	0.276288	0.00754487	0.00063869	4	3.07846	-0.8	3.43864	20.4405	-114.499	116.703	0.295926	-0.967	0
7	0.122348	0.210398	0.00738987	0.000730826	4	3.77784	3.8	12.145	34.0315	-75.9322	-15.1476	0.321531	-0.545	0
9	0.120389	0.188847	0.00914989	0.000911306	4	4.34372	-3.2	3.22177	17.0816	-129.558	130.526	0.154077	-0.939	0
6	0.124862	0.254563	0.00601014	0.000655448	4	3.90823	1.8	6.28432	21.5781	-163.337	130.264	0.353375	-0.535	0
8	0.126723	0.197155	0.00943846	0.000828969	4	3.96583	4.5	0.0815062	3.78474	-114.21	123.282	0.03594	0.283	0
5	0.11463	0.30238	0.00599815	0.000544883	4	2.22526	-0.8	25.6698	32.8119	-103.579	157.408	0.475032	-0.804	0
8	0.115378	0.20642	0.00607102	0.000839792	4	3.95755	-3.5	10.4181	29.6403	-67.4983	128.813	0.327369	-0.954	0
5	0.116474	0.254198	0.00295657	0.00059137	4	3.10757	-0.8	5.16918	22.1973	-110.54	26.0507	0.321361	-0.967	0
10	0.117979	0.148358	0.00951797	0.000976228	4	4.48595	-1.3	12.9584	23.5938	-147.599	114.647	0.180263	-0.847	0
6	0.114101	0.273583	0.00355148	0.000669811	4	3.9347	-0.4	0.637963	10.8358	74.8308	1.87735	0.229792	-0.853	0
6	0.11288	0.239615	0.00377719	0.000682683	4	3.40329	-3.5	11.9376	28.1218	-132.714	164.2	0.263971	-0.928	0
9	0.119669	0.168607	0.00583154	0.000973755	4	4.24663	3.8	1.32349	7.28119	-117.92	170.329	0.068793	-0.858	0
9	0.110876	0.189465	0.00365453	0.00100346	4	4.23696	-0.9	24.2243	57.2165	-134.076	170.584	0.384223	-0.704	0
5	0.111924	0.303796	0.00386553	0.000572581	4	3.27506	4.5	35.3403	65.3752	-127.258	143.925	0.620806	0.743	0
8	0.115653	0.196418	0.0032361	0.000887581	4	4.28731	4.2	1.2222	9.44487	-116.892	121.133	0.104636	-0.953	0
5	0.109046	0.323771	0.00177157	0.000590544	4	3.769	-0.7	31.7277	50.9954	-76.4626	145.938	0.614996	-0.962	0
4	0.109643	0.318866	0.00190094	0.00052006	3	3.15699	4.2	33.3658	68.504	-119.672	146.735	0.75893	-0.949	0
3	0.103106	0.333333	0.000326578	0.000455622	3	2.98322	-3.5	52.3403	73.8518	-130.633	39.0158	0.857326	-0.932	0
4	0.117065	0.320137	0.00187559	0.000496213	4	3.34509	-3.5	56.3113	60.5149	-131.392	113.108	0.589986	-0.913	0
7	0.118554	0.224104	0.00207794	0.00083633	4	4.2946	-3.9	46.1367	67.4201	-80.2922	77.195	0.559494	-0.906	0
6	0.120849	0.258726	0.00394646	0.000676595	4	3.31371	4.2	19.105	41.5497	-103.348	148.831	0.460313	-0.367	0
7	0.122856	0.244407	0.00276039	0.000823465	4	3.88553	-3.2	48.839	57.6358	-110.01	129.167	0.519879	-0.502	0
7	0.124088	0.236055	0.00590295	0.000774126	4	3.76284	-3.5	40.0761	55.3738	-135.011	139.307	0.519776	0.167	1
6	0.117045	0.345317	0.00126518	0.000752624	4	4.09551	-0.7	37.45	45.9807	-63.8204	147.285	0.554519	-0.792	0
5	0.114794	0.41014	0.00121949	0.000641456	4	2.81852	-3.5	75.2361	73.8105	-71.3779	-14.4226	0.815217	-0.059	0
8	0.117075	0.245639	0.00154854	0.000980072	4	3.8611	-3.5	22.0764	33.5801	-77.7515	177.641	0.389823	-0.932	0
4	0.107734	0.291702	0.000442577	0.00055982	3	4.06663	-3.5	69.9101	87.3134	-61.0392	144.193	0.851257	-0.918	0
6	0.113834	0.270419	0.00110902	0.000756569	4	4.07915	-1.6	5.89851	35.2875	-73.9849	158.28	0.435487	-0.879	0
7	0.117754	0.195738	0.00525048	0.000764659	4	3.98157	-4.5	27.5464	55.0961	-139.219	141.624	0.397533	-0.93	0
3	0.113247	0.38891	0.00176402	0.000390751	3	2.50766	-0.4	13.7504	29.447	71.7167	19.5512	0.624472	-0.859	0
6	0.130314	0.249568	0.00848311	0.00065551	4	4.22035	-4.5	45.7361	63.2418	-151.685	143.34	0.456307	1.751	0
2	0.0892927	0.5	8.60061e-05	0.000379895	2	1.25954	-1.6	76.2378	74.2724	-71.7045	171.841	0.916604	-0.279	0
3	0.0964154	0.425347	0.000319881	0.000496339	2	2.90998	-3.5	105.367	82.2314	-74.0981	165.596	0.80171	0.097	0
4	0.100302	0.357373	0.000901526	0.000557586	3	3.18142	-0.4	32.2278	27.81	131.951	144.136	0.589758	-0.853	0
5	0.106603	0.305555	0.00186206	0.00062229	4	3.00555	-3.9	92.6979	103.473	-70.2335	148.579	0.858685	0.73	0
7	0.109962	0.229561	0.00304358	0.000776112	4	4.05048	2.8	23.5494	40.0479	-98.4708	153.772	0.321118	-0.544	0
3	0.0773383	0.625772	7.15911e-05	0.000583035	3	0.60206	3.8	130.853	90.0307	-83.7325	77.1718	0.850614	2.335	0
4	0.0837642	0.53559	0.000271185	0.0007349	3	3.20582	-0.8	54.2241	57.3516	-82.5322	112.112	0.830304	0.324	0
7	0.121193	0.203378	0.00619792	0.000764583	4	3.63653	-1.6	12.8001	21.4758	-58.0914	-8.26138	0.265035	-0.584	0
9	0.121964	0.179934	0.00851322	0.000918451	4	4.22509	-3.2	5.47403	22.3683	-107.183	143.605	0.201764	-0.729	0
10	0.130264	0.160164	0.0145746	0.000985242	4	4.85843	1.9	3.63725	16.0813	65.6831	31.0067	0.14357	-0.949	0
7	0.115988	0.302173	0.00807668	0.000731503	5	3.91859	3.8	71.2412	74.9768	-69.0256	-51.1842	0.708385	1.699	0
4	0.119617	0.381451	0.00392272	0.00049508	4	3.3642	-3.5	57.5989	64.32	-93.1345	-34.0671	0.710396	-0.516	0
6	0.117744	0.307592	0.00691849	0.000641014	5	3.96042	-3.5	115.207	87.5528	-70.2369	-34.2821	0.821829	-0.928	0
9	0.114044	0.181956	0.00977107	0.000895142	5	4.20001	1.9	5.11366	22.6878	-65.4322	-26.1492	0.202551	-0.18	0
6	0.120506	0.24835	0.00501309	0.000724395	4	3.73661	-3.5	23.9077	42.656	-145.463	145.716	0.400398	-0.148	0
5	0.12909	0.279467	0.00893692	0.000561182	4	3.85296	-1.6	0	0	-60.277	130.266	0	-0.879	0
3	0.0837229	0.625772	0.000264653	0.000573368	3	2.82183	4.2	124.579	84.9932	-73.0252	-27.6592	0.941606	1.175	0
3	0.0887512	0.534722	0.000157822	0.00057667	2	2.80667	-3.5	120.096	93.0877	-114.986	85.0732	1.02813	-0.183	0
4	0.105791	0.343918	0.0169482	0.000498809	3	2.29737	3.8	93.7408	71.5674	-124.233	126.911	0.676172	0.488	0
2	0.0824798	0.5	1.81482e-05	0.000506031	2	2.9663	-3.9	171.318	109.957	-107.298	-59.802	0.912494	-0.661	0
2	0.0776295	0.5	3.22181e-06	0.000538652	2	1.92141	-3.9	143.655	129.677	-159.507	158.604	1.07614	-0.351	0
2	0.0818548	0.5	8.71073e-06	0.000504515	2	2.72531	-0.7	112.532	82.0662	-130.891	126.396	0.989703	-0.782	0
4	0.0877329	0.433594	2.12801e-05	0.000720334	2	3.40189	3.8	140.176	107.521	-119.512	179.844	1.01586	1.667	0
4	0.0865886	0.421795	3.40792e-05	0.000619856	3	2.75847	-3.9	135.251	112.264	-59.3137	132.055	0.931632	0.102	0
4	0.0905402	0.379066	6.30518e-05	0.000615755	3	3.38287	-3.9	147.11	108.649	-102.96	-50.3523	0.901634	0	0
7	0.0909759	0.253498	0.000127852	0.000924192	4	3.21784	4.5	48.9227	56.7012	-83.2472	145.231	0.538437	-0.549	0
7	0.0908727	0.269233	7.192e-05	0.000943296	4	3.65073	-4.5	48.0612	81.8564	48.673	27.0697	0.590616	-0.211	0
6	0.0988452	0.263318	0.000342425	0.000773443	4	3.55384	3.8	47.0223	69.8464	-105.233	179.822	0.659912	-0.864	0
7	0.093707	0.276404	0.000130402	0.000894979	4	3.76134	-0.7	5.19436	24.1499	-69.2962	72.42	0.291243	-0.958	0
4	0.0861829	0.455397	4.81163e-05	0.000557079	4	0.413147	-3.5	99.8968	75.7284	53.8533	24.3004	0.738309	0.242	0
6	0.0907152	0.256023	0.000169785	0.000772584	4	3.27554	-4.5	90.0195	87.5699	-72.5931	-48.8564	0.63184	-0.925	0
8	0.0989746	0.20526	0.000548501	0.000954412	4	3.82143	-4.5	57.6559	64.0579	36.3599	68.8962	0.462195	-0.716	0
8	0.0870093	0.224881	7.09523e-05	0.00105851	4	3.64082	-3.5	25.0807	52.752	-137.812	-32.785	0.495166	-0.928	0
8	0.08924	0.204776	0.00011187	0.00106011	4	3.85661	-4.5	37.5839	73.0461	-98.6879	56.2204	0.527047	-0.703	0
7	0.0991043	0.25358	0.000480344	0.000846077	4	3.46384	4.2	13.4763	36.5853	-48.6313	119.398	0.405314	-0.953	0
5	0.0988309	0.279206	0.000176051	0.00066366	4	4.01604	-3.5	88.7997	89.4307	-82.9354	51	0.8719	-0.918	1
3	0.0833691	0.333333	1.21147e-05	0.00048649	3	2.74846	1.8	70.9435	53.3226	-84.1264	137.536	0.87324	-0.954	0
8	0.0821364	0.277588	3.03327e-05	0.00115648	3	3.63117	-3.5	40.0474	63.2493	46.5668	67.1503	0.593701	-0.725	0
4	0.0800965	0.338867	1.45379e-05	0.000618298	3	2.43755	-4.5	134.409	114.561	-73.5308	71.0803	0.826588	3.7	0
4	0.0800965	0.338867	1.45379e-05	0.000618298	3	2.43755	3.8	109.4	87.8374	-115.48	34.8866	0.829892	-0.864	0
8	0.0937392	0.192921	0.000341359	0.00101967	4	3.69461	-3.2	29.3435	66.4179	51.5536	39.83	0.599094	0.313	0
5	0.0886472	0.315352	6.68127e-05	0.000776802	3	3.53175	-0.8	42.7458	60.272	-178.312	173.305	0.872584	3.092	0
5	0.0906789	0.338602	0.000102345	0.000724152	3	3.40597	-3.5	25.2549	45.7409	-66.5248	124.994	0.530994	1.008	0
4	0.0819929	0.338867	2.06236e-05	0.00063045	3	2.97934	-3.5	73.4369	71.7094	-148.795	-154.191	0.832455	0.208	0
4	0.0879597	0.333273	0.000214894	0.000547485	3	2.60865	1.9	116.195	94.2291	-85.3291	115.788	0.841256	0.302	0
8	0.101993	0.194338	0.000901172	0.000958382	4	3.80131	-3.5	4.45059	22.2195	-152.27	178.708	0.208567	-0.933	0
6	0.0955893	0.231621	0.000698205	0.000727918	4	3.34792	-3.5	9.39562	28.8904	-110.972	37.4036	0.335381	-0.709	0
2	0.0931936	0.5	9.90042e-05	0.000335556	2	1.99668	-0.8	13.7767	39.5	-63.4555	125.588	0.571858	-0.808	0
5	0.0881363	0.295572	0.000278334	0.000699501	3	2.34934	-3.9	130.21	103.269	-172.224	-173.383	0.856992	-0.661	0
8	0.0957103	0.188279	0.00100201	0.000956335	4	3.62609	-0.7	37.0385	45.0435	46.0767	46.0425	0.543217	-0.962	0
2	0.0864951	0.5	0.00017465	0.000336089	2	0.992831	-4.5	154.449	123.971	-84.3225	22.3376	0.894482	-0.705	0
6	0.0943109	0.253675	0.000739717	0.000766684	3	3.77439	-0.9	82.7925	90.3627	-78.1375	62.1921	0.606807	-0.704	0
5	0.0907878	0.39289	0.000189084	0.000711343	3	2.52621	-4.5	163.341	135.264	-70.0853	0.972029	0.975966	0.503	0
5	0.094226	0.263348	0.00117765	0.000635312	4	3.30225	-3.5	45.1769	49.8807	-109.571	175.913	0.486308	-0.913	0
10	0.102787	0.182984	0.00380848	0.00106604	4	3.99846	-1.3	10.1201	29.8246	-125.016	134.687	0.227869	-0.841	0
7	0.0915266	0.253577	0.000190611	0.00100738	3	3.86029	-4.5	85.7263	93.3347	-83.2912	-19.7207	0.673435	-0.93	1
7	0.0969857	0.225621	0.00249246	0.000790043	4	3.41738	2.8	5.92941	23.5668	-116.11	91.1347	0.188967	-0.85	1
8	0.0986804	0.2271	0.00234	0.000895499	4	3.34757	-3.9	69.4781	55.5496	-118.018	134.067	0.460985	-0.403	0
11	0.105007	0.15238	0.00624613	0.00110822	4	3.80467	4.5	0	0	-110.754	142.299	0	-0.767	0
5	0.107896	0.301035	0.00299948	0.000584504	4	3.59953	4.5	56.2422	65.0736	-78.9418	123.226	0.617942	-0.339	0
9	0.111503	0.187475	0.00615952	0.00093488	4	4.04335	4.5	0	0	-112.343	97.6912	0	-0.952	0
8	0.104243	0.166603	0.00235605	0.000899928	4	3.88597	3.8	1.11763	8.52494	-67.5844	93.0521	0.080544	-0.561	0
7	0.105121	0.227324	0.00379286	0.000739384	4	3.55459	4.5	0	0	-110.537	100.316	0	-0.956	0
8	0.0983524	0.214574	0.00344587	0.000851549	4	3.1847	4.2	11.2602	25.4967	-90.4194	132.456	0.282468	-0.568	0
10	0.0956834	0.164406	0.00299148	0.00111855	4	3.60783	-1.3	9.04674	20.5169	-99.0531	136.984	0.156756	-0.512	0
4	0.0885434	0.447001	0.000753901	0.000532215	3	2.09586	-3.5	93.5163	73.2979	-54.5191	-39.7014	0.714613	0.122	0
9	0.0944286	0.222408	0.00235512	0.00103734	4	3.5288	2.8	31.5931	44.5164	58.6278	52.6554	0.356948	-0.85	0
7	0.102578	0.232002	0.00426415	0.00073754	4	3.66259	1.8	0	0	-131.609	177.677	0	-0.95	0
12	0.112173	0.142777	0.0120173	0.00112828	5	4.2105	-1.3	5.29029	23.8496	-77.9469	99.3883	0.182218	-0.841	0
6	0.102787	0.263146	0.00443414	0.000633878	4	3.30454	-0.7	10.9636	25.0524	-87.7316	147.956	0.302127	0.275	0
4	0.0988022	0.25	0.0016531	0.000515536	3	3.43668	-3.5	55.8437	66.2672	-108.837	120.826	0.622029	-0.714	0
10	0.10508	0.163626	0.00618224	0.00100695	4	3.89058	2.8	0	0	-122.878	131.115	0	-0.856	0
8	0.0984093	0.201328	0.00382133	0.000842644	4	3.13851	-3.9	66.4608	58.4274	-129.379	112.445	0.484866	-0.675	0
6	0.0966002	0.262221	0.003683	0.000638372	4	2.72229	1.8	0	0	-122.999	132.175	0	-0.95	0
9	0.0972143	0.204475	0.00442259	0.000949596	4	3.57431	-3.5	20.8569	29.7974	-124.92	-176.226	0.290508	-0.913	0
10	0.10487	0.174769	0.0084841	0.00097076	4	3.75921	4.2	0.301301	2.98695	-93.0846	139.603	0.0330913	-0.76	0
8	0.104036	0.215681	0.00702399	0.000798433	4	3.54464	1.9	63.8465	66.225	-151.054	152.424	0.591242	-0.374	0
6	0.0918168	0.244638	0.00268754	0.000657034	4	2.66022	1.9	84.381	73.5026	-111.89	20.347	0.656215	-0.322	0
6	0.0986661	0.270621	0.00339152	0.000664132	4	3.15204	-3.5	42.5307	52.3129	-136.317	53.3227	0.510021	-0.913	0
6	0.098752	0.253778	0.00312166	0.000668662	4	3.39897	4.2	52.2419	52.2405	-80.2623	170.159	0.578753	-0.562	0
5	0.0915882	0.29056	0.00105192	0.000681607	3	3.31582	-3.2	81.5016	87.2974	-72.9902	152.431	0.787428	-0.262	0
3	0.0910612	0.461994	0.00121207	0.000393293	3	1.55731	-3.9	52.6573	47.3724	-92.5695	91.2811	0.393125	-0.906	0
8	0.106005	0.177183	0.00595066	0.000820918	4	4.01881	-3.9	10.335	31.1409	-119.395	124.554	0.258427	-0.906	0
11	0.096958	0.160915	0.00508265	0.00115669	4	3.88009	-1.3	8.88542	29.096	-132.687	19.931	0.222302	-0.847	1
4	0.0939917	0.389105	0.00154901	0.000517918	3	2.49754	4.5	80.3682	78.0796	-66.5228	133.724	0.741447	-0.766	0
10	0.0976187	0.187184	0.00368628	0.00110128	4	3.90703	-1.3	10.919	29.8058	-105.656	142.162	0.227725	-0.841	0
9	0.101666	0.193868	0.00542673	0.000966999	4	3.96979	-0.9	39.726	67.7667	-126.99	131.452	0.45507	-0.704	0
3	0.0889601	0.419167	0.000678778	0.00045559	2	2.14694	-3.2	87.4487	80.9626	-86.755	143.917	0.730287	1.248	0
6	0.0993431	0.291104	0.00391505	0.000671056	4	2.98503	-3.5	36.0985	50.7242	-112.543	108.183	0.588843	-0.724	0
13	0.108932	0.167271	0.0107525	0.00132365	4	4.32603	-1.3	2.25525	23.6566	-60.0559	-40.2734	0.180744	-0.841	0
11	0.0998313	0.180055	0.00529267	0.00116744	4	4.07953	-1.3	9.07182	27.4505	-65.4352	-43.6268	0.20973	-0.53	0
9	0.0929518	0.18624	0.00285109	0.0010338	4	3.76252	3.8	7.02126	25.3488	-115.295	-60.2352	0.239496	-0.472	0
7	0.104403	0.250326	0.00379154	0.000847822	4	3.82856	4.5	51.8539	63.7758	-143.998	25.9094	0.605618	-0.952	0
8	0.107199	0.204461	0.00745171	0.000889689	4	3.85944	-1.3	55.297	76.3834	-60.8306	127.188	0.583591	0.369	0
7	0.0994956	0.254069	0.00404608	0.000793509	4	3.19525	1.8	2.4983	17.3869	-95.4099	125.91	0.284737	-0.95	0
8	0.100132	0.261627	0.00426917	0.00093938	4	3.52174	-1.6	40.2924	52.114	-57.355	179.684	0.643145	-0.874	0
8	0.111503	0.173791	0.00804553	0.000831422	4	4.12823	2.8	20.5064	30.2309	-99.885	103.1	0.242402	-0.856	0
8	0.107521	0.215654	0.0071128	0.00086741	4	4.25743	1.9	26.7498	56.412	-104.691	93.5381	0.503634	-0.747	0
9	0.115603	0.195497	0.0181967	0.000951296	4	4.49604	-0.7	3.48547	16.3975	-125.514	177.285	0.19775	-0.272	0
6	0.107999	0.276284	0.00839994	0.000654868	4	2.87726	-0.4	4.1495	14.5037	76.5618	-53.4567	0.307575	-0.859	0
5	0.105857	0.332752	0.00599725	0.000570376	4	2.63578	4.2	51.7176	63.8439	-95.733	-44.2551	0.707302	-0.349	0
6	0.10159	0.253524	0.00553479	0.000705031	4	3.67031	-1.6	28.7033	38.2512	-59.5515	-66.259	0.472062	-0.879	0
7	0.0932639	0.318534	0.00214244	0.000885728	4	2.67033	-1.6	22.7646	36.8598	-76.2306	170.78	0.454891	-0.585	0
6	0.0929899	0.285896	0.00182391	0.000743106	4	3.3599	1.9	84.1529	65.2939	-73.6665	134.833	0.582929	-0.75	0
4	0.0933983	0.399118	0.00243758	0.000542901	4	2.82385	1.8	81.708	53.3899	-69.1181	-54.2503	0.874341	0.081	0
5	0.0973952	0.338518	0.00353609	0.000643956	4	3.44577	-3.5	59.8625	58.194	-89.1478	79.3217	0.642736	-0.204	0
5	0.100228	0.371872	0.0128186	0.000655481	4	3.2108	4.5	97.6975	85.9684	-55.1889	-23.0916	0.81636	-0.776	0
5	0.103838	0.267244	0.0175403	0.000627729	4	3.89831	-3.5	48.8458	78.269	-176.586	153.337	0.763079	-0.918	0
5	0.0918044	0.341623	0.00128555	0.000625444	4	2.89151	-3.5	61.5701	54.3966	-93.5817	133.904	0.631476	-0.714	0
8	0.0919036	0.214736	0.00175747	0.000930485	4	3.60532	-4.5	59.7284	89.2234	-61.8412	-65.3318	0.643771	0.111	0
3	0.0846393	0.416236	0.000383813	0.000425895	3	1.06844	-3.9	170.266	109.064	-71.5572	-38.887	0.905079	-0.906	0
7	0.0915204	0.263389	0.00145925	0.000833863	4	3.18144	-3.9	100.879	86.7907	-70.7451	-55.5869	0.720243	0.668	0
5	0.0846025	0.302448	0.0004549	0.000642026	4	2.79489	-0.8	27.3239	38.1372	-88.1074	1.87611	0.552129	-0.792	0
4	0.0852597	0.33004	0.000671634	0.000510645	4	2.67693	-3.5	83.0789	67.8056	-118.889	-22.0991	0.636469	0.118	0
6	0.0920403	0.260399	0.00183011	0.000699675	4	3.09263	-3.2	26.1662	52.2988	-131.203	-8.02987	0.471739	-0.939	0
7	0.0912994	0.31791	0.000943908	0.000831676	4	2.96246	-0.8	33.1527	56.2228	-62.6491	-26.5003	0.813962	-0.971	0
7	0.0859488	0.274584	0.000812309	0.000847885	4	3.43056	-3.5	1.70794	17.5359	-87.1248	177.258	0.20357	-0.714	0
6	0.079493	0.397999	0.000286402	0.000763263	4	2.44734	2.8	133.436	92.6302	-88.6542	101.104	0.742741	-0.829	0
9	0.0830891	0.211147	0.000552323	0.00108249	4	3.4996	-3.5	9.00227	29.4363	-77.2772	-62.9631	0.276309	-0.494	0
7	0.0895925	0.205007	0.00129596	0.00081761	4	3.72853	4.5	22.3634	41.5373	-121.515	-51.4422	0.39444	-0.952	1
4	0.0855007	0.333204	0.000624325	0.000521032	4	2.87808	-0.4	16.5088	24.5112	150.33	-126.532	0.5198	-0.853	0
2	0.0850678	0.5	0.000423418	0.000335891	2	0.582629	-3.9	128.894	103.708	-120.204	-33.7565	0.860633	-0.652	0
5	0.0794605	0.388999	0.000245391	0.000658745	4	2.50757	-3.5	101.104	77.5315	-90.0587	20.7981	0.856314	-0.954	0
4	0.0767409	0.512677	0.000150677	0.000543744	4	0.00411657	-0.8	91.8043	62.2793	73.0323	22.1754	0.901645	-0.794	0
5	0.0767842	0.419041	0.000172015	0.000660138	4	1.23553	-3.5	67.1997	56.6566	47.1281	55.3464	0.625757	-0.954	0
5	0.0775941	0.350008	0.000199231	0.000665127	3	2.1471	-3.5	119.598	82.6781	-131.439	1.32362	0.806065	-0.443	0
8	0.0833282	0.230476	0.000561372	0.000983075	4	3.31254	2.5	26.5714	36.5245	-172.787	154.689	0.464569	-0.836	0
9	0.0948697	0.197061	0.00273435	0.000989371	4	3.80591	-3.5	11.9237	28.3279	-111.11	-38.8084	0.312873	-0.958	0
5	0.086804	0.33734	0.000815132	0.000616848	4	2.48347	2.8	66.9579	67.6357	-94.3258	96.4402	0.542326	-0.856	0
6	0.0891582	0.285053	0.0016304	0.000710518	4	2.93003	-3.5	30.489	30.6296	-91.1553	10.8672	0.355571	-0.932	0
8	0.111238	0.19764	0.00993251	0.000764848	4	4.01122	-0.8	0	0	-63.4882	-26.6911	0	-0.971	0
9	0.102423	0.186369	0.00481297	0.000928299	4	3.87757	-3.5	9.34557	27.2566	-60.4335	-27.1871	0.265737	-0.918	0
12	0.103545	0.142472	0.0088482	0.00116472	4	4.06701	-1.3	0.000315754	3.29871	-134.773	-179.173	0.0252031	-0.847	0
7	0.110704	0.229351	0.00932446	0.000681906	4	3.33142	-0.4	11.9919	21.1911	117.311	26.1152	0.449392	-0.859	0
10	0.112946	0.163508	0.013069	0.000933869	5	4.00316	3.8	0	0	-97.0459	107.42	0	-0.864	0
6	0.108127	0.238218	0.0041556	0.000680655	4	3.74635	-1.6	22.3226	29.8708	-62.2942	103.16	0.368638	-0.874	0
8	0.104943	0.210366	0.00781335	0.000793977	5	3.62271	-0.8	0	0	-166.41	179.182	0	-0.971	0
9	0.114101	0.183229	0.00955096	0.000863378	5	4.15572	4.5	0	0	-128.104	150.569	0	-0.956	0
11	0.116864	0.16537	0.00989602	0.00109552	4	4.05275	-1.3	0	0	-143.425	149.879	0	-0.847	0
11	0.122052	0.15843	0.015244	0.00101355	5	4.49473	-1.3	6.878	14.7464	-159.995	177.559	0.112667	-0.847	0
9	0.111093	0.210289	0.0123037	0.00083655	5	3.28403	-0.8	0	0	-79.0427	124.637	0	-0.971	0
4	0.0926481	0.312656	0.00038806	0.000608127	3	3.30679	-0.7	54.3382	50.6716	-68.7658	-36.2329	0.611091	2.328	0
6	0.0875241	0.318853	0.000904694	0.000782737	3	2.54816	-3.5	45.533	36.9721	-108.481	139.314	0.429199	-0.245	0
5	0.088457	0.299733	0.000673062	0.000688492	3	2.57085	-3.9	106.263	76.1323	-161.877	145.79	0.631793	-0.661	0
3	0.0851157	0.422346	0.000235805	0.000466329	3	1.66663	-3.5	78.6746	71.3605	-90.3136	-7.65944	0.695724	0.61	0
4	0.0863195	0.4864	0.000532694	0.000556482	3	-0.0791812	-0.8	70.0163	48.8042	-85.4444	3.75608	0.70656	-0.071	0
3	0.0868539	0.421896	0.000427138	0.000442437	3	1.11525	-0.7	104.272	67.854	-110.755	-1.98757	0.818307	-0.958	0
4	0.0933087	0.312656	0.000294266	0.000665438	3	3.56383	4.2	64.4739	69.4315	-144.996	149.601	0.769205	0.059	0
3	0.0866548	0.333333	8.78273e-05	0.000640875	2	3.14368	-1.6	101.868	71.0103	-77.0108	176.438	0.876345	3.27	0
5	0.0973046	0.3283	0.00092537	0.000762271	3	3.59698	1.9	101.317	79.5386	-87.2554	55.748	0.710103	2.393	1
4	0.0920901	0.312656	0.00042738	0.000673695	3	3.2543	-3.5	96.35	84.5873	-95.1707	158.598	0.934243	1.808	0
4	0.096109	0.373906	0.000925547	0.000625325	3	3.04333	-3.9	146.927	124.667	63.1307	-34.0499	1.03456	0.939	0
4	0.0989746	0.335492	0.00162415	0.000566944	3	3.34036	-0.4	31.0397	34.7127	77.8004	-70.6821	0.736141	-0.548	0
5	0.105284	0.2793	0.00419801	0.000697173	3	4.03055	-3.5	61.9436	87.7143	-124.002	-4.96125	0.855165	1.018	0
5	0.0996997	0.30379	0.00186923	0.000689023	3	3.4249	-3.5	47.9318	59.2632	-89.4895	-64.157	0.687971	0.695	0
4	0.09214	0.368707	0.00216515	0.000587712	3	2.65786	4.5	96.6771	82.2465	-71.0854	98.3953	0.781017	-0.378	0
8	0.115603	0.192784	0.026532	0.000899388	4	4.21798	-3.5	15.7868	48.6381	-138.544	143.035	0.45655	-0.933	0
8	0.0997289	0.219106	0.004745	0.00106204	3	4.26763	2.8	40.7207	84.1786	-78.5816	-170.091	0.674973	-0.198	0
5	0.108265	0.26859	0.00504398	0.000637189	4	3.52951	3.8	41.3636	57.5538	-57.058	116.397	0.543771	-0.858	0
8	0.113407	0.186883	0.0696334	0.000778157	5	3.24414	4.2	0	0	-127.736	136.968	0	-0.949	0
7	0.108871	0.222833	0.0534119	0.00070759	5	3.32563	1.8	0	0	-130.125	152.936	0	-0.95	0
4	0.105865	0.346702	0.00191812	0.000516234	4	3.63819	-0.4	20.5745	38.7998	-65.3333	173.599	0.822814	-0.853	1
6	0.110444	0.284845	0.00827465	0.000685858	4	3.24672	-3.5	28.3363	51.9862	51.4813	41.871	0.574173	-0.958	0
5	0.108291	0.254198	0.0079388	0.000603972	4	2.73116	-3.5	8.15932	28.621	-98.1298	136.941	0.268656	-0.066	0
11	0.115899	0.163155	0.00896373	0.00116859	4	4.43304	3.8	1.26924	11.8293	-101.715	128.734	0.111764	-0.864	0
6	0.116985	0.226596	0.00668078	0.000656751	4	3.6856	3.8	6.3766	18.1571	-108.478	132.213	0.171549	-0.864	0
7	0.115154	0.22122	0.00624321	0.000741658	4	3.64306	3.8	0	0	-114.916	116.983	0	-0.563	0
6	0.105619	0.206106	0.00162756	0.000772642	3	3.95658	-4.5	9.92852	35.6293	-98.2942	108.627	0.257075	-0.707	0
6	0.10642	0.238974	0.00250335	0.000730218	3	2.69805	2.5	8.48937	13.7492	-100.525	-179.567	0.174882	-0.836	0
7	0.10116	0.225063	0.000483999	0.000972142	3	3.79721	-4.5	73.5794	61.5158	-106.978	-3.09395	0.443853	-0.93	0
4	0.0960615	0.427864	0.000254366	0.000589031	3	3.55076	-0.4	14.7093	28.127	73.247	67.5266	0.596479	-0.859	0
4	0.0973952	0.342501	0.000461713	0.000586731	3	2.77267	-3.5	52.4189	71.5509	-100.225	175.834	0.671625	-0.933	0
6	0.108334	0.234471	0.00231582	0.000696922	4	3.8544	1.8	0.302955	7.11652	-102.66	132.693	0.116544	-0.774	0
9	0.107939	0.207534	0.00120768	0.00105333	4	4.21433	4.5	18.5228	47.1836	-73.5294	138.287	0.448058	-0.777	0
6	0.111011	0.295033	0.00337409	0.000685249	4	2.7178	4.5	19.896	44.4204	-110.563	96.4664	0.421818	-0.956	0
3	0.100852	0.416236	0.000293234	0.000444481	3	2.51097	-0.8	74.1824	74.4855	-67.7907	75.9493	1.07836	-0.649	0
8	0.109971	0.204361	0.0445562	0.00085911	5	3.61299	-3.5	33.614	42.1121	-84.921	141.252	0.410569	-0.912	0
5	0.104156	0.309444	0.0113645	0.000681055	3	3.34609	-3.5	46.4894	69.5854	50.0672	81.1807	0.653175	0.292	0
5	0.105733	0.320137	0.027655	0.000558926	4	2.32656	-3.5	90.9833	80.6085	-77.6725	134.422	0.756646	-0.017	0
8	0.106745	0.194427	0.00128316	0.000970967	4	4.01827	-0.9	48.9325	55.0489	-168.404	120.222	0.369666	-0.711	0
3	0.0994084	0.451025	0.000581399	0.000407434	3	1.16135	-3.5	58.4205	68.3836	-118.042	113.96	0.755277	-0.779	0
5	0.0964154	0.293596	0.00150958	0.000598265	4	2.66565	-0.7	45.4094	48.7	-143.552	132.261	0.587313	-0.962	0
9	0.104652	0.173059	0.00387209	0.000965458	4	3.63217	-1.3	0	0	-104.954	167.77	0	-0.847	0
3	0.0982884	0.38891	0.000899078	0.000398664	3	2.49456	-3.9	84.2075	78.435	-150.62	113.411	0.650902	-0.911	0
11	0.0976888	0.199388	0.00477634	0.00114229	4	3.528	-3.5	1.3408	7.1255	-85.3474	109.097	0.0786991	-0.958	0
8	0.0974859	0.222851	0.00389223	0.000851995	4	3.22814	4.2	1.57969	11.1025	-126.683	126.637	0.123	-0.953	0
4	0.0955021	0.314216	0.00166239	0.000484399	4	2.47172	-0.7	84.357	68.3868	-116.458	175.205	0.824732	-0.62	0
7	0.0966619	0.212066	0.00225421	0.00080517	4	3.17154	-1.3	34.5155	46.5154	-163.996	175.062	0.355392	-0.526	0
6	0.0946783	0.306494	0.00271023	0.000669654	4	2.73333	1.8	9.32729	15.2386	-95.707	-177.619	0.249556	-0.954	0
7	0.0952214	0.28016	0.00318062	0.000766166	4	2.8451	-4.5	63.9289	67.7995	-154.743	144.837	0.489191	-0.93	1
7	0.0967994	0.267047	0.00388005	0.000745877	4	3.13817	-1.6	36.8049	39.623	-59.1686	131.836	0.488992	0.853	0
6	0.0895395	0.352153	0.00200914	0.000693845	4	1.81149	-3.5	97.1466	68.7173	-71.692	161.359	0.645027	-0.508	0
5	0.0891582	0.368151	0.0016009	0.000601978	4	1.33479	-3.5	88.9634	67.3081	-83.8159	165.599	0.656217	-0.918	0
4	0.0993213	0.386797	0.0129804	0.000529199	3	2.18086	-3.5	73.1283	67.094	-125.983	145.553	0.654129	-0.912	0
4	0.099802	0.407383	0.00855146	0.000576339	3	2.55676	-3.9	84.8826	76.7426	-67.1153	155.994	0.636858	-0.906	0
10	0.114379	0.180446	0.0633258	0.000974575	5	3.72605	2.8	10.0347	27.69	-130.684	145.899	0.222028	-0.016	0
9	0.10603	0.199054	0.0440515	0.000952089	5	3.45244	-1.3	19.7371	48.3216	-113.622	118.614	0.369191	-0.84	0
4	0.0888439	0.399118	0.0015075	0.000486642	4	2.0431	-0.8	69.94	50.8384	-107.979	22.2315	0.73601	-0.971	0
5	0.0889136	0.36432	0.00159388	0.000589349	4	1.40454	-1.6	61.4878	48.8819	-66.8515	89.1713	0.603257	-0.879	0
4	0.10162	0.305463	0.00319939	0.000457355	4	3.173	-0.9	76.8836	77.6117	-96.8108	16.2841	0.521181	-0.711	0
8	0.10517	0.205118	0.00804598	0.000789596	5	3.45723	4.2	42.107	42.9918	-73.2113	-54.1454	0.476289	-0.953	0
5	0.0974649	0.292056	0.00289685	0.000573484	4	3.35432	1.8	27.5005	43.3332	-112.332	153.977	0.709647	-0.545	0
7	0.0982317	0.191464	0.00259476	0.000801984	4	3.45572	-4.5	90.8143	67.779	-107.536	-34.2613	0.489044	0.222	0
9	0.11289	0.194806	0.00887904	0.000879527	5	3.88411	-3.5	17.019	25.1433	-95.3268	18.128	0.291881	0.473	0
7	0.11579	0.219266	0.00584337	0.000731162	4	3.66355	-1.6	0	0	-82.9031	173.842	0	-0.879	1
6	0.109405	0.256048	0.00315639	0.000666439	4	3.70691	-3.5	0	0	55.6229	29.927	0	0.565	0
7	0.1175	0.21247	0.00815092	0.000731617	4	3.71172	-1.6	0.110555	4.69875	-77.1111	168.603	0.0579878	-0.879	0
4	0.096354	0.382481	0.0124672	0.000519163	3	1.96468	-3.5	74.0603	63.6842	-67.7628	162.955	0.620885	-0.677	0
9	0.103247	0.224182	0.0362637	0.000997847	5	3.46156	2.8	34.9109	46.2141	60.0273	34.2254	0.37056	-0.85	0
4	0.0938491	0.354375	0.00936766	0.000544528	3	2.01512	-3.9	132.925	85.7935	-114.848	168.169	0.711967	-0.662	0
6	0.101894	0.245922	0.00131294	0.000734437	3	3.91665	-3.5	14.9518	22.0186	-72.9305	-51.2435	0.255608	-0.287	0
7	0.105528	0.253832	0.0027236	0.000790883	4	3.54745	4.2	18.902	44.962	-164.061	143.615	0.498117	0.502	0
4	0.0974091	0.485243	0.000266263	0.000595896	3	3.51195	-0.8	20.9893	29.5349	-91.8385	139.066	0.42759	-0.81	0
4	0.0897284	0.485243	0.000135162	0.000622594	3	3.09147	-1.6	88.0986	75.3751	-58.3686	-12.9134	0.930213	-0.277	0
6	0.0947046	0.305834	0.000672575	0.000808362	3	3.05717	-3.5	39.7536	45.5215	-148.74	140.756	0.443809	-0.222	0
4	0.0829524	0.307726	5.91269e-05	0.000637817	3	2.36951	-3.5	86.3957	78.6253	-98.1914	65.5502	0.868394	-0.218	0
6	0.0961294	0.312331	0.000938119	0.000776706	3	3.41951	-0.8	22.3315	50.0187	-86.4562	153.271	0.724142	-0.81	0
6	0.0936039	0.243704	0.000411197	0.000819002	3	3.67351	1.9	37.9739	54.7155	-156.421	101.189	0.488488	-0.558	1
4	0.0959938	0.448544	0.0125654	0.000515178	3	1.3232	-1.6	79.7413	63.6397	-55.3764	138.651	0.785384	0.755	0
5	0.102919	0.298899	0.00278069	0.000579584	4	3.18287	-3.5	65.5984	61.6508	-84.377	67.9789	0.680916	-0.75	0
4	0.0881191	0.510417	0.000251999	0.000580746	3	0.588482	2.8	153.065	116.581	-79.4697	80.6902	0.934788	-0.061	0
6	0.0895866	0.330633	0.00054354	0.000816497	3	2.86624	-0.7	42.5927	43.8269	-83.3083	109.063	0.528545	0.492	0
4	0.0859814	0.295139	0.000127242	0.000614724	3	2.79692	-0.8	39.1491	44.9946	-61.344	179.855	0.651406	-0.478	0
4	0.0798381	0.485243	4.69054e-05	0.000650924	3	0.568202	-0.4	42.3605	34.2663	-75.8961	-168.833	0.726674	0.049	0
4	0.0801107	0.561198	3.96099e-05	0.000654972	3	1.41205	-3.5	158.855	89.4417	-74.106	-72.1857	0.987858	0.789	0
6	0.086721	0.346713	0.000190902	0.000893188	3	3.56235	-0.7	43.3486	57.3692	-67.6084	161.441	0.691862	-0.15	0
4	0.0959938	0.46576	0.0119701	0.000524823	3	1.84956	-1.3	165.116	109.084	69.9453	13.5009	0.833435	1.409	0
5	0.091281	0.258734	0.00100136	0.000644377	3	3.3885	4.5	59.664	67.5912	-103.683	140.134	0.641849	-0.594	0
3	0.0936296	0.421896	0.00690947	0.000430649	3	1.77616	-3.9	173.643	111.923	-85.4796	-47.082	0.928806	0.066	0
4	0.101039	0.321096	0.000379033	0.000550481	3	2.80836	2.8	99.8911	94.4421	-115.916	-11.9432	0.757269	-0.166	0
6	0.114726	0.218643	0.00285184	0.000710758	4	3.56322	3.8	17.6102	36.4577	-70.1883	148.229	0.344454	-0.864	0
5	0.109564	0.243356	0.0010594	0.000679041	3	3.93888	-3.9	51.3202	65.0719	-94.7232	-175.514	0.540007	-0.911	0
3	0.111057	0.431111	0.0011419	0.000438609	3	3.40397	1.8	37.1788	48.6828	-67.2112	162.15	0.797256	-0.954	0
5	0.111039	0.248711	0.00444221	0.000678002	3	3.88365	-3.5	43.408	57.9585	-56.9802	-58.3663	0.544037	-0.933	0
5	0.111475	0.248711	0.00352879	0.000647327	3	3.04299	2.5	0.570161	9.93075	-117.063	116.934	0.126313	-0.836	1
5	0.101925	0.2676	0.00155398	0.000741011	3	4.00429	-4.5	125.559	104.824	-131.721	168.748	0.756337	-0.93	0
10	0.118719	0.174186	0.0297488	0.00109535	4	4.3633	-3.5	5.49456	23.4573	-109.948	128.41	0.220186	-0.933	0
6	0.119021	0.227261	0.0184788	0.000666957	4	3.44236	-0.8	12.0067	33.5474	-119.65	138.963	0.48568	-0.971	0
8	0.120635	0.19717	0.0125599	0.000852017	4	4.2026	-0.7	2.48797	13.8358	-123.372	133.525	0.166857	-0.962	0
9	0.119156	0.174301	0.0274114	0.000939516	4	4.38225	-3.2	3.95675	13.4968	-123.952	117.194	0.121742	-0.944	0
4	0.121703	0.35903	0.0124948	0.00046792	4	2.56552	-0.4	7.80534	19.9084	-99.9762	179.916	0.42219	-0.859	0
6	0.125392	0.246813	0.0191837	0.00066315	4	4.136	-3.5	34.6895	43.8929	-164.01	146.445	0.427931	-0.918	0
4	0.109714	0.375148	0.00355743	0.000474552	4	1.73745	-0.4	1.74937	7.47401	-153.262	178.736	0.158499	-0.859	1
7	0.125669	0.192645	0.0196464	0.000743256	4	4.23801	2.5	0	0	-169.984	164.12	0	-0.836	1
4	0.115105	0.297036	0.0049291	0.000465173	4	3.31276	4.5	26.7806	46.6146	-163.212	146.157	0.442654	-0.956	0
9	0.118844	0.20706	0.0133325	0.000839213	5	4.00052	4.5	31.6135	43.1715	-56.4664	-59.9791	0.409959	1.098	0
11	0.12129	0.16866	0.016157	0.00101343	5	4.53034	4.5	0	0	-65.8288	-39.8049	0	-0.187	0
11	0.111915	0.19578	0.0146189	0.00100476	5	3.53288	-3.5	0	0	-79.93	-38.6561	0	-0.932	0
6	0.110024	0.291216	0.00795225	0.000598234	5	2.91919	-3.5	53.4269	47.309	-148.551	107.127	0.549198	-0.932	0
10	0.111512	0.212056	0.0116473	0.00094896	5	3.96666	-4.5	93.932	69.5353	-86.8732	-34.913	0.501716	-0.93	1
9	0.11153	0.21372	0.0103359	0.000865262	4	3.96166	1.8	0	0	-58.9646	-37.8119	0	-0.954	0
3	0.110957	0.333333	0.00237768	0.000386343	3	3.32039	-0.7	45.3187	57.0355	-80.1098	66.3728	0.687837	-0.418	0
7	0.103656	0.25779	0.00503757	0.000741246	4	3.42297	-3.9	63.2757	65.5532	-116.988	12.9505	0.544001	-0.426	0
9	0.102616	0.211692	0.00676149	0.000901145	4	3.94281	-0.8	6.88714	16.0301	-85.0205	164.969	0.232074	-0.971	0
9	0.124054	0.174572	0.0145695	0.000964876	4	4.19681	4.2	0.173279	3.95025	-140.264	-179.152	0.0437632	-0.162	0
5	0.102039	0.295802	0.00291582	0.000563256	4	3.42423	-3.5	8.34307	17.8506	-86.703	100.444	0.207223	-0.932	1
6	0.119292	0.253467	0.0145584	0.000656212	4	3.68199	4.2	8.36109	25.4783	-121.471	148.903	0.282264	-0.77	0
7	0.113473	0.247603	0.0409126	0.000717674	5	3.71487	-4.5	27.3184	51.6604	-93.3064	83.491	0.372744	-0.919	0
7	0.0957911	0.19796	0.000310405	0.000994519	3	4.00905	3.8	41.5166	61.7723	-98.2331	-23.8319	0.583627	-0.864	0
5	0.093456	0.336071	0.000183581	0.000729917	3	3.3176	4.5	49.6078	50.2336	-105.37	151.676	0.477021	-0.395	0
4	0.0898587	0.427864	0.000113292	0.000598355	3	2.32295	-3.5	27.6789	49.9282	-159.623	168.572	0.579603	-0.932	0
4	0.0894924	0.345816	8.37111e-05	0.000634977	3	3.52689	-3.5	71.8441	80.7772	-46.9943	121.054	0.787533	2.868	0
3	0.0842568	0.444722	2.52968e-05	0.000555275	2	3.68069	-3.5	35.2085	50.8881	-112.982	86.2527	0.590747	1.015	0
5	0.107546	0.313156	0.00674507	0.000706716	3	3.93481	1.8	12.5571	29.4124	-158.96	111.725	0.481673	-0.954	0
3	0.103012	0.422346	0.00515225	0.000434337	3	2.20532	-3.5	105.538	71.2016	-80.1051	-47.1943	0.826561	-0.932	0
6	0.110417	0.256327	0.0187804	0.000737018	4	3.79278	-0.7	35.1158	37.7032	-116.694	110.675	0.454694	-0.793	0
7	0.108845	0.212243	0.0174268	0.00082859	4	4.18229	4.5	22.737	49.7282	-120.531	142.23	0.472221	-0.541	0
4	0.108007	0.353299	0.00979373	0.000501125	4	2.22934	-3.5	65.793	71.1169	-131.736	142.267	0.69335	-0.918	0
9	0.106678	0.181186	0.0370734	0.00101471	4	3.82028	2.8	1.54751	11.3296	-141.534	173.168	0.0908443	-0.856	0
7	0.115988	0.219805	0.0322351	0.000762001	4	3.99973	4.2	0	0	-100.591	140.922	0	-0.771	0
9	0.112918	0.209375	0.0717001	0.000940892	4	3.98054	3.8	27.1202	42.3161	-71.5079	98.1077	0.399805	-0.864	0
10	0.123179	0.173174	0.0558633	0.00100675	4	4.44075	-0.9	0.425062	6.99528	-116.714	146.806	0.046975	-0.711	0
6	0.117095	0.283472	0.0156587	0.000664203	4	3.19633	1.8	2.88893	11.9141	-148.189	111.748	0.195111	-0.212	0
8	0.116464	0.226599	0.0195833	0.000842109	4	3.92907	4.5	23.2865	47.2119	-128.74	117.925	0.448326	-0.956	0
11	0.128106	0.149469	0.0527741	0.00108737	4	4.38839	2.8	0	0	-113.499	150.757	0	-0.856	0
12	0.127101	0.149319	0.0515236	0.001172	4	4.60677	2.8	5.53206	18.367	-108.594	90.8374	0.147273	-0.547	0
4	0.101152	0.476256	0.00451449	0.000537137	3	2.62889	-0.8	80.3216	62.6122	-47.0018	154.263	0.906464	-0.63	0
6	0.106287	0.306801	0.00999523	0.00072771	3	3.19897	-0.8	16.475	35.0382	-97.5038	79.9512	0.507264	-0.805	0
5	0.122679	0.280011	0.0157994	0.000546737	4	3.25694	-0.8	0.929744	7.24345	-149.689	147.018	0.104867	-0.971	0
7	0.126687	0.224879	0.0325383	0.000736667	4	3.74269	3.8	11.8898	25.2457	-119.033	150.063	0.238522	-0.864	0
10	0.130451	0.174701	0.076957	0.000969671	4	4.3107	4.5	0	0	-126.618	89.4439	0	0.019	0
6	0.129385	0.251055	0.0313993	0.000631232	4	3.80842	3.8	0	0	-100.056	143.328	0	-0.864	0
10	0.129941	0.173151	0.0943146	0.000968758	4	4.64618	3.8	0	0	-118.194	118.858	0	-0.864	0
8	0.122657	0.19157	0.0391942	0.000833445	4	4.3167	3.8	10.3869	39.7058	-78.5371	84.4447	0.375142	-0.864	0
4	0.112229	0.328137	0.00549712	0.000478733	4	2.55787	1.8	1.91188	12.9165	-103.32	144.27	0.211528	-0.954	0
6	0.111943	0.293124	0.00501561	0.000707667	4	3.28721	4.2	28.6661	49.2898	-119.095	115.878	0.546062	-0.58	0
3	0.10575	0.462663	0.00363758	0.00039143	3	0.948887	-0.8	35.0072	57.7951	-81.8122	120.877	0.836725	-0.813	0
3	0.11247	0.471879	0.00295063	0.000403173	3	2.09631	-0.4	0	0	128.834	153.103	0	-0.859	0
7	0.0966757	0.258931	0.00314513	0.000755154	4	3.32969	-3.5	47.2446	47.1424	-68.0802	-13.8796	0.520675	-0.958	0
5	0.0953749	0.362509	0.000976508	0.000605812	4	3.14988	4.5	54.8658	60.2089	-84.6905	100.929	0.571746	-0.404	0
8	0.0953482	0.23166	0.00317447	0.00086948	4	3.83742	3.8	35.7877	54.2942	-50.9239	-41.0765	0.512974	-0.77	0
8	0.0983808	0.254058	0.00235875	0.000895784	4	4.0884	-3.5	16.3753	38.9747	-93.8289	9.11826	0.430464	-0.958	0
8	0.0911526	0.306184	0.00115863	0.000940058	4	3.28657	-1.3	105.575	88.8796	-57.4595	-50.8112	0.679066	-0.847	0
5	0.0891524	0.306761	0.00142854	0.000616443	4	3.20344	-3.5	90.2989	74.4761	-60.6019	-29.838	0.726101	-0.918	0
6	0.0878234	0.218557	0.000868744	0.000759242	3	3.78328	4.5	21.54	54.2564	-120.603	-34.5227	0.515221	-0.956	0
3	0.0820225	0.431111	0.000344341	0.000431372	3	0.657044	-3.5	101.211	77.582	-83.2217	-48.1806	0.856871	-0.588	0
5	0.0821116	0.310647	0.00057335	0.00064616	4	2.01665	-3.9	148.864	100.765	-93.14	-56.2616	0.836213	-0.911	0
7	0.0809445	0.318734	0.000247765	0.000943952	3	3.2946	-1.6	51.2035	48.2504	-90.2062	6.42787	0.595463	-0.879	0
5	0.0821116	0.356725	0.00018008	0.000723247	3	2.83936	4.2	47.6916	56.5227	-54.5564	131.182	0.626193	-0.953	0
4	0.0769927	0.466682	0.00012743	0.000576111	3	1.81947	-3.5	46.5142	62.8406	-126.215	50.0544	0.694057	-0.601	0
3	0.0759826	0.540249	5.39653e-05	0.000475745	3	0.302687	-3.5	122.261	77.0981	-45.5707	-49.1805	0.895012	0.724	0
4	0.078039	0.43983	7.4692e-05	0.000609548	3	2.54641	-3.5	145.812	88.6886	-127.245	89.7605	0.864664	1.012	0
4	0.0828111	0.421133	0.000140866	0.000602391	3	3.08547	-3.9	88.938	90.8481	-75.969	120.85	0.753913	0	0
5	0.0828161	0.30745	0.00016919	0.000790342	3	3.20037	-4.5	152.051	115.024	-176.143	163.123	0.82993	-0.93	0
8	0.089835	0.281246	0.000750384	0.00100124	4	3.75739	2.8	33.3241	66.2546	-57.2268	-50.0107	0.531253	-0.856	0
5	0.0836612	0.371753	0.000318843	0.000687241	3	2.00267	-3.5	64.0573	55.8995	-139.094	131.653	0.648923	-0.932	0
3	0.0832874	0.431111	0.000178048	0.000442825	3	-0.234083	-1.6	114.163	75.192	-50.3908	-34.027	0.927952	-0.879	0
5	0.0840539	0.392746	0.00040182	0.00065872	3	1.5682	-3.9	135.687	102.313	-68.9057	-63.9326	0.849053	-0.675	0
6	0.0907696	0.34542	0.000763648	0.000740054	4	3.12574	-3.5	117.574	80.0124	-78.3394	-24.6515	0.780076	-0.636	0
5	0.107819	0.371872	0.0208059	0.000632921	4	3.33533	-0.8	35.6655	33.6992	-76.3777	84.4221	0.487877	-0.971	0
8	0.106187	0.246699	0.0554012	0.000906785	4	3.35378	-0.7	37.8627	53.4206	-59.8088	146.442	0.644242	-0.792	0
7	0.118709	0.224655	0.0770113	0.000732708	4	3.79889	3.8	15.6343	30.636	-122.367	112.077	0.289451	-0.864	0
5	0.103751	0.331497	0.0296217	0.000599106	4	3.24739	-0.4	10.5363	22.0198	-79.1709	150.636	0.466967	-0.859	0
10	0.113672	0.185962	0.139294	0.000999428	4	3.80423	2.8	0.140406	7.64528	-148.467	146.58	0.0613025	-0.856	0
9	0.106695	0.197266	0.0734074	0.000978979	4	3.57549	-4.5	98.7083	102.204	-85.5609	168.338	0.737432	-0.93	0
6	0.0977098	0.250509	0.0093618	0.000821891	3	3.70816	-3.5	23.5698	58.176	-136.973	43.7966	0.567183	-0.206	1
5	0.101129	0.298317	0.0148254	0.000627481	4	3.54617	2.5	28.0074	45.7998	-99.9629	179.425	0.582547	-0.836	0
9	0.108567	0.218934	0.0387554	0.00101043	4	3.57731	1.9	0.755783	6.04712	-85.9461	97.8545	0.0539873	-0.949	0
4	0.100576	0.279321	0.021732	0.000520911	3	3.04893	4.2	30.3619	44.9605	-110.7	167.334	0.4981	-0.771	0
7	0.105898	0.260882	0.0267712	0.00085676	4	4.00361	2.8	62.5443	63.5785	-98.7793	145.74	0.509794	-0.546	0
6	0.102826	0.339973	0.0175548	0.000734918	4	2.74496	-3.5	23.3276	28.0733	-72.4025	156.774	0.325896	-0.932	0
6	0.0929899	0.272697	0.0034383	0.000839285	3	3.63299	-3.5	32.3469	47.7231	-145.487	9.30152	0.554005	1.527	0
5	0.0970756	0.27449	0.00660675	0.000719285	3	3.8152	-3.9	68.7812	68.5164	-146.475	138.288	0.568591	-0.911	0
6	0.108559	0.253013	0.0372491	0.000693566	4	3.32329	-0.7	59.594	63.4083	-105.279	137.357	0.764693	-0.789	0
7	0.120935	0.225443	0.0320511	0.000760248	4	4.20321	-0.7	30.2227	52.8475	-129.819	129.061	0.637331	-0.962	0
8	0.116674	0.211082	0.0578121	0.000846672	4	3.78674	4.2	0	0	-115.18	138.264	0	-0.953	0
7	0.122436	0.204562	0.0355035	0.000732636	4	3.79433	4.2	3.97529	15.8771	-133.117	168.861	0.175896	-0.953	0
11	0.125484	0.195021	0.0370377	0.00121043	4	4.06078	-4.5	27.3832	56.3048	-131.929	-25.8891	0.406254	-0.471	0
8	0.128311	0.184709	0.0396806	0.000831433	4	3.88951	3.8	7.10816	16.5693	-114.508	131.355	0.156547	-0.864	0
7	0.126007	0.228797	0.0601664	0.000722523	4	4.05026	-0.8	0.109585	1.87266	-103.974	158.338	0.0271112	-0.435	0
8	0.122745	0.18066	0.107683	0.000793382	4	3.91577	2.8	0	0	-110.027	99.9719	0	-0.544	0
7	0.125138	0.265537	0.0680208	0.00071472	4	3.76762	-0.7	14.8799	29.2274	-141.735	147.411	0.352478	-0.792	0
11	0.125611	0.167205	0.0673816	0.00110806	4	4.02011	2.8	0.934893	12.635	-129.714	152.449	0.101312	-0.856	0
7	0.109935	0.253593	0.0896015	0.000765204	4	3.01214	-3.5	0	0	-142.786	36.9181	0	-0.932	0
6	0.123112	0.254761	0.0257354	0.0006811	4	4.15117	4.5	75.6938	83.7597	-74.8894	132.589	0.795386	-0.383	0
7	0.127494	0.257604	0.0239387	0.000800224	4	4.1599	-1.3	84.7683	92.1945	-142.345	95.6763	0.704393	-0.202	0
3	0.118813	0.500319	0.00833516	0.000411647	3	1.7514	-0.4	38.7329	49.1295	63.7482	35.7936	1.04187	0.073	0
5	0.105275	0.345546	0.0640836	0.000595114	4	2.9059	4.2	60.1308	60.8939	-139.508	130.392	0.67462	-0.397	0
4	0.105267	0.407743	0.058301	0.000479784	4	1.86613	-0.4	5.15424	25.4072	130.813	-172.184	0.538801	-0.859	0
6	0.118204	0.2492	0.0480312	0.00066128	4	3.10475	-4.5	77.642	101.647	-131.936	134.789	0.73341	0.22	0
5	0.115056	0.405779	0.0201085	0.000617959	3	2.2835	-0.8	54.7183	46.698	-166.822	-175.84	0.676067	-0.971	0
4	0.112582	0.49309	0.0107328	0.000526879	3	1.24188	-1.6	74.8142	60.8564	-80.1219	-11.3534	0.751035	-0.591	0
5	0.118533	0.299091	0.0241866	0.000589425	4	3.261	-3.9	133.375	101.503	-100.29	-47.7261	0.842334	0.239	0
3	0.116844	0.383968	0.0181977	0.000388909	3	2.2765	-3.9	108.609	107.802	-86.4517	-2.61099	0.894606	0.838	0
3	0.0890998	0.416236	0.00106916	0.00052552	2	3.00778	2.5	74.475	59.9463	-160.032	134.357	0.762481	-0.836	0
7	0.0910185	0.260921	0.00206711	0.00105074	3	3.29059	-3.5	8.19677	33.6273	76.4382	16.8477	0.39037	0.011	0
2	0.0820374	0.5	0.000239302	0.000391723	2	0.259844	4.5	148.127	92.8073	-98.5738	-45.8046	0.881302	0.733	0
5	0.0853024	0.295561	0.000925805	0.000786206	3	2.55181	-1.6	77.3268	63.6254	-62.772	-69.1795	0.785207	1.41	0
4	0.0866989	0.335492	0.000752284	0.000661314	3	2.50607	-3.5	111.201	92.7646	-91.2217	-53.2953	0.904403	0.251	0
6	0.0872548	0.272794	0.00122106	0.000872021	3	3.38335	-3.5	60.1204	60.2981	60.104	33.8882	0.587872	1.782	0
8	0.0925536	0.225036	0.00301768	0.00109538	3	3.43275	-3.5	15.3661	33.5742	-113.674	20.4281	0.389754	1.53	0
4	0.0898528	0.25	0.0014227	0.000757289	2	3.39679	-0.8	27.3538	51.433	-159.703	-166.096	0.744618	-0.258	0
7	0.0913668	0.302757	0.00140644	0.0010005	3	3.85353	-1.6	28.7088	46.3748	-95.7859	15.3202	0.572317	3.105	0
2	0.082595	0.5	0.000260896	0.000410623	2	0	-3.5	149.54	87.8397	-140.066	81.5423	1.01971	-0.044	0
4	0.0910977	0.475894	0.000917387	0.000606444	3	3.14344	-3.5	74.5992	65.5077	-114.26	14.0964	0.638663	0.527	0
6	0.0913116	0.310069	0.00106389	0.000887077	3	3.57564	-1.6	56.1644	56.5652	-48.1614	-48.5982	0.698078	0.72	0
6	0.0846867	0.277837	0.000432553	0.000968989	3	3.61945	-4.5	135.857	102.66	-172.821	177.932	0.740722	-0.718	0
3	0.0846025	0.482253	0.000146807	0.000543165	3	2.89553	1.9	131.126	106.066	76.5511	7.6691	0.946932	0.174	0
4	0.0847342	0.362015	0.000327384	0.000690608	2	3.72024	-0.8	46.0788	57.7558	-83.0328	-155.304	0.836156	0.641	0
4	0.0781465	0.556858	4.81528e-05	0.000799981	2	3.29833	-0.7	92.8534	70.2249	-57.6857	140.378	0.8469	0.4	0
4	0.0783986	0.414497	5.36121e-05	0.000783137	2	2.89665	1.8	52.9306	53.522	-106.69	160.202	0.876504	0.511	0
3	0.0727146	0.6875	1.30882e-05	0.000641473	2	1.20414	4.2	142.488	87.2877	-67.0937	-13.332	0.967027	1.752	0
2	0.0781196	0.5	5.83169e-05	0.00041286	2	2.28543	-0.7	119.168	85.2102	-103.521	144.015	1.02762	-0.787	0
3	0.0789764	0.597222	7.91867e-05	0.000552208	3	0.00411657	-3.9	90.6179	99.4667	-51.176	166.25	0.825436	-0.437	0
4	0.0806041	0.425347	8.07885e-05	0.000714668	3	3.33186	-3.2	114.92	90.5263	-147.647	67.0327	0.816553	0.385	0
4	0.0791647	0.326111	1.49555e-05	0.00074291	2	3.3097	-4.5	167.039	117.73	-80.9916	127.922	0.849456	0.415	0
5	0.0782094	0.410278	5.32298e-06	0.000975953	2	3.37587	3.8	72.1808	91.7321	-92.0084	-177.406	0.866689	1.508	0
4	0.0826552	0.25	1.32697e-05	0.000746509	2	3.40769	-3.5	52.5282	66.5979	-69.3476	175.966	0.773118	3.714	0
3	0.0728548	0.693457	1.01174e-06	0.000644157	2	1.04371	-1.6	89.2226	78.1819	-70.3781	-58.7535	0.964852	2.53	0
3	0.0763791	0.468642	2.35161e-06	0.000616227	2	2.7414	-3.5	109.53	87.8181	-168.635	-169.04	0.856178	2.832	0
2	0.0819534	0.5	9.60613e-06	0.00039986	2	2.67391	-3.5	111.414	110.552	-132.27	-40.6128	1.07782	3.285	0
3	0.083318	0.431111	2.27649e-05	0.000498303	3	2.52102	1.8	65.758	63.4479	-63.1445	143.459	1.03906	1.152	0
4	0.0759275	0.482422	6.96348e-06	0.000680383	3	2.93721	-1.3	179.768	127.061	-54.727	156.456	0.970781	3.441	0
4	0.0759232	0.482422	5.58965e-06	0.000682013	3	2.69471	-1.3	156.317	114.602	-119.846	-39.6113	0.87559	-0.507	0
4	0.0759275	0.428711	7.79671e-06	0.000639751	3	0.439333	-3.5	125.765	84.8209	-41.8306	-26.3515	0.936823	1.527	0

## Sheet: Supplementary Table 5
Position	Amino Acid	relSESA	conserv_score	XGB_pred	SVM_pred	KNN_pred	RF_pred	DT_pred	predSum
2	GLN	0.850494	0.044	0	0	0	0	0	0
3	LEU	0.676172	0.488	0	0	0	0	0	0
4	ARG	0.372744	-0.919	1	1	1	0	0	3
5	GLN	0.756646	-0.017	0	0	0	0	0	0
6	PHE	0.222028	-0.016	0	0	1	0	0	1
7	TYR	0.369191	-0.84	1	1	1	0	0	3
8	VAL	0	-0.949	1	1	1	0	0	3
9	ALA	0	-0.95	1	1	1	0	1	4
10	ALA	0	-0.95	1	1	1	0	1	4
11	GLN	0.412662	-0.928	1	1	0	0	0	2
12	GLY	0.936765	0.53	0	0	0	0	0	0
13	ILE	0.487595	-0.369	0	0	0	0	0	0
15	TRP	0.260219	-0.703	1	1	1	0	1	4
16	SER	0.734794	0.707	0	0	0	0	0	0
17	TYR	0.130038	-0.84	1	1	1	0	1	4
18	ARG	0.784053	-0.032	0	1	1	0	1	3
19	PRO	0.716245	-0.586	0	0	0	0	0	0
20	GLU	0.819514	-0.409	0	1	0	0	0	1
22	THR	0.812441	0.83	0	0	0	0	0	0
23	ASN	0.84853	1.994	0	0	0	0	0	0
26	LEU	0.621526	0.753	0	0	0	0	0	0
27	ASN	0.944197	-0.559	0	0	0	0	0	0
28	LEU	0.850614	2.335	0	0	0	0	0	0
29	SER	0.830304	0.324	0	0	0	0	0	0
30	VAL	0.941606	1.175	0	0	0	0	0	0
31	THR	0.746052	0.533	0	0	0	0	0	0
32	SER	0.869667	-0.259	0	0	0	0	0	0
33	PHE	0.440032	-0.85	0	1	0	0	1	2
34	LYS	0.784643	-0.906	0	0	0	0	0	0
35	LYS	0.099489	-0.906	1	1	1	0	0	3
36	ILE	0.184151	-0.568	0	1	1	0	0	2
37	VAL	0	-0.949	1	1	1	0	0	3
38	TYR	0	-0.84	1	1	1	0	1	4
39	ARG	0.233408	-0.925	1	1	1	0	0	3
40	GLU	0.410569	-0.912	1	1	1	0	0	3
41	TYR	0.248179	-0.84	1	1	1	0	1	4
42	GLU	0.620885	-0.677	0	0	0	0	0	0
43	PRO	0.785384	0.755	0	0	0	0	0	0
44	TYR	0.833435	1.409	0	0	0	0	0	0
45	PHE	0.37056	-0.85	0	0	0	0	0	0
46	LYS	0.928806	0.066	0	0	0	0	0	0
47	LYS	0.711967	-0.662	0	0	0	0	0	0
48	GLU	0.654129	-0.912	0	0	0	0	0	0
49	LYS	0.636858	-0.906	0	0	0	0	0	0
51	GLN	0.653175	0.292	0	0	0	0	0	0
52	SER	0.906464	-0.63	0	0	0	0	0	0
53	THR	0.868524	1.352	0	0	0	0	0	0
54	ILE	0.554994	0.425	0	0	0	0	0	0
55	SER	0.507264	-0.805	1	1	0	0	0	2
56	GLY	0.2275	-0.853	1	0	1	0	1	3
57	LEU	0	-0.858	1	1	1	0	0	3
58	LEU	0.133926	-0.858	1	1	1	0	0	3
59	GLY	0.1967	-0.853	1	0	0	0	0	1
60	PRO	0.127184	-0.874	1	1	1	0	0	3
61	THR	0.675238	-0.958	0	0	0	0	0	0
62	LEU	0	-0.858	1	1	1	0	0	3
63	TYR	0.34895	-0.513	1	1	0	0	0	2
64	ALA	0	-0.95	1	1	1	1	1	5
65	GLU	0.229397	-0.913	1	1	0	0	1	3
66	VAL	0.231258	-0.949	0	0	1	0	0	1
67	GLY	0.833276	-0.853	0	0	0	0	0	0
68	ASP	0.177156	-0.927	1	1	1	0	0	3
69	ILE	0.515369	1.452	0	0	0	0	0	0
70	ILE	0.0488965	0.508	0	0	0	0	0	0
71	LYS	0.499324	-0.414	0	1	1	0	0	2
72	VAL	0	-0.949	1	1	1	0	0	3
73	HIS	0.526276	-0.939	1	1	1	0	0	3
74	PHE	0	-0.85	0	1	1	0	1	3
75	LYS	0.437671	-0.159	0	1	1	0	0	2
76	ASN	0.0605504	-0.954	1	1	1	0	1	4
77	LYS	0.708931	-0.126	0	0	0	0	0	0
78	ALA	0.384116	-0.95	1	0	1	0	0	2
80	LYS	0.359332	-0.906	1	1	1	0	0	3
81	PRO	0.54436	-0.874	0	0	1	0	0	1
82	LEU	0	1.532	0	0	0	0	0	0
83	SER	0	-0.8	1	1	1	1	1	5
84	ILE	0	-0.762	1	1	1	0	0	3
85	HIS	0	-0.939	1	1	1	0	0	3
86	PRO	0	-0.588	1	1	1	0	0	3
87	GLN	0.154368	-0.928	1	1	0	0	1	3
88	GLY	0	-0.853	1	0	1	0	0	2
89	ILE	0.368804	-0.582	0	0	0	0	0	0
90	ARG	0.176782	0.396	0	0	1	0	0	1
91	TYR	0.0322217	-0.841	1	1	1	0	1	4
92	SER	0.301432	-0.633	0	0	0	0	1	1
93	LYS	0	-0.906	1	1	1	0	0	3
94	LEU	0.548113	0.504	0	0	0	0	0	0
95	SER	0.221585	-0.967	1	1	1	0	1	4
96	GLU	0	-0.913	1	1	1	0	0	3
97	GLY	0	-0.853	1	1	1	0	0	3
98	ALA	0	-0.95	1	1	1	0	0	3
99	SER	0.797534	-0.967	0	0	0	0	0	0
100	TYR	0.305811	-0.841	1	1	1	0	0	3
102	ASP	0.070813	-0.927	1	1	1	0	1	4
103	HIS	0.939539	-0.32	0	0	0	0	0	0
104	THR	0.306923	-0.958	1	1	1	0	0	3
105	PHE	0.488719	0.583	0	0	0	0	0	0
106	PRO	0.947395	-0.29	0	0	0	0	0	0
108	GLU	0.130446	-0.913	1	1	1	0	0	3
109	LYS	0.556369	1.262	0	0	0	0	0	0
110	MET	0.773592	0.09	0	0	0	0	0	0
111	ASP	0.0679177	-0.927	1	1	1	0	0	3
112	ASP	0.180904	-0.927	1	1	1	0	0	3
113	ALA	0.690558	-0.186	0	0	0	0	0	0
114	VAL	0.212977	-0.157	0	0	0	0	0	0
115	ALA	0.563873	0.162	0	0	0	0	0	0
116	PRO	0.599763	-0.591	0	0	1	0	0	1
117	GLY	0.887733	-0.51	0	0	0	0	0	0
118	ARG	0.711016	0.9	0	0	0	0	0	0
119	GLU	0.748246	-0.677	0	0	0	0	0	0
120	TYR	0.435973	-0.841	1	1	1	0	1	4
121	THR	0.666169	-0.782	0	0	0	0	0	0
122	TYR	0.0081592	-0.841	1	1	1	0	1	4
123	GLU	0.72397	0.461	0	0	0	0	0	0
124	TRP	0.107005	-0.704	1	1	1	0	1	4
125	SER	0.686355	2.514	0	0	0	0	0	0
126	ILE	0.0694245	-0.386	0	0	1	0	0	1
127	SER	0.450446	0.244	0	0	1	0	0	1
129	ASP	0.76808	-0.712	0	0	0	0	0	0
130	SER	0	-0.967	1	1	1	0	0	3
131	GLY	0.162915	-0.853	1	1	1	0	1	4
132	PRO	0	-0.874	1	1	1	0	0	3
133	THR	0.782654	-0.958	0	0	0	0	0	0
134	HIS	0.665643	1.112	0	0	0	0	0	0
135	ASP	0.583147	-0.719	0	0	0	0	0	0
136	ASP	0.226774	-0.927	1	1	1	0	0	3
137	PRO	0.732346	-0.587	0	0	1	0	0	1
138	PRO	0.866564	-0.584	0	0	0	0	0	0
139	CYS	0.325727	-0.829	1	1	1	0	1	4
140	LEU	0.29563	-0.858	0	0	1	0	0	1
141	THR	0.302897	-0.958	1	1	1	0	1	4
142	HIS	0.17057	0.216	0	0	1	0	1	2
143	ILE	0.0714278	-0.538	1	0	1	0	0	2
144	TYR	0	-0.841	1	1	1	1	1	5
145	TYR	0	-0.841	1	1	1	1	1	5
146	SER	0	-0.967	1	1	1	0	1	4
147	HIS	0.251648	-0.531	1	1	1	0	0	3
148	GLU	0.544703	0.823	0	0	0	0	0	0
149	ASN	0.51586	-0.586	1	1	0	0	0	2
150	LEU	0.249194	-0.858	0	0	0	0	0	0
151	ILE	0.450771	0.143	0	0	0	0	0	0
152	GLU	0.514986	0.279	0	0	1	0	0	1
153	ASP	0	-0.927	1	1	1	0	0	3
154	PHE	0	-0.85	1	1	1	0	0	3
155	ASN	0.0529289	-0.954	1	1	1	0	0	3
156	SER	0	-0.967	1	1	1	0	0	3
157	GLY	0	-0.853	1	0	0	0	1	2
158	LEU	0	-0.858	1	1	1	0	0	3
159	ILE	0	-0.386	0	1	1	0	0	2
160	GLY	0	-0.853	1	1	1	1	0	4
161	PRO	0.173184	-0.874	1	1	1	0	1	4
162	LEU	0	-0.858	1	1	1	0	0	3
163	LEU	0.135423	-0.858	0	1	1	0	0	2
164	ILE	0	-0.952	1	1	1	0	0	3
165	CYS	0	-0.829	1	1	1	1	1	5
166	LYS	0.398706	-0.661	1	1	1	0	0	3
167	LYS	0.835115	-0.413	0	0	1	0	0	1
168	GLY	0.837395	-0.54	0	0	1	0	1	2
169	THR	0.615803	-0.602	0	0	0	0	0	0
170	LEU	0.130893	-0.858	1	1	1	0	0	3
171	THR	0.483858	-0.593	1	0	1	0	1	3
173	GLY	0.926854	0.297	0	0	0	0	0	0
174	GLY	0.242313	-0.853	1	0	0	0	1	2
175	THR	0.58938	0.512	0	0	0	0	0	0
176	GLN	0.474636	-0.928	1	1	0	0	0	2
177	LYS	0.849695	-0.906	0	0	0	0	1	1
179	PHE	0.459228	-0.196	0	0	1	0	1	2
180	ASP	0.755646	-0.711	0	0	1	0	0	1
181	LYS	0.618768	0.389	0	0	0	0	0	0
182	GLN	0.646089	-0.928	1	1	1	0	1	4
183	ILE	0.141633	0.33	0	0	0	0	0	0
184	VAL	0.577144	-0.758	0	0	0	0	0	0
185	LEU	0	-0.858	1	1	1	0	1	4
186	LEU	0	-0.217	0	0	1	0	0	1
187	PHE	0	-0.85	1	1	1	0	0	3
188	ALA	0	-0.95	1	1	1	0	0	3
189	VAL	0.369628	-0.949	0	0	1	0	0	1
190	PHE	0.0377515	-0.85	1	1	1	0	1	4
191	ASP	0.482852	-0.927	1	1	1	0	1	4
192	GLU	0.0427041	-0.913	1	1	1	0	0	3
193	SER	0.630284	-0.967	0	0	0	0	0	0
194	LYS	0.659161	-0.66	0	0	0	0	0	0
195	SER	0.0497942	-0.802	1	1	1	0	0	3
196	TRP	0.684516	0.308	0	0	0	0	0	0
197	SER	0.59089	0.028	0	0	0	0	0	0
198	GLN	0.896187	-0.226	0	0	0	0	0	0
199	SER	0.611873	-0.633	0	0	0	0	0	0
200	SER	0.966798	0.25	0	0	0	0	0	0
201	SER	0.484535	-0.459	0	0	0	0	0	0
203	MET	0.340184	-0.944	1	1	0	0	0	2
204	TYR	0.377792	-0.473	0	0	1	0	0	1
205	THR	0	-0.958	1	1	1	0	0	3
206	VAL	0	-0.757	0	1	1	0	0	2
207	ASN	0.0993152	-0.954	1	0	0	0	0	1
208	GLY	0	-0.853	1	0	0	0	0	1
209	TYR	0.154428	-0.471	0	1	1	0	0	2
210	VAL	0.327812	-0.568	1	0	1	0	0	2
211	ASN	0.759705	-0.772	0	0	0	0	0	0
212	GLY	0.249687	0.259	0	0	0	0	0	0
213	THR	0.566832	-0.783	0	0	0	0	0	0
214	MET	0.0629639	-0.681	1	0	1	0	1	3
215	PRO	0.603231	-0.874	0	0	0	0	0	0
216	ASP	0.830416	-0.259	0	0	0	0	0	0
217	ILE	0.260004	-0.172	0	0	0	0	0	0
218	THR	0.614826	-0.408	0	0	0	0	0	0
219	VAL	0.212594	-0.76	0	0	1	0	0	1
220	CYS	0.425513	-0.829	1	0	1	0	1	3
221	ALA	0.483143	-0.765	0	0	0	0	0	0
222	HIS	0.648907	0.115	0	0	0	0	0	0
223	ASP	0.391599	-0.49	0	1	1	0	0	2
224	HIS	0.487202	0.11	0	0	1	0	0	1
225	ILE	0	-0.166	0	0	0	0	0	0
226	SER	0.243774	-0.967	1	1	1	0	0	3
227	TRP	0	-0.704	1	1	1	0	0	3
228	HIS	0.217919	-0.939	1	1	1	0	1	4
229	LEU	0	-0.858	1	1	1	0	0	3
230	LEU	0.0420624	-0.76	1	1	1	0	0	3
231	GLY	0	-0.542	0	1	1	0	0	2
232	MET	0	-0.944	1	1	1	0	0	3
233	SER	0.0894783	-0.967	1	1	1	0	1	4
234	SER	0.202086	-0.967	1	0	0	0	0	1
235	GLY	0.393076	-0.55	0	0	1	0	0	1
236	PRO	0.961091	-0.874	0	0	0	0	0	0
237	GLU	0.485952	-0.913	1	1	1	0	0	3
238	LEU	0.413315	-0.551	0	0	0	0	0	0
239	PHE	0	-0.85	1	1	1	1	1	5
240	SER	0	-0.802	1	1	1	0	1	4
241	ILE	0	-0.767	0	0	1	0	0	1
242	HIS	0.154077	-0.939	1	1	1	0	0	3
243	PHE	0	-0.532	0	1	0	0	0	1
244	ASN	0.327369	-0.954	1	1	1	0	0	3
245	GLY	0.229792	-0.853	1	0	0	0	0	1
246	GLN	0.263971	-0.928	0	1	1	0	0	2
247	VAL	0.75893	-0.949	0	0	0	0	0	0
248	LEU	0.068793	-0.858	1	1	1	0	0	3
249	GLU	0.589986	-0.913	0	0	1	0	0	1
250	GLN	0.519776	0.167	0	0	0	0	0	0
251	ASN	0.911549	-0.774	0	0	0	0	0	0
252	HIS	0.628815	0.428	0	0	0	0	0	0
253	HIS	0.519879	-0.502	0	1	0	0	0	1
254	LYS	0.559494	-0.906	1	1	1	0	0	3
255	VAL	0.460313	-0.367	0	0	0	0	0	0
256	SER	0.321361	-0.967	0	1	0	0	1	2
257	ALA	0.353375	-0.535	1	1	0	0	1	3
258	ILE	0.03594	0.283	0	0	0	0	0	0
259	THR	0.558272	-0.143	0	0	0	0	0	0
260	LEU	0.160607	-0.858	1	1	1	0	0	3
261	VAL	0.415008	-0.762	0	0	1	0	0	1
262	SER	0.0510585	-0.792	1	1	1	0	0	3
263	ALA	0	-0.95	1	1	1	0	0	3
264	THR	0.351082	-0.598	1	1	1	0	1	4
265	SER	0.438012	-0.631	1	1	1	0	1	4
266	THR	0.437782	-0.21	0	1	1	0	1	3
267	THR	0.452485	-0.958	1	1	1	0	1	4
268	ALA	0.309205	-0.95	1	1	1	0	1	4
269	ASN	0.564796	-0.954	1	1	1	0	1	4
270	MET	0.0873546	-0.944	1	1	1	1	0	4
271	THR	0.86644	-0.958	0	0	0	0	0	0
272	VAL	0.0920414	-0.13	0	0	0	0	0	0
273	GLY	0.563668	-0.588	0	0	0	0	0	0
274	PRO	0.916604	-0.279	0	0	0	0	0	0
275	GLU	0.80171	0.097	0	0	0	0	0	0
276	GLY	0.589758	-0.853	0	0	1	0	1	2
277	LYS	0.858685	0.73	0	0	0	0	0	0
278	TRP	0.384223	-0.704	1	1	1	0	0	3
279	ILE	0.620806	0.743	0	0	0	0	0	0
280	ILE	0	-0.176	0	0	0	0	0	0
281	SER	0.475032	-0.804	0	1	1	0	1	3
282	SER	0.295926	-0.967	0	1	1	0	0	2
283	LEU	0.321531	-0.545	0	0	1	0	0	1
284	THR	0	-0.385	0	0	1	0	0	1
285	PRO	0.265035	-0.584	1	0	1	0	0	2
286	LYS	0.619162	0.571	0	0	0	0	0	0
287	HIS	0.0252329	-0.738	1	1	1	0	0	3
288	LEU	0.708385	1.699	0	0	0	0	0	0
289	GLN	0.821829	-0.928	0	0	0	0	0	0
290	ALA	0.531926	-0.95	1	0	1	0	0	2
291	GLY	0.511697	-0.853	1	0	0	0	0	1
292	MET	0.173462	-0.944	1	1	1	0	0	3
293	GLN	0.444881	-0.218	0	1	1	0	0	2
294	ALA	0	-0.575	1	1	1	0	1	4
295	TYR	0.415654	0.006	1	1	1	0	0	3
296	ILE	0	-0.185	0	0	0	0	0	0
297	ASP	0.416157	0.309	0	0	0	0	0	0
298	ILE	0.0903618	-0.952	1	1	0	0	0	2
299	LYS	0.678464	0.921	0	0	0	0	0	0
300	ASN	1.02813	-0.183	0	0	0	0	0	0
301	CYS	0.757756	-0.829	0	0	0	0	1	1
303	LYS	0.912494	-0.661	0	0	0	0	0	0
304	LYS	1.07614	-0.351	0	0	0	0	0	0
305	THR	0.989703	-0.782	0	0	0	0	0	0
306	ARG	0.803506	-0.925	0	0	0	0	0	0
308	LEU	1.01586	1.667	0	0	0	0	1	1
309	LYS	0.931632	0.102	0	0	0	0	0	0
310	LYS	0.901634	0	0	0	0	0	0	0
311	ILE	0.538437	-0.549	0	0	1	0	0	1
312	THR	0.291243	-0.958	1	1	1	0	0	3
313	ARG	0.590616	-0.211	0	0	0	0	0	0
314	GLU	0.738309	0.242	0	0	0	0	0	0
315	GLN	0.495166	-0.928	1	1	0	0	0	2
316	ARG	0.527047	-0.703	1	1	1	0	0	3
317	ARG	0.63184	-0.925	0	0	0	0	0	0
318	HIS	0.599094	0.313	0	0	0	0	0	0
319	MET	0.841256	0.302	0	0	0	0	0	0
320	LYS	0.856992	-0.661	0	0	0	0	0	0
321	ARG	0.894482	-0.705	0	0	0	0	0	0
322	TRP	0.606807	-0.704	0	0	1	0	0	1
323	GLU	0.486308	-0.913	1	1	1	0	0	3
324	TYR	0.227869	-0.841	1	1	1	0	0	3
325	PHE	0.188967	-0.85	1	1	1	0	1	4
326	ILE	0	-0.767	1	1	0	0	0	2
327	ALA	0	-0.95	1	1	1	1	0	4
328	ALA	0	-0.95	1	1	1	0	0	3
329	GLU	0.290508	-0.913	1	1	1	0	0	3
330	GLU	0.510021	-0.913	1	1	1	0	1	4
331	VAL	0.578753	-0.562	0	0	0	0	0	0
332	ILE	0.741447	-0.766	0	0	0	0	0	0
333	TRP	0.45507	-0.704	1	1	0	0	0	2
334	ASP	0.588843	-0.724	0	1	1	0	0	2
335	TYR	0.180744	-0.841	1	1	0	0	0	2
336	ALA	0.284737	-0.95	1	1	1	0	0	3
337	PRO	0.643145	-0.874	0	0	1	0	0	1
340	PRO	0.454891	-0.585	1	0	1	0	1	3
341	ALA	0.874341	0.081	0	0	0	0	0	0
342	ASN	0.642736	-0.204	0	0	0	0	0	0
343	MET	0.582929	-0.75	0	0	0	0	0	0
344	ASP	0.631476	-0.714	0	0	0	0	0	0
345	LYS	0.905079	-0.906	0	0	0	0	0	0
346	LYS	0.720243	0.668	0	0	0	0	0	0
347	TYR	0.20973	-0.53	1	1	1	0	0	3
348	ARG	0.643771	0.111	0	0	0	0	0	0
349	SER	0.552129	-0.792	1	0	0	0	0	1
350	GLN	0.636469	0.118	0	0	0	0	0	0
351	HIS	0.471739	-0.939	1	1	1	0	0	3
352	LEU	0.239496	-0.472	0	1	1	0	0	2
353	ASP	0.20357	-0.714	1	1	1	0	1	4
354	ASN	0.856314	-0.954	0	0	0	0	0	0
355	PHE	0.742741	-0.829	0	0	0	0	0	0
356	SER	0.901645	-0.794	0	0	0	0	0	0
357	ASN	0.625757	-0.954	0	0	0	0	0	0
358	GLN	0.276309	-0.494	0	1	0	0	0	1
359	ILE	0.39444	-0.952	0	1	1	0	0	2
360	GLY	0.5198	-0.853	1	0	1	0	1	3
361	LYS	0.860633	-0.652	0	0	0	0	0	0
362	HIS	0.730287	1.248	0	0	0	0	0	0
363	TYR	0.227725	-0.841	1	1	1	0	0	3
364	LYS	0.393125	-0.906	1	0	0	0	1	2
365	LYS	0.258427	-0.906	1	1	0	0	1	3
366	VAL	0.0330913	-0.76	1	1	0	0	0	2
367	MET	0.591242	-0.374	0	0	1	0	0	1
368	TYR	0.182218	-0.841	1	1	1	0	1	4
369	THR	0.302127	0.275	0	0	0	0	0	0
370	GLN	0.622029	-0.714	0	0	0	0	0	0
371	TYR	0.156756	-0.512	1	1	1	0	0	3
372	GLU	0.695724	0.61	0	0	0	0	0	0
373	ASP	0.429199	-0.245	0	0	1	0	0	1
374	GLU	0.714613	0.122	0	0	0	0	0	0
375	SER	0.70656	-0.071	0	0	0	0	0	0
376	PHE	0.356948	-0.85	0	0	0	0	0	0
377	THR	0.818307	-0.958	0	0	0	0	0	0
378	LYS	0.631793	-0.661	0	1	0	0	0	1
379	HIS	0.787428	-0.262	0	0	0	0	0	0
380	THR	0.611091	2.328	0	0	0	0	0	0
381	VAL	0.769205	0.059	0	0	0	0	0	0
383	PRO	0.876345	3.27	0	0	0	0	0	0
384	ASN	0.934243	1.808	0	0	0	0	0	0
385	MET	0.710103	2.393	0	0	0	0	0	0
386	LYS	1.03456	0.939	0	0	0	0	0	0
387	GLU	0.855165	1.018	0	0	0	0	0	0
388	ASP	0.687971	0.695	0	0	0	0	0	0
389	GLY	0.736141	-0.548	0	0	1	0	0	1
390	ILE	0.605618	-0.952	0	1	1	0	0	2
391	LEU	0.543771	-0.858	0	0	0	0	0	0
392	GLY	0.822814	-0.853	0	0	0	0	0	0
393	PRO	0.368638	-0.874	1	1	1	0	0	3
394	ILE	0.617942	-0.339	0	0	0	0	0	0
395	ILE	0	-0.952	1	1	0	0	0	2
396	ARG	0.257075	-0.707	1	1	1	0	0	3
397	ALA	0.116544	-0.774	1	1	1	1	1	5
398	GLN	0.208567	-0.933	1	1	1	0	0	3
399	VAL	0.405314	-0.953	0	0	1	0	0	1
400	ARG	0.462195	-0.716	1	0	1	0	0	2
401	ASP	0.335381	-0.709	1	1	1	0	0	3
402	THR	0.543217	-0.962	1	0	0	0	0	1
403	LEU	0.080544	-0.561	1	0	0	0	0	1
404	LYS	0.460985	-0.403	0	1	1	0	1	3
405	ILE	0	-0.956	1	1	1	0	0	3
406	VAL	0.282468	-0.568	0	0	1	0	0	1
407	PHE	0	-0.856	1	1	1	0	1	4
408	LYS	0.484866	-0.675	1	1	1	0	1	4
409	ASN	0.0786991	-0.958	1	1	1	0	1	4
410	MET	0.656215	-0.322	0	0	0	0	0	0
411	ALA	0.249556	-0.954	0	1	1	0	0	2
412	SER	0.73601	-0.971	0	0	0	0	0	0
413	ARG	0.489191	-0.93	1	1	1	0	0	3
414	PRO	0.488992	0.853	0	0	0	0	0	0
415	TYR	0.0252031	-0.847	1	1	1	0	0	3
416	SER	0	-0.971	1	1	1	1	1	5
417	ILE	0	-0.956	0	1	1	0	0	2
418	TYR	0.180263	-0.847	1	1	1	0	0	3
419	PRO	0	-0.879	1	1	1	0	0	3
420	HIS	0.201764	-0.729	1	1	1	0	1	4
421	GLY	0.624472	-0.859	0	1	1	0	1	3
422	VAL	0.104636	-0.953	1	1	1	0	0	3
423	THR	0.614996	-0.962	0	0	1	0	0	1
424	PHE	0.321118	-0.544	0	0	0	0	0	0
425	SER	0.42759	-0.81	1	1	0	0	0	2
426	PRO	0.930213	-0.277	0	0	0	0	0	0
428	GLU	0.443809	-0.222	0	1	1	0	0	2
429	ASP	0.255608	-0.287	0	0	0	0	0	0
430	GLU	0	0.565	0	0	0	0	0	0
431	VAL	0.498117	0.502	0	0	0	0	0	0
432	ASN	0.680916	-0.75	0	0	1	0	0	1
433	SER	0.724142	-0.81	0	0	1	0	0	1
435	PHE	0.934788	-0.061	0	0	0	0	0	0
436	THR	0.528545	0.492	0	0	0	0	0	0
437	SER	0.651406	-0.478	0	0	0	0	0	0
438	GLY	0.726674	0.049	0	0	0	0	0	0
440	ASN	0.987858	0.789	0	0	0	0	0	0
441	ASN	0.868394	-0.218	0	0	0	0	0	0
442	THR	0.691862	-0.15	0	0	0	0	0	0
443	MET	0.488488	-0.558	1	0	1	0	0	2
444	ILE	0.641849	-0.594	0	0	0	0	0	0
445	ARG	0.489044	0.222	0	0	1	0	0	1
446	ALA	0.709647	-0.545	0	0	0	0	0	0
447	VAL	0.123	-0.953	1	1	1	0	0	3
448	GLN	0.645027	-0.508	0	0	0	0	0	0
449	PRO	0.603257	-0.879	0	0	0	0	0	0
451	GLU	0.656217	-0.918	0	0	0	0	0	0
452	THR	0.824732	-0.62	0	0	0	0	0	0
453	TYR	0.355392	-0.526	1	1	1	0	0	3
454	THR	0.587313	-0.962	0	1	0	0	0	1
455	TYR	0	-0.847	1	1	1	1	0	4
456	LYS	0.650902	-0.911	0	0	0	0	0	0
457	TRP	0.369666	-0.711	1	1	0	0	0	2
458	ASN	0.755277	-0.779	0	0	0	0	0	0
459	ILE	0.448058	-0.777	0	0	0	0	0	0
460	LEU	0.659912	-0.864	0	0	0	0	0	0
461	GLU	0.8719	-0.918	0	0	0	0	0	0
462	PHE	0.757269	-0.166	0	0	0	0	0	0
463	ASP	0.857326	-0.932	0	0	0	0	0	0
464	GLU	0.851257	-0.918	0	0	0	0	0	0
465	PRO	0.435487	-0.879	1	1	1	0	0	3
466	THR	0.554519	-0.792	1	0	0	0	0	1
468	ASN	0.815217	-0.059	0	0	0	0	0	0
469	ASP	0.389823	-0.932	1	1	1	0	0	3
470	ALA	0.797256	-0.954	0	0	0	0	0	0
471	GLN	0.544037	-0.933	1	0	0	0	0	1
472	CYS	0.126313	-0.836	0	1	0	0	0	1
473	LEU	0.344454	-0.864	0	0	0	0	0	0
474	THR	0.166857	-0.962	1	1	1	0	1	4
475	ARG	0.397533	-0.93	1	1	0	0	0	2
476	PRO	0.0579878	-0.879	1	1	1	0	1	4
477	TYR	0	-0.847	1	1	1	1	0	4
478	TYR	0.112667	-0.847	1	1	1	0	1	4
479	SER	0	-0.971	1	1	1	0	0	3
480	ASP	0.291881	0.473	0	0	1	0	0	1
481	VAL	0.476289	-0.953	0	0	1	0	0	1
482	ASP	0.549198	-0.932	0	1	0	0	0	1
483	ILE	0.409959	1.098	0	0	0	0	0	0
484	MET	0.202551	-0.18	0	0	1	0	0	1
485	ARG	0.501716	-0.93	1	1	1	0	0	3
486	ASP	0	-0.932	1	1	1	0	0	3
487	ILE	0	-0.187	0	0	0	0	0	0
488	ALA	0	-0.954	1	1	1	0	1	4
489	SER	0	-0.971	1	1	1	0	0	3
490	GLY	0.449392	-0.859	1	0	0	0	1	2
491	LEU	0	-0.864	1	1	1	0	0	3
492	ILE	0.442654	-0.956	0	0	0	0	0	0
493	GLY	0.158499	-0.859	0	1	0	0	0	1
494	LEU	0.171549	-0.864	1	1	1	0	0	3
495	LEU	0	-0.563	1	1	1	0	0	3
496	LEU	0.111764	-0.864	1	1	1	0	0	3
497	ILE	0.421818	-0.956	0	0	1	0	0	1
498	CYS	0.174882	-0.836	1	1	1	0	0	3
499	LYS	0.540007	-0.911	0	0	0	0	1	1
500	SER	1.07836	-0.649	0	0	0	0	0	0
501	ARG	0.443853	-0.93	1	1	1	0	0	3
502	SER	0.571858	-0.808	0	0	0	0	1	1
503	LEU	0.583627	-0.864	1	1	1	0	1	4
504	ASP	0.579603	-0.932	0	0	0	0	0	0
505	ARG	0.975966	0.503	0	0	0	0	0	0
506	ARG	0.673435	-0.93	0	1	1	0	0	2
507	GLY	0.596479	-0.859	0	0	1	0	0	1
508	ILE	0.477021	-0.395	0	0	0	0	0	0
509	GLN	0.671625	-0.933	0	0	0	0	0	0
510	ARG	0.756337	-0.93	1	1	1	0	0	3
512	ALA	0.481673	-0.954	1	1	0	0	0	2
513	ASP	0.826561	-0.932	0	0	0	0	0	0
514	ILE	0.472221	-0.541	1	0	0	0	0	1
515	GLU	0.69335	-0.918	0	0	0	0	0	0
516	GLN	0.45655	-0.933	1	1	0	0	0	2
517	GLN	0.268656	-0.066	0	0	1	0	0	1
518	ALA	0.195111	-0.212	0	0	0	0	0	0
519	VAL	0.282264	-0.77	0	0	0	0	0	0
520	PHE	0.147273	-0.547	1	0	1	0	0	2
521	ALA	0.211528	-0.954	0	1	0	0	0	1
522	VAL	0.546062	-0.58	0	0	0	0	0	0
523	PHE	0.242402	-0.856	0	1	1	0	1	3
524	ASP	0.207223	-0.932	0	1	0	0	1	2
525	GLU	0.265737	-0.918	1	1	1	0	0	3
526	ASN	0.520675	-0.958	1	0	0	0	0	1
527	LYS	0.544001	-0.426	0	1	1	0	0	2
528	SER	0.232074	-0.971	1	1	1	0	0	3
529	TRP	0.521181	-0.711	1	0	0	0	0	1
530	TYR	0.222302	-0.847	1	1	1	0	0	3
531	LEU	0.512974	-0.77	1	0	1	0	0	2
532	GLU	0.726101	-0.918	0	0	0	0	0	0
533	ASP	0.355571	-0.932	1	1	1	0	0	3
534	ASN	0.312873	-0.958	1	1	1	0	0	3
535	ILE	0.515221	-0.956	1	1	1	0	0	3
536	ASN	0.856871	-0.588	0	0	0	0	0	0
537	LYS	0.836213	-0.911	0	0	0	0	0	0
538	PHE	0.542326	-0.856	0	0	0	0	0	0
539	CYS	0.464569	-0.836	1	1	1	0	1	4
540	GLU	0.806065	-0.443	0	0	0	0	0	0
541	ASN	0.694057	-0.601	0	0	0	0	0	0
542	PRO	0.595463	-0.879	0	1	0	0	0	1
543	ASP	0.895012	0.724	0	0	0	0	0	0
544	GLU	0.864664	1.012	0	0	0	0	0	0
545	VAL	0.626193	-0.953	0	0	0	0	0	0
546	LYS	0.753913	0	0	0	0	0	0	0
547	ARG	0.82993	-0.93	0	1	1	0	1	3
549	ASP	0.648923	-0.932	0	0	0	0	0	0
550	PRO	0.927952	-0.879	0	0	0	0	0	0
551	LYS	0.849053	-0.675	0	0	0	0	0	0
552	PHE	0.531253	-0.856	1	0	1	0	1	3
553	TYR	0.679066	-0.847	0	0	0	0	0	0
554	GLU	0.780076	-0.636	0	0	1	0	0	1
555	SER	0.813962	-0.971	0	0	0	0	0	0
556	ASN	0.430464	-0.958	1	1	0	0	0	2
557	ILE	0.571746	-0.404	0	0	0	0	0	0
558	MET	0.503634	-0.747	1	1	0	0	1	3
559	SER	0.836725	-0.813	0	0	0	0	0	0
560	THR	0.19775	-0.272	0	1	1	0	0	2
561	ILE	0.448326	-0.956	1	1	1	0	1	4
562	ASN	0.574173	-0.958	0	0	0	0	0	0
563	GLY	0.307575	-0.859	1	0	0	0	0	1
564	TYR	0.583591	0.369	0	0	0	0	0	0
565	VAL	0.707302	-0.349	0	0	0	0	0	0
566	PRO	0.472062	-0.879	1	0	0	0	0	1
567	GLU	0.763079	-0.918	0	1	0	0	0	1
568	SER	0.487877	-0.971	0	0	0	0	1	1
569	ILE	0.81636	-0.776	0	0	0	0	0	0
571	THR	0.644242	-0.792	0	0	1	0	0	1
572	LEU	0.399805	-0.864	1	0	1	0	1	3
573	GLY	0.466967	-0.859	0	0	0	0	1	1
574	PHE	0.0908443	-0.856	1	1	1	0	1	4
575	CYS	0.582547	-0.836	0	0	0	0	0	0
576	PHE	0.509794	-0.546	1	0	0	0	1	2
578	ASP	0.325896	-0.932	1	1	1	0	0	3
579	THR	0.454694	-0.793	1	1	0	0	0	2
580	VAL	0	-0.771	1	1	1	0	0	3
581	GLN	0.220186	-0.933	1	1	1	0	0	3
582	TRP	0.046975	-0.711	1	1	1	0	1	4
583	HIS	0.121742	-0.944	1	1	1	0	0	3
584	PHE	0	-0.856	1	1	1	0	0	3
585	CYS	0	-0.836	1	1	1	0	0	3
586	SER	0.104867	-0.971	0	1	0	0	0	1
587	VAL	0.0437632	-0.162	0	1	1	0	0	2
588	GLY	0	-0.859	1	1	1	0	0	3
589	THR	0.687837	-0.418	0	0	1	0	0	1
[truncated: 755 more rows]
